# Supplementary material for: A genome sequence for Biomphalaria pfeifferi, the major vector snail for the human-infecting parasite Schistosoma mansoni
Source: PLoS Negl Trop Dis. 2023 Mar 24;17(3):e0011208. doi: 10.1371/journal.pntd.0011208 (PMC10075465; doi:10.1371/journal.pntd.0011208)
Supplement: S1 Table — (XLSX) [file pntd.0011208.s001.xlsx]

## Sheet: S1 Table
S1 Table. Summary of complete and fragmented BUSCOs in the four snail genomes
BUSCO	Biomphalaria galabrata iM line	Bulinus truncatus	Biomphalaria straminea	Biomphalaria pfeifferi
Complete BUSCOs (C)	912	918	862	915
Complete and single-copy BUSCOs (S)	906	826	773	909
Complete and duplicated BUSCOs (D)	6	92	89	6
Fragmented BUSCOs (F)	13	8	41	12
Missing BUSCOs (M)	29	28	51	27
Total BUSCO groups searched	954	954	954	954
Complete BUSCOs (C) %	0.96	0.96	0.9	0.96
Complete and single-copy BUSCOs (S) %	0.95	0.87	0.81	0.95
Complete and duplicated BUSCOs (D) %	0.01	0.1	0.09	0.01
Fragmented BUSCOs (F) %	0.01	0.01	0.04	0.01
Missing BUSCOs (M) %	0.03	0.03	0.05	0.03
