# Supplementary material for: A genome sequence for Biomphalaria pfeifferi, the major vector snail for the human-infecting parasite Schistosoma mansoni
Source: PLoS Negl Trop Dis. 2023 Mar 24;17(3):e0011208. doi: 10.1371/journal.pntd.0011208 (PMC10075465; doi:10.1371/journal.pntd.0011208)
Supplement: S2 Table — Notes: 1: * Most repeats fragmented by insertions or deletions have been counted as one element. 2: Repeats were identified using RepeatMasker 4.0, with customized repeat libraries, which was generated using RepeatModeler 2.0.1 followed by filtering out protein like sequences using BLAST and InterProScan domain prediction (details in Method). (XLSX) [file pntd.0011208.s002.xlsx]

## Sheet: S2 Table
S2 Table. Repeat elements in the B. pfeifferi, B. glabrata iM line and iBS90 genomes
	B. glabrata iM line (total length of repeats: 374,059,649 bp, 42.95 %)			B. glabrata iBS90 (total length of repeats: 391,000,445 bp, 44.17 %)			B. pfeifferi (total length of repeats: 329,827,133 bp, 42.73 %)
	number of elements*	occupied length (bp)	percentage of sequence	number of elements*	occupied length (bp)	percentage of sequence	number of elements*	occupied length (bp)	percentage of sequence
Retroelements	625829	188158502	0.216	528369	165557746	0.187	508022	151703383	0.1965
SINEs:	0	0	0	0	0	0	0	0	0
Penelope	209	78188	0.0001	0	0	0	2567	558974	0.0007
LINEs:	513534	129917982	0.1492	398678	109462399	0.1237	419927	109614075	0.142
CRE/SLACS	0	0	0	0	0	0	0	0	0
L2/CR1/Rex	165061	38567854	0.0443	91120	27474333	0.031	106998	32629296	0.0423
R1/LOA/Jockey	4566	5063167	0.0058	19466	5002175	0.0057	9810	4858028	0.0063
R2/R4/NeSL	6890	2767563	0.0032	3801	881767	0.001	10831	2301474	0.003
RTE/Bov-B	303028	73222080	0.0841	185690	53144735	0.06	244406	55622964	0.0721
L1/CIN4	1323	672542	0.0008	0	0	0	85	45259	0.0001
LTR elements:	112295	58240520	0.0669	129691	56095347	0.0634	88095	42089308	0.0545
BEL/Pao	0	0	0	0	0	0	0	0	0
Ty1/Copia	321	361728	0.0004	14357	2626849	0.003	317	459943	0.0006
Gypsy/DIRS1	33704	29985104	0.0344	82716	41719086	0.0471	31204	23914719	0.031
Retroviral	0	0	0	0	0	0	0	0	0
DNA transposons	137883	28350202	0.0326	111919	27974457	0.0316	124906	30602995	0.0396
hobo-Activator	124111	25599221	0.0294	101118	24954541	0.0282	113543	27010979	0.035
Tc1-IS630-Pogo	2380	482752	0.0006	1204	340511	0.0004	2432	605785	0.0008
En-Spm	0	0	0	0	0	0	0	0	0
MuDR-IS905	0	0	0	0	0	0	0	0	0
PiggyBac	1168	492174	0.0006	1077	474240	0.0005	774	330283	0.0004
Tourist/Harbinger	0	0	0	0	0	0	0	0	0
Other (Mirage, P-element, Transib)	270	105939	0.0001	0	0	0	900	198610	0.0003
Rolling-circles	257	147860	0.0002	52	79365	0.0001	863	234663	0.0003
Unclassified:	725333	130967078	0.1504	878614	171925546	0.1942	768664	127903891	0.1657
Total interspersed repeats		347475782	0.399		365457749	0.4128		310210269	0.4019
Small RNA:	0	0	0	0	0	0	0	0	0
Satellites:	0	0	0	0	0	0	0	0	0
Simple repeats:	341491	22714214	0.0261	339319	21845229	0.0247	286866	16189769	0.021
Low complexity:	45846	3721793	0.0043	44925	3618102	0.0041	42472	3192432	0.0041
Notes:
1: * Most repeats fragmented by insertions or deletions have been counted as one element.
2: Repeats were identified using RepeatMasker 4.0, with customized repeat libraries, which was generated using RepeatModeler 2.0.1 followed by filtering out protein like sequences using BLAST and InterProScan domain prediction (details in Method).
