# Supplementary material for: A genome sequence for Biomphalaria pfeifferi, the major vector snail for the human-infecting parasite Schistosoma mansoni
Source: PLoS Negl Trop Dis. 2023 Mar 24;17(3):e0011208. doi: 10.1371/journal.pntd.0011208 (PMC10075465; doi:10.1371/journal.pntd.0011208)
Supplement: S3 Table — (XLSX) [file pntd.0011208.s003.xlsx]

## Sheet: S3 Table-1
S3 Table. B. pfeifferi contigs assigned to 18 inferred linkage groups based on comparison to B. glabrata iM line
Linkage Group	LG length (bp)	Contigs ID	Contigs Length (bp)
LG1	84090008	BP079	3111007
		BP369	159316
		BP146	1809827
		BP071	3362294
		BP381	129171
		BP221	1125954
		BP390	114008
		BP231	1028448
		BP203	1318333
		BP092	2836359
		BP109	2390466
		BP076	3154622
		BP037	4294057
		BP339	320633
		BP409	80654
		BP214	1197266
		BP155	1723922
		BP053	3792817
		BP001	14637294
		BP196	1345787
		BP380	129513
		BP163	1650662
		BP098	2739872
		BP101	2645875
		BP055	3750986
		BP105	2545238
		BP189	1421001
		BP165	1598127
		BP136	2000768
		BP081	3046674
		BP272	699599
		BP126	2116168
		BP051	3883692
		BP304	500123
		BP049	3901774
		BP278	641865
		BP131	2062756
		BP251	823080
LG2	58482636	BP061	3491996
		BP050	3900965
		BP187	1444016
		BP323	398209
		BP485	31756
		BP265	739126
		BP100	2648595
		BP328	368216
		BP130	2074978
		BP045	4052992
		BP211	1209218
		BP217	1160031
		BP143	1845021
		BP108	2404240
		BP170	1588701
		BP065	3430857
		BP129	2094320
		BP350	255723
		BP181	1486486
		BP156	1712055
		BP089	2851328
		BP128	2100687
		BP202	1318846
		BP247	865465
		BP324	395929
		BP169	1593140
		BP433	54712
		BP444	49284
		BP135	2010316
		BP383	125723
		BP358	209529
		BP063	3463155
		BP403	84189
		BP420	66429
		BP432	56270
		BP216	1170509
		BP137	1981034
		BP223	1100404
		BP359	201192
		BP107	2446994
LG3	53561378	BP213	1200177
		BP319	427127
		BP239	967763
		BP377	136351
		BP157	1709842
		BP058	3553561
		BP241	948020
		BP316	452309
		BP220	1137345
		BP361	193402
		BP373	147189
		BP212	1202990
		BP064	3455324
		BP164	1627500
		BP362	190885
		BP393	108550
		BP313	461986
		BP245	877486
		BP446	48258
		BP096	2804895
		BP414	71958
		BP332	340599
		BP334	331979
		BP154	1724603
		BP074	3201381
		BP111	2327414
		BP218	1147626
		BP293	558807
		BP384	119236
		BP115	2273568
		BP048	3954054
		BP429	58445
		BP376	136648
		BP298	531567
		BP345	294382
		BP158	1697983
		BP281	630926
		BP412	74017
		BP215	1182599
		BP391	112612
		BP269	718154
		BP148	1793527
		BP159	1692839
		BP396	102763
		BP255	801594
		BP286	603609
		BP242	922364
		BP340	307581
		BP039	4197583
LG4	47641318	BP019	6496502
		BP295	548289
		BP331	360329
		BP297	534088
		BP194	1375891
		BP022	5919413
		BP116	2230248
		BP095	2805533
		BP199	1337454
		BP025	5427218
		BP121	2156986
		BP287	594485
		BP018	6555178
		BP099	2723230
		BP176	1519916
		BP266	731941
		BP192	1397431
		BP351	245249
		BP309	471391
		BP230	1034898
		BP219	1146815
		BP271	706954
		BP201	1321879
LG5	45601874	BP002	13564504
		BP252	819666
		BP237	969750
		BP097	2757893
		BP180	1494176
		BP474	36635
		BP398	99426
		BP330	362133
		BP168	1595741
		BP015	6727983
		BP162	1652258
		BP070	3362449
		BP023	5899985
		BP043	4124005
		BP346	277284
		BP208	1230126
		BP310	466972
		BP431	56795
		BP394	104093
LG6	47422197	BP138	1925501
		BP151	1773109
		BP318	429373
		BP333	333466
		BP341	305285
		BP355	237744
		BP087	2906714
		BP274	681732
		BP091	2840945
		BP421	64311
		BP314	461688
		BP443	49333
		BP453	44487
		BP085	2981621
		BP179	1500905
		BP366	179513
		BP060	3539027
		BP093	2816920
		BP392	108662
		BP473	36906
		BP017	6586620
		BP317	433718
		BP260	758489
		BP306	493916
		BP193	1379988
		BP052	3810143
		BP195	1355335
		BP117	2204288
		BP153	1735820
		BP233	1000406
		BP371	151718
		BP378	132404
		BP434	54578
		BP044	4107532
LG7	44324552	BP311	466796
		BP166	1596567
		BP288	572211
		BP275	676301
		BP104	2549091
		BP435	53845
		BP418	66938
		BP028	5234261
		BP302	505324
		BP024	5522167
		BP224	1094842
		BP174	1544631
		BP372	149575
		BP375	143517
		BP184	1475536
		BP198	1337974
		BP229	1056310
		BP033	4592635
		BP122	2127974
		BP327	378113
		BP386	118952
		BP291	562048
		BP142	1850775
		BP277	653900
		BP236	978809
		BP206	1239546
		BP144	1834946
		BP103	2593991
		BP188	1442890
		BP140	1904087
LG8	42097893	BP442	49968
		BP232	1016943
		BP041	4147309
		BP172	1568789
		BP145	1824185
		BP152	1767892
		BP267	726986
		BP270	709035
		BP289	568382
		BP026	5408103
		BP094	2806361
		BP016	6718922
		BP090	2840970
		BP226	1091627
		BP113	2289677
		BP182	1482709
		BP167	1596235
		BP034	4483972
		BP234	999828
LG9	40618412	BP102	2595710
		BP106	2517904
		BP149	1789539
		BP257	777173
		BP494	26514
		BP354	238068
		BP294	554326
		BP072	3253497
		BP344	298404
		BP410	79154
		BP254	805539
		BP312	466745
		BP207	1238561
		BP127	2115780
		BP005	9910574
		BP086	2978697
		BP036	4349661
		BP124	2122089
		BP075	3159264
		BP197	1341213
LG10	42376747	BP038	4222191
		BP088	2869846
		BP042	4128167
		BP112	2323257
		BP325	388483
		BP210	1224388
		BP120	2187841
		BP243	898375
		BP335	327926
		BP303	501896
		BP007	8735398
		BP141	1882401
		BP114	2286795
		BP047	3955481
		BP118	2202030
		BP406	82772
		BP259	767528
		BP066	3391972
LG11	37468828	BP240	963190
		BP185	1450440
		BP349	260472
		BP353	241316
		BP110	2356644
		BP249	840599
		BP013	6793336
		BP365	182329
		BP363	187299
		BP262	748301
		BP357	234954
		BP012	6823798
		BP134	2055550
		BP244	877534
		BP021	6061936
		BP161	1685909
		BP379	132157
		BP083	3008381
		BP290	567684
		BP347	274598
		BP183	1477555
		BP352	244846
LG12	37987831	BP004	10675015
		BP292	559157
		BP056	3685492
		BP284	608774
		BP389	116062
		BP073	3227240
		BP046	4044101
		BP273	689348
		BP178	1510129
		BP209	1228506
		BP150	1777062
		BP080	3072110
		BP360	199492
		BP035	4445948
		BP364	184380
		BP368	167372
		BP147	1797643
LG13	36611791	BP030	4772053
		BP405	82866
		BP279	634814
		BP329	367933
		BP059	3550654
		BP282	627649
		BP411	75770
		BP020	6492647
		BP029	4993390
		BP031	4729552
		BP062	3482286
		BP014	6731679
		BP415	70498
LG14	31095437	BP367	168739
	31095437	BP300	510034
	31095437	BP337	326161
	31095437	BP285	607606
	31095437	BP133	2056416
	31095437	BP032	4626553
	31095437	BP276	673766
	31095437	BP010	7655817
	31095437	BP132	2062057
	31095437	BP320	426955
	31095437	BP301	507477
	31095437	BP125	2119069
	31095437	BP305	498484
	31095437	BP205	1247280
	31095437	BP343	300157
	31095437	BP077	3146851
	31095437	BP040	4162015
LG15	29110240	BP008	8381904
	29110240	BP322	404235
	29110240	BP404	84163
	29110240	BP356	236773
	29110240	BP336	327515
	29110240	BP268	722048
	29110240	BP084	2984727
	29110240	BP264	744541
	29110240	BP235	993946
	29110240	BP374	146010
	29110240	BP175	1538219
	29110240	BP119	2189760
	29110240	BP160	1690270
	29110240	BP308	473419
	29110240	BP261	754486
	29110240	BP385	118961
	29110240	BP422	63509
	29110240	BP191	1412562
	29110240	BP342	303493
	29110240	BP399	96230
	29110240	BP338	323043
	29110240	BP222	1108646
	29110240	BP400	96051
	29110240	BP225	1092594
	29110240	BP258	776304
	29110240	BP204	1298946
	29110240	BP263	747885
LG16	37851641	BP003	11495131
	37851641	BP200	1333479
	37851641	BP139	1907382
	37851641	BP009	7886780
	37851641	BP068	3384441
	37851641	BP248	853745
	37851641	BP246	866915
	37851641	BP054	3770996
	37851641	BP078	3133879
	37851641	BP173	1548608
	37851641	BP227	1072514
	37851641	BP472	37349
	37851641	BP395	103766
	37851641	BP315	456656
LG17	25478874	BP177	1518471
	25478874	BP082	3013410
	25478874	BP307	486040
	25478874	BP326	383343
	25478874	BP228	1063645
	25478874	BP011	7585343
	25478874	BP123	2123528
	25478874	BP238	968640
	25478874	BP069	3382476
	25478874	BP417	68213
	25478874	BP280	631773
	25478874	BP253	817192
	25478874	BP190	1414045
	25478874	BP348	261009
	25478874	BP299	531371
	25478874	BP387	118719
	25478874	BP370	157826
	25478874	BP430	57483
	25478874	BP250	836955
	25478874	BP425	59392
LG18	23009860	BP321	408638
	23009860	BP057	3627247
	23009860	BP296	541115
	23009860	BP067	3391297
	23009860	BP283	611297
	23009860	BP413	72604
	23009860	BP463	40742
	23009860	BP402	87801
	23009860	BP006	8926404
	23009860	BP027	5302715

## Sheet: S3 Table-2
S3 Table. B. pfeifferi contigs assigned to 18 inferred linkage groups based on comparison to B. glabrata iM line
LG	Contigs in order
LG1	BP079,BP369,BP146,BP071,BP381,BP221,BP390,BP231,BP203,BP092,BP109,BP076,BP037,BP339,BP409,BP214,BP155,BP053,BP001,BP196,BP380,BP163,BP098,BP101,BP055,BP105,BP189,BP165,BP136,BP081,BP272,BP126,BP051,BP304,BP049,BP278,BP131,BP251
LG2	BP061,BP050,BP187,BP323,BP485,BP265,BP100,BP328,BP130,BP045,BP211,BP217,BP143,BP108,BP170,BP065,BP129,BP350,BP181,BP156,BP089,BP128,BP202,BP247,BP324,BP169,BP433,BP444,BP135,BP383,BP358,BP063,BP420,BP403,BP432,BP216,BP137,BP223,BP359,BP107
LG3	BP213,BP319,BP239,BP377,BP157,BP058,BP241,BP316,BP220,BP361,BP373,BP212,BP064,BP164,BP362,BP393,BP313,BP245,BP446,BP096,BP414,BP332,BP334,BP154,BP074,BP111,BP218,BP293,BP384,BP115,BP048,BP429,BP376,BP298,BP345,BP158,BP281,BP412,BP215,BP391,BP269,BP148,BP159,BP396,BP255,BP286,BP242,BP340,BP039
LG4	BP019,BP295,BP331,BP297,BP194,BP022,BP116,BP095,BP199,BP025,BP121,BP287,BP018,BP099,BP176,BP266,BP192,BP351,BP309,BP230,BP219,BP271,BP201
LG5	BP002,BP252,BP237,BP097,BP180,BP474,BP398,BP330,BP168,BP015,BP162,BP070,BP023,BP043,BP346,BP208,BP310,BP394,BP431
LG6	BP138,BP151,BP318,BP333,BP341,BP355,BP087,BP274,BP091,BP421,BP314,BP443,BP453,BP085,BP179,BP366,BP060,BP093,BP392,BP473,BP017,BP317,BP260,BP306,BP193,BP052,BP195,BP117,BP153,BP233,BP371,BP378,BP434,BP044
LG7	BP311,BP166,BP288,BP275,BP104,BP435,BP418,BP028,BP302,BP024,BP224,BP174,BP372,BP375,BP184,BP198,BP229,BP033,BP122,BP327,BP386,BP291,BP142,BP277,BP236,BP206,BP144,BP103,BP188,BP140
LG8	BP442,BP232,BP041,BP172,BP145,BP152,BP267,BP270,BP289,BP026,BP094,BP016,BP090,BP226,BP113,BP182,BP167,BP034,BP234
LG9	BP102,BP106,BP149,BP257,BP494,BP354,BP294,BP072,BP344,BP410,BP254,BP312,BP207,BP127,BP005,BP086,BP036,BP124,BP075,BP197
LG10	BP038,BP088,BP042,BP112,BP325,BP210,BP120,BP243,BP335,BP303,BP007,BP141,BP114,BP047,BP118,BP406,BP259,BP066
LG11	BP240,BP185,BP349,BP353,BP110,BP249,BP013,BP365,BP363,BP262,BP357,BP012,BP134,BP244,BP021,BP161,BP379,BP083,BP290,BP347,BP183,BP352
LG12	BP004,BP292,BP056,BP284,BP389,BP073,BP046,BP273,BP178,BP209,BP150,BP080,BP360,BP035,BP364,BP368,BP147
LG13	BP030,BP405,BP279,BP329,BP059,BP282,BP411,BP020,BP029,BP031,BP062,BP014,BP415
LG14	BP367,BP300,BP337,BP285,BP133,BP032,BP276,BP010,BP132,BP320,BP301,BP125,BP305,BP205,BP343,BP077,BP040
LG15	BP008,BP322,BP404,BP356,BP336,BP268,BP084,BP264,BP235,BP374,BP175,BP119,BP160,BP308,BP261,BP385,BP422,BP191,BP342,BP399,BP338,BP222,BP400,BP225,BP258,BP204,BP263
LG16	BP003,BP200,BP139,BP009,BP068,BP248,BP246,BP054,BP078,BP173,BP227,BP472,BP395,BP315
LG17	BP177,BP082,BP307,BP326,BP228,BP011,BP123,BP238,BP069,BP417,BP280,BP253,BP190,BP348,BP299,BP387,BP370,BP430,BP250,BP425
LG18	BP321,BP057,BP296,BP067,BP283,BP413,BP463,BP402,BP006,BP027
