# Supplementary material for: A genome sequence for Biomphalaria pfeifferi, the major vector snail for the human-infecting parasite Schistosoma mansoni
Source: PLoS Negl Trop Dis. 2023 Mar 24;17(3):e0011208. doi: 10.1371/journal.pntd.0011208 (PMC10075465; doi:10.1371/journal.pntd.0011208)
Supplement: S4 Table — (XLSX) [file pntd.0011208.s004.xlsx]

## Sheet: S4 Table
S4 Table. Summary of structural variation (> 1Kb) for B. pfeifferi in comparison to B. glabrata iM line
SV name	Structural Variation	Counts	Length Total (bp)	Percentage
CPG	Copy gain in query	24	9614	1e-05
CPL	Copy loss in query	34	142007	0.00018
DEL	Deletion in query	18	72675	9e-05
DUP_copygain	Duplicated region copygain	4110	10321350	0.01337
DUP_copyloss	Duplicated region copyloss	333	1541919	0.002
INS	Insertion in query	12	53707	7e-05
INV	Inverted region	58	4084046	0.00529
INVDP_copygain	Inverted duplicated region copygain	4022	9578845	0.01241
INVDP_copyloss	Inverted duplicated region copyloss	231	1056507	0.00137
INVTR	Inverted translocated region	1671	4876600	0.00632
TDM	Tandem repeat	2	36401	5e-05
TRANS	Translocated region.	1598	4192099	0.00543
