# Supplementary material for: A genome sequence for Biomphalaria pfeifferi, the major vector snail for the human-infecting parasite Schistosoma mansoni
Source: PLoS Negl Trop Dis. 2023 Mar 24;17(3):e0011208. doi: 10.1371/journal.pntd.0011208 (PMC10075465; doi:10.1371/journal.pntd.0011208)
Supplement: S5 Table — Multiple sheets in the Excel table recorded the details of the inversion between the two genomes: provided are inversion region locations; annotations and sequence similarities of 24 reciprocal best hits; annotations of all genes within the inversion region in the two genomes; ordered gene locations and MCscan scores for genes within the inversion region. (XLSX) [file pntd.0011208.s005.xlsx]

## Sheet: S5 Table_Inversion_Region
S5 Table. Annotations and sequence similarities for genes within the inverted region on LG9 of B. pfeifferi genome in comparison to B. glabrata iM line.
Strain	Linkage_Group	SeqID	Start	End	Scaffold_Length	Percent_Scaffold
BgiM	LG09	BGM004	19943879	22203594	37614608	0.0600755
Bp	LG09	BP005	3414952	5290347	9910574	0.189232

## Sheet: S5 Table_INV_Bp_Match_BgiM line
Table S5. Summary of genes in the inversion region in B. pfeifferi genome
B. glabrata iM line NCBI Accession ID	B. pfeifferi ID in this study	B. glabrata iM line ID in study (Bu et. al 2022)	B. glabrata iM line brief ID	Domain structure in B. pfeifferi	Identity (%) for B. pfeifferi annotation	Coverage (%) for B. pfeifferi annotation	Match length for B. pfeifferi annotation (aa)	B. pfeifferi hit to NCBI Gene ID	B. pfeifferi hit to NCBI Gene Description	B. glabrata iM line ID in study (Bu et. al 2022)	Domain structure in B. glabrata iM line	Identity (%) for B. glabrata iM line annotation	Coverage (%) for B. glabrata iM line annotation	Match length for B. glabrata iM line annotation (aa)	B. glabrata iM line hit to NCBI Gene ID	B. glabrata iM line hit to NCBI Gene Description
KAI8760459.1	BP02362-RA	BgiMline_007612	iM07612	<1469-G3DSA:3.30.710.10(129)-1597>	28.6	7.3	140	Q8R124	Kelch-like protein 36	iM07612-RA	<838-G3DSA:3.30.710.10(129)-966>	30.4	8.9	112	Q9D618	Kelch repeat and BTB domain-containing protein 12
KAI8760533.1	BP02296-RA	BgiMline_007686	iM07686	No_Predicted_Domain	NA	NA	NA	NA	NA	iM07686-RA	No_Predicted_Domain	36.6	73.2	183	VDH93460.1	Hypothetical predicted protein
KAI8760465.1	BP02357-RA	BgiMline_007618	iM07618	<565-PTHR45740(551)-1115>	44.2	23.5	265	CAC5409734.1	PARP7S	iM07618-RA	<604-PTHR45740(557)-1160>	43.8	22.6	265	CAC5409734.1	PARP7S
KAI8760518.1	BP02315-RA	BgiMline_007671	iM07671	<22-PTHR46361(264)-285>	49.2	89.9	258	CAD5123866.1	DgyrCDS12173	iM07671-RA	<23-PTHR46361(263)-285>	50	89.9	258	CAD5123866.1	DgyrCDS12173
KAI8760464.1	BP02358-RA	BgiMline_007617	iM07617	<40-PF04505(65)-104>	50	98.3	122	XP_011436994.1	transmembrane protein 233 isoform X2	iM07617-RA	<89-PF04505(65)-153>	50	69.8	122	XP_011436994.1	transmembrane protein 233 isoform X2
KAI8760535.1	BP02295-RA	BgiMline_007688	iM07688	<2-PTHR11730(213)-214>	53.2	85	263	XP_013087225.1	putative ammonium transporter 1	iM07688-RA	<1-PTHR11730(137)-137>	81.6	64	147	XP_013062833.1	putative ammonium transporter 1
KAI8760536.1	BP02294-RA	BgiMline_007689	iM07689	<1-SSF47220(107)-107><114-G3DSA:1.20.120.810(229)-342><344-G3DSA:1.20.120.230(117)-460><526-PR00806(11)-536><541-PR00806(14)-554><585-PR00806(18)-602><620-PR00806(15)-634><635-PR00806(16)-650><654-PR00806(22)-675>	83	100	690	XP_035828646.1	vinculin	iM07689-RA	<6-PTHR46180(753)-758>	82.1	99.3	754	XP_025087810.1	vinculin-like isoform X2
KAI8760526.1	BP02308-RA	BgiMline_007679	iM07679	<2-cd02186(435)-436>	82.969	50.6637	229	W5VJQ8	tubulin alpha chain (Fragment)	iM07679-RA	<2-cd02186(435)-436>	82.969	50.6637	229	W5VJQ8	tubulin alpha chain
KAI8760500.1	BP02334-RA	BgiMline_007653	iM07653	<112-PTHR15910(252)-363>	91.2	87.9	362	XP_013093734.1	archaemetzincin-2-like, partial	iM07653-RA	<112-PTHR15910(252)-363>	92	87.9	362	XP_013093734.1	archaemetzincin-2-like, partial
KAI8760463.1	BP02359-RA	BgiMline_007616	iM07616	<3-PTHR12093(591)-593>	96.4	100	1145	XP_013073834.1	membrane-associated protein Hem-like isoform X3	iM07616-RA	<1-PTHR12093(178)-178><181-PTHR12093(554)-734>	93.8	100	737	XP_013073833.1	membrane-associated protein Hem-like isoform X2
KAI8760462.1	BP02360-RA	BgiMline_007615	iM07615	<8-PF09735(1123)-1130>	92.8	97	1102	XP_013066276.1	nck-associated protein 1-like, partial	iM07615-RA	<8-PF09735(1123)-1130>	94.3	97	1102	XP_013066276.1	nck-associated protein 1-like, partial
KAI8760501.1	BP02332-RA	BgiMline_007654	iM07654	<22-PTHR45704(232)-253>	96.7	100	273	XP_013091811.1	ras-related protein Rap-1-like isoform X1	iM07654-RA	<22-PTHR45704(232)-253>	96.7	100	273	XP_013091811.1	ras-related protein Rap-1-like isoform X1
KAI8760510.1	BP02325-RA	BgiMline_007663	iM07663	<1-PTHR45655(610)-610>	73.9	100	1003	ACC95433.1	soluble guanylyl cyclase beta-3 subunit	iM07663-RA	<1-PTHR45655(347)-347>	99.1	100	701	XP_013064259.1	soluble guanylate cyclase gcy-33-like
KAI8760502.1	BP02331-RA	BgiMline_007655	iM07655	<1-SignalP-noTM(16)-16><37-PTHR11920(1049)-1085>	98.9	53.2	724	XP_013096474.1	receptor-type guanylate cyclase gcy-28-like	iM07655-RA	<2-PTHR11920(980)-981>	99.3	55.6	722	XP_013096474.1	receptor-type guanylate cyclase gcy-28-like
KAI8760498.1	BP02335-RA	BgiMline_007651	iM07651	<41-PTHR13258(901)-941>	98.4	100	947	XP_013085255.1	syndetin-like	iM07651-RA	<41-PTHR13258(902)-942>	99.4	100	947	XP_013085255.1	syndetin-like
KAI8760516.1	BP02316-RA	BgiMline_007669	iM07669	<2-PTHR13530(284)-285>	99	99.7	307	XP_013096706.1	TBC1 domain family member 7-like isoform X4	iM07669-RA	<2-PTHR13530(284)-285>	99.4	100	308	XP_013096706.1	TBC1 domain family member 7-like isoform X4
KAI8760512.1	BP02323-RA	BgiMline_007665	iM07665	<1-PTHR10336(572)-572>	98.6	88.2	515	XP_013090867.1	inactive phospholipase C-like protein 2	iM07665-RA	<4-PTHR10336(488)-491>	99.6	95	491	XP_013090867.1	inactive phospholipase C-like protein 2
KAI8760511.1	BP02324-RA	BgiMline_007664	iM07664	<123-PR00053(14)-136><144-PR00053(18)-161><168-PR00053(18)-185>	96.7	30.9	272	XP_013090868.1	forkhead box protein P1-like, partial	iM07664-RA	<142-PR00053(14)-155><163-PR00053(18)-180><187-PR00053(18)-204>	99.7	33.5	291	XP_013090868.1	forkhead box protein P1-like, partial
KAI8760461.1	BP02361-RA	BgiMline_007614	iM07614	<19-PTHR12469(113)-131>	95.4	100	131	XP_013066296.1	succinate dehydrogenase assembly factor 2, mitochondrial-like	iM07614-RA	<19-PTHR12469(111)-129>	100	100	129	XP_013066296.1	succinate dehydrogenase assembly factor 2, mitochondrial-like
KAI8760466.1	BP02356-RA	BgiMline_007619	iM07619	<3-PTHR11822(407)-409>	99	100	411	XP_013073837.1	isocitrate dehydrogenase cytoplasmic-like isoform X1	iM07619-RA	<3-PTHR11822(406)-408>	100	100	411	XP_013073837.1	isocitrate dehydrogenase cytoplasmic-like isoform X1
KAI8760519.1	BP02314-RA	BgiMline_007672	iM07672	<1-PTHR45752(307)-307>	100	18.8	61	XP_013077610.1	leucine-rich repeat protein SHOC-2-like isoform X3	iM07672-RA	<75-PTHR45752(515)-589>	100	100	607	XP_013077607.1	leucine-rich repeat protein SHOC-2-like isoform X1
KAI8760497.1	BP02336-RA	BgiMline_007650	iM07650	<16-PTHR45640(167)-182><315-PTHR45640(106)-420>	99.057	100	424	XP_013085256.1	serpin B3-like	iM07650-RA	<16-PTHR45640(164)-179><315-PTHR45640(107)-421>	100	100	424	XP_013085256.1	serpin B3-like
KAI8760520.1	BP02312-RA	BgiMline_007673	iM07673	No_Predicted_Domain	NA	NA	NA	NA	NA	iM07673-RA	<1-SignalP-noTM(19)-19>	NA	NA	NA	NA	NA
KAI8760532.1	BP02298-RA	BgiMline_007685	iM07685	No_Predicted_Domain	96.212	0.072	132nt	AC236507.3	Biomphalaria glabrata BAC clone BG_BBa-11G10 from chromosome unknown, complete sequence	iM07685-RA	No_Predicted_Domain	NA	NA	NA	NA	NA

## Sheet: S5 Table_Bp annotation
Table S5. Genome features annotation of genes in the inversion region in B. pfeifferi genome
Scaffolds	Annotation Source	Annotation Type	Start Location	Stop Location	Strand	Description
BP005	EVM	mRNA	3423859	3518047	-	ID=BP02294-RA;Name=BP02294-RA;Parent=BP02294;product=vinculin
BP005	EVM	mRNA	3573818	3607955	-	ID=BP02295-RA;Name=BP02295-RA;Parent=BP02295;product=putative ammonium transporter 1
BP005	EVM	mRNA	3667549	3674096	-	ID=BP02296-RA;Name=BP02296-RA;Parent=BP02296
BP005	EVM	mRNA	3705819	3728204	-	ID=BP02297-RA;Name=BP02297-RA;Parent=BP02297
BP005	EVM	mRNA	3782182	3860139	-	ID=BP02298-RA;Name=BP02298-RA;Parent=BP02298
BP005	EVM	mRNA	3860681	3861956	+	ID=BP02299-RA;Name=BP02299-RA;Parent=BP02299
BP005	EVM	mRNA	3862001	3863952	+	ID=BP02300-RA;Name=BP02300-RA;Parent=BP02300
BP005	EVM	mRNA	3872100	3872426	+	ID=BP02301-RA;Name=BP02301-RA;Parent=BP02301;product=KAFWK35_00037982, partial
BP005	EVM	mRNA	3872485	3873552	+	ID=BP02302-RA;Name=BP02302-RA;Parent=BP02302
BP005	EVM	mRNA	3877140	3894870	-	ID=BP02303-RA;Name=BP02303-RA;Parent=BP02303
BP005	EVM	mRNA	3918000	3941782	-	ID=BP02304-RA;Name=BP02304-RA;Parent=BP02304;product=forkhead box protein N4 isoform X2
BP005	EVM	mRNA	3973396	3974148	-	ID=BP02305-RA;Name=BP02305-RA;Parent=BP02305
BP005	EVM	mRNA	3974381	3975048	-	ID=BP02306-RA;Name=BP02306-RA;Parent=BP02306;product=zinc finger protein, partial
BP005	EVM	mRNA	3978482	4053744	-	ID=BP02307-RA;Name=BP02307-RA;Parent=BP02307;product=glycerophosphocholine phosphodiesterase GPCPD1-like isoform X1
BP005	EVM	mRNA	4065459	4075391	+	ID=BP02308-RA;Name=BP02308-RA;Parent=BP02308;product=tubulin alpha chain W5VJQ8 Tubulin alpha chain
BP005	EVM	mRNA	4083779	4094017	+	ID=BP02309-RA;Name=BP02309-RA;Parent=BP02309;product=Parkinson disease 7 domain-containing protein 1-like isoform X2
BP005	EVM	mRNA	4099795	4100682	+	ID=BP02310-RA;Name=BP02310-RA;Parent=BP02310;product=KAFWK35_00030221
BP005	EVM	mRNA	4107425	4139206	-	ID=BP02311-RA;Name=BP02311-RA;Parent=BP02311;product=Snaclec 3
BP005	EVM	mRNA	4183840	4184105	+	ID=BP02312-RA;Name=BP02312-RA;Parent=BP02312
BP005	EVM	mRNA	4207034	4208672	+	ID=BP02313-RA;Name=BP02313-RA;Parent=BP02313;product=piggyBac transposable element-derived protein 3-like
BP005	EVM	mRNA	4231058	4249535	+	ID=BP02314-RA;Name=BP02314-RA;Parent=BP02314;product=leucine-rich repeat protein SHOC-2-like isoform X3
BP005	EVM	mRNA	4259961	4276840	-	ID=BP02315-RA;Name=BP02315-RA;Parent=BP02315;product=CADgyrCDS12173
BP005	EVM	mRNA	4281406	4289202	+	ID=BP02316-RA;Name=BP02316-RA;Parent=BP02316;product=TBC1 domain family member 7-like isoform X4
BP005	EVM	mRNA	4300847	4302604	+	ID=BP02317-RA;Name=BP02317-RA;Parent=BP02317;product=jerky protein homolog-like
BP005	EVM	mRNA	4320421	4339342	-	ID=BP02318-RA;Name=BP02318-RA;Parent=BP02318;product=ubiquitin carboxyl-terminal hydrolase 44-like
BP005	EVM	mRNA	4361944	4378368	+	ID=BP02319-RA;Name=BP02319-RA;Parent=BP02319;product=NP_0phospholipase C
BP005	EVM	mRNA	4392014	4393070	+	ID=BP02320-RA;Name=BP02320-RA;Parent=BP02320
BP005	EVM	mRNA	4396721	4407421	+	ID=BP02321-RA;Name=BP02321-RA;Parent=BP02321;product=NP_0phospholipase C
BP005	EVM	mRNA	4407635	4415903	+	ID=BP02322-RA;Name=BP02322-RA;Parent=BP02322;product=NP_0phospholipase C
BP005	EVM	mRNA	4421100	4437722	+	ID=BP02323-RA;Name=BP02323-RA;Parent=BP02323;product=inactive phospholipase C-like protein 2
BP005	EVM	mRNA	4459249	4472571	+	ID=BP02324-RA;Name=BP02324-RA;Parent=BP02324;product=forkhead box protein P1-like, partial
BP005	EVM	mRNA	4545064	4597782	-	ID=BP02325-RA;Name=BP02325-RA;Parent=BP02325;product=soluble guanylyl cyclase beta-3 subunit
BP005	EVM	mRNA	4611411	4613201	-	ID=BP02326-RA;Name=BP02326-RA;Parent=BP02326
BP005	EVM	mRNA	4628683	4628970	-	ID=BP02327-RA;Name=BP02327-RA;Parent=BP02327
BP005	EVM	mRNA	4636325	4637290	-	ID=BP02328-RA;Name=BP02328-RA;Parent=BP02328
BP005	EVM	mRNA	4652996	4653220	-	ID=BP02329-RA;Name=BP02329-RA;Parent=BP02329
BP005	EVM	mRNA	4679407	4679636	-	ID=BP02330-RA;Name=BP02330-RA;Parent=BP02330
BP005	EVM	mRNA	4775414	4805078	+	ID=BP02331-RA;Name=BP02331-RA;Parent=BP02331;product=receptor-type guanylate cyclase gcy-28-like
BP005	EVM	mRNA	4817460	4826496	+	ID=BP02332-RA;Name=BP02332-RA;Parent=BP02332;product=ras-related protein Rap-1-like isoform X1
BP005	EVM	mRNA	4840794	4861813	+	ID=BP02333-RA;Name=BP02333-RA;Parent=BP02333;product=excitatory amino acid transporter 2-like, partial
BP005	EVM	mRNA	4863389	4875275	-	ID=BP02334-RA;Name=BP02334-RA;Parent=BP02334;product=archaemetzincin-2-like, partial
BP005	EVM	mRNA	4885986	4914743	+	ID=BP02335-RA;Name=BP02335-RA;Parent=BP02335;product=syndetin-like
BP005	EVM	mRNA	4917431	4920901	-	ID=BP02336-RA;Name=BP02336-RA;Parent=BP02336;product=serpin B3-like small heat shock protein p36-like P Eggmasses/Protease inhibitor/Reproduction
BP005	EVM	mRNA	5018380	5018892	-	ID=BP02337-RA;Name=BP02337-RA;Parent=BP02337
BP005	EVM	mRNA	5019220	5019860	-	ID=BP02338-RA;Name=BP02338-RA;Parent=BP02338
BP005	EVM	mRNA	5020355	5020681	-	ID=BP02339-RA;Name=BP02339-RA;Parent=BP02339
BP005	EVM	mRNA	5020779	5021852	-	ID=BP02340-RA;Name=BP02340-RA;Parent=BP02340
BP005	EVM	mRNA	5022102	5022428	-	ID=BP02341-RA;Name=BP02341-RA;Parent=BP02341
BP005	EVM	mRNA	5022526	5023227	-	ID=BP02342-RA;Name=BP02342-RA;Parent=BP02342
BP005	EVM	mRNA	5023900	5024247	-	ID=BP02343-RA;Name=BP02343-RA;Parent=BP02343
BP005	EVM	mRNA	5024365	5024784	-	ID=BP02344-RA;Name=BP02344-RA;Parent=BP02344
BP005	EVM	mRNA	5025470	5025910	-	ID=BP02345-RA;Name=BP02345-RA;Parent=BP02345
BP005	EVM	mRNA	5026436	5026855	-	ID=BP02346-RA;Name=BP02346-RA;Parent=BP02346
BP005	EVM	mRNA	5027541	5027981	-	ID=BP02347-RA;Name=BP02347-RA;Parent=BP02347
BP005	EVM	mRNA	5028128	5028925	-	ID=BP02348-RA;Name=BP02348-RA;Parent=BP02348
BP005	EVM	mRNA	5029637	5030248	-	ID=BP02349-RA;Name=BP02349-RA;Parent=BP02349
BP005	EVM	mRNA	5031956	5032573	-	ID=BP02350-RA;Name=BP02350-RA;Parent=BP02350
BP005	EVM	mRNA	5032847	5033481	-	ID=BP02351-RA;Name=BP02351-RA;Parent=BP02351
BP005	EVM	mRNA	5034392	5035096	-	ID=BP02352-RA;Name=BP02352-RA;Parent=BP02352
BP005	EVM	mRNA	5037101	5037319	-	ID=BP02353-RA;Name=BP02353-RA;Parent=BP02353
BP005	EVM	mRNA	5037347	5037580	-	ID=BP02354-RA;Name=BP02354-RA;Parent=BP02354
BP005	EVM	mRNA	5037647	5038000	-	ID=BP02355-RA;Name=BP02355-RA;Parent=BP02355
BP005	EVM	mRNA	5089579	5102394	+	ID=BP02356-RA;Name=BP02356-RA;Parent=BP02356;product=isocitrate dehydrogenase [NADP] cytoplasmic-like isoform X1
BP005	EVM	mRNA	5109194	5131375	-	ID=BP02357-RA;Name=BP02357-RA;Parent=BP02357;product=CAPARP7S
BP005	EVM	mRNA	5137273	5140570	-	ID=BP02358-RA;Name=BP02358-RA;Parent=BP02358;product=transmembrane protein 233 isoform X2
BP005	EVM	mRNA	5153898	5175576	-	ID=BP02359-RA;Name=BP02359-RA;Parent=BP02359;product=membrane-associated protein Hem-like isoform X3
BP005	EVM	mRNA	5188394	5229702	+	ID=BP02360-RA;Name=BP02360-RA;Parent=BP02360;product=nck-associated protein 1-like, partial
BP005	EVM	mRNA	5230903	5238109	-	ID=BP02361-RA;Name=BP02361-RA;Parent=BP02361;product=succinate dehydrogenase assembly factor 2, mitochondrial-like
BP005	EVM	mRNA	5263690	5287978	+	ID=BP02362-RA;Name=BP02362-RA;Parent=BP02362;product=sp Q8R124 KLH36_MOUSE Kelch-like protein 36 OS Mus musculus OX 10090 GN Klhl36 PE 1 SV 1
BP005	pinfish	mRNA	4442220	4444758	+	ID=lncRNA184;Parent=gene_lncRNA184
BP005	pinfish	mRNA	4806578	4806852	+	ID=lncRNA185;Parent=gene_lncRNA185
BP005	pinfish	mRNA	5289532	5290168	+	ID=lncRNA186;Parent=gene_lncRNA186

## Sheet: S5 Table_BgiM annotation
Table S5. Genome features annotation of genes in the inversion region in B. glabrata iM line genome
Scaffolds	Annotation Source	Annotation Type	Start Location	Stop Location	Strand	Description
BGM004	EVM	mRNA	19946301	19959892	-	ID=mRNA7612;Parent=gene7612;Name=iM07612-RA;product=sp Q9D618 KBTBC_MOUSE Kelch repeat and BTB domain-containing protein 12 OS Mus musculus OX 10090 GN Kbtbd12 PE 2 SV 3
BGM004	EVM	mRNA	19966309	19972168	-	ID=mRNA7613;Parent=gene7613;Name=iM07613-RA
BGM004	EVM	mRNA	20006168	20008433	+	ID=mRNA7614;Parent=gene7614;Name=iM07614-RA;product=succinate dehydrogenase assembly factor 2, mitochondrial-like
BGM004	EVM	mRNA	20009679	20053916	-	ID=mRNA7615;Parent=gene7615;Name=iM07615-RA;product=nck-associated protein 1-like, partial
BGM004	EVM	mRNA	20070576	20096281	+	ID=mRNA7616;Parent=gene7616;Name=iM07616-RA;product=membrane-associated protein Hem-like isoform X2
BGM004	EVM	mRNA	20107602	20126997	+	ID=mRNA7617;Parent=gene7617;Name=iM07617-RA;product=transmembrane protein 233 isoform X2
BGM004	EVM	mRNA	20132039	20154804	+	ID=mRNA7618;Parent=gene7618;Name=iM07618-RA;product=CAPARP7S
BGM004	EVM	mRNA	20161160	20169011	-	ID=mRNA7619;Parent=gene7619;Name=iM07619-RA;product=isocitrate dehydrogenase [NADP] cytoplasmic-like isoform X1
BGM004	EVM	mRNA	20175036	20175323	+	ID=mRNA7620;Parent=gene7620;Name=iM07620-RA
BGM004	EVM	mRNA	20176568	20177785	+	ID=mRNA7621;Parent=gene7621;Name=iM07621-RA
BGM004	EVM	mRNA	20177812	20179644	+	ID=mRNA7622;Parent=gene7622;Name=iM07622-RA
BGM004	EVM	mRNA	20206160	20207005	+	ID=mRNA7623;Parent=gene7623;Name=iM07623-RA
BGM004	EVM	mRNA	20207105	20207491	-	ID=mRNA7624;Parent=gene7624;Name=iM07624-RA
BGM004	EVM	mRNA	20207569	20208978	+	ID=mRNA7625;Parent=gene7625;Name=iM07625-RA
BGM004	EVM	mRNA	20211022	20212098	+	ID=mRNA7626;Parent=gene7626;Name=iM07626-RA
BGM004	EVM	mRNA	20212162	20212533	+	ID=mRNA7627;Parent=gene7627;Name=iM07627-RA
BGM004	EVM	mRNA	20220296	20221753	+	ID=mRNA7628;Parent=gene7628;Name=iM07628-RA
BGM004	EVM	mRNA	20221806	20222288	+	ID=mRNA7629;Parent=gene7629;Name=iM07629-RA
BGM004	EVM	mRNA	20222413	20222976	+	ID=mRNA7630;Parent=gene7630;Name=iM07630-RA
BGM004	EVM	mRNA	20223142	20223414	-	ID=mRNA7631;Parent=gene7631;Name=iM07631-RA
BGM004	EVM	mRNA	20223492	20223998	+	ID=mRNA7632;Parent=gene7632;Name=iM07632-RA
BGM004	EVM	mRNA	20224886	20225962	+	ID=mRNA7633;Parent=gene7633;Name=iM07633-RA
BGM004	EVM	mRNA	20226026	20226397	+	ID=mRNA7634;Parent=gene7634;Name=iM07634-RA
BGM004	EVM	mRNA	20234008	20235465	+	ID=mRNA7635;Parent=gene7635;Name=iM07635-RA
BGM004	EVM	mRNA	20235518	20236000	+	ID=mRNA7636;Parent=gene7636;Name=iM07636-RA
BGM004	EVM	mRNA	20236074	20236586	-	ID=mRNA7637;Parent=gene7637;Name=iM07637-RA
BGM004	EVM	mRNA	20236664	20237095	+	ID=mRNA7638;Parent=gene7638;Name=iM07638-RA
BGM004	EVM	mRNA	20237216	20237476	-	ID=mRNA7639;Parent=gene7639;Name=iM07639-RA
BGM004	EVM	mRNA	20237685	20238194	+	ID=mRNA7640;Parent=gene7640;Name=iM07640-RA
BGM004	EVM	mRNA	20238354	20238794	+	ID=mRNA7641;Parent=gene7641;Name=iM07641-RA
BGM004	EVM	mRNA	20239496	20240116	+	ID=mRNA7642;Parent=gene7642;Name=iM07642-RA
BGM004	EVM	mRNA	20240154	20240648	+	ID=mRNA7643;Parent=gene7643;Name=iM07643-RA
BGM004	EVM	mRNA	20240829	20241347	-	ID=mRNA7644;Parent=gene7644;Name=iM07644-RA
BGM004	EVM	mRNA	20241425	20241916	+	ID=mRNA7645;Parent=gene7645;Name=iM07645-RA
BGM004	EVM	mRNA	20265097	20265330	+	ID=mRNA7646;Parent=gene7646;Name=iM07646-RA
BGM004	EVM	mRNA	20282456	20283238	+	ID=mRNA7647;Parent=gene7647;Name=iM07647-RA
BGM004	EVM	mRNA	20283637	20284056	+	ID=mRNA7648;Parent=gene7648;Name=iM07648-RA
BGM004	EVM	mRNA	20345619	20347772	+	ID=mRNA7649;Parent=gene7649;Name=iM07649-RA
BGM004	EVM	mRNA	20348044	20352254	+	ID=mRNA7650;Parent=gene7650;Name=iM07650-RA;product=serpin B3-like small heat shock protein p36-like P Eggmasses/Protease inhibitor/Reproduction
BGM004	EVM	mRNA	20354893	20384872	-	ID=mRNA7651;Parent=gene7651;Name=iM07651-RA;product=syndetin-like
BGM004	EVM	mRNA	20398401	20405724	-	ID=mRNA7652;Parent=gene7652;Name=iM07652-RA
BGM004	EVM	mRNA	20421998	20435882	+	ID=mRNA7653;Parent=gene7653;Name=iM07653-RA;product=archaemetzincin-2-like, partial
BGM004	EVM	mRNA	20486530	20494094	-	ID=mRNA7654;Parent=gene7654;Name=iM07654-RA;product=ras-related protein Rap-1-like isoform X1
BGM004	EVM	mRNA	20504356	20529338	-	ID=mRNA7655;Parent=gene7655;Name=iM07655-RA;product=receptor-type guanylate cyclase gcy-28-like
BGM004	EVM	mRNA	20549684	20550307	+	ID=mRNA7656;Parent=gene7656;Name=iM07656-RA
BGM004	EVM	mRNA	20550794	20555170	-	ID=mRNA7657;Parent=gene7657;Name=iM07657-RA
BGM004	EVM	mRNA	20561563	20564067	+	ID=mRNA7658;Parent=gene7658;Name=iM07658-RA
BGM004	EVM	mRNA	20614598	20616817	+	ID=mRNA7659;Parent=gene7659;Name=iM07659-RA;product=jerky protein-like
BGM004	EVM	mRNA	20617107	20618189	+	ID=mRNA7660;Parent=gene7660;Name=iM07660-RA;product=tigger transposable element-derived protein 6-like
BGM004	EVM	mRNA	20634928	20635152	+	ID=mRNA7661;Parent=gene7661;Name=iM07661-RA
BGM004	EVM	mRNA	20677239	20683331	+	ID=mRNA7662;Parent=gene7662;Name=iM07662-RA;product=soluble guanylyl cyclase beta-3 subunit
BGM004	EVM	mRNA	20711723	20740043	+	ID=mRNA7663;Parent=gene7663;Name=iM07663-RA;product=soluble guanylate cyclase gcy-33-like
BGM004	EVM	mRNA	20756024	20762218	-	ID=mRNA7664;Parent=gene7664;Name=iM07664-RA;product=forkhead box protein P1-like, partial
BGM004	EVM	mRNA	20778705	20799900	-	ID=mRNA7665;Parent=gene7665;Name=iM07665-RA;product=inactive phospholipase C-like protein 2
BGM004	EVM	mRNA	20853175	20854464	-	ID=mRNA7666;Parent=gene7666;Name=iM07666-RA
BGM004	EVM	mRNA	20854492	20871330	-	ID=mRNA7667;Parent=gene7667;Name=iM07667-RA;product=NP_0phospholipase C
BGM004	EVM	mRNA	20895315	20942358	+	ID=mRNA7668;Parent=gene7668;Name=iM07668-RA;product=ubiquitin carboxyl-terminal hydrolase 44-like
BGM004	EVM	mRNA	20961684	20972698	+	ID=mRNA7669;Parent=gene7669;Name=iM07669-RA;product=TBC1 domain family member 7-like isoform X4
BGM004	EVM	mRNA	20983487	20984131	+	ID=mRNA7670;Parent=gene7670;Name=iM07670-RA
BGM004	EVM	mRNA	20987489	21005987	+	ID=mRNA7671;Parent=gene7671;Name=iM07671-RA;product=CADgyrCDS12173
BGM004	EVM	mRNA	21016117	21034741	-	ID=mRNA7672;Parent=gene7672;Name=iM07672-RA;product=leucine-rich repeat protein SHOC-2-like isoform X1
BGM004	EVM	mRNA	21099396	21109884	-	ID=mRNA7673;Parent=gene7673;Name=iM07673-RA
BGM004	EVM	mRNA	21246721	21252182	+	ID=mRNA7674;Parent=gene7674;Name=iM07674-RA;product=CAunnamed protein product
BGM004	EVM	mRNA	21262466	21263053	+	ID=mRNA7675;Parent=gene7675;Name=iM07675-RA;product=cytochrome P450 2D20-like
BGM004	EVM	mRNA	21272360	21272707	-	ID=mRNA7676;Parent=gene7676;Name=iM07676-RA
BGM004	EVM	mRNA	21274206	21276380	-	ID=mRNA7677;Parent=gene7677;Name=iM07677-RA
BGM004	EVM	mRNA	21277764	21293267	-	ID=mRNA7678;Parent=gene7678;Name=iM07678-RA;product=Parkinson disease 7 domain-containing protein 1-like isoform X2
BGM004	EVM	mRNA	21308938	21320820	-	ID=mRNA7679;Parent=gene7679;Name=iM07679-RA;product=tubulin alpha chain W5VJQ8 Tubulin alpha chain
BGM004	EVM	mRNA	21321857	21329617	+	ID=mRNA7680;Parent=gene7680;Name=iM07680-RA;product=glycerophosphocholine phosphodiesterase GPCPD1-like, partial
BGM004	EVM	mRNA	21352983	21357273	+	ID=mRNA7681;Parent=gene7681;Name=iM07681-RA;product=glycerophosphocholine phosphodiesterase GPCPD1-like, partial
BGM004	EVM	mRNA	21370894	21425340	+	ID=mRNA7682;Parent=gene7682;Name=iM07682-RA;product=glycerophosphocholine phosphodiesterase GPCPD1-like isoform X1
BGM004	EVM	mRNA	21510726	21529611	+	ID=mRNA7683;Parent=gene7683;Name=iM07683-RA;product=forkhead box protein N4 isoform X2
BGM004	EVM	mRNA	21574299	21582090	+	ID=mRNA7684;Parent=gene7684;Name=iM07684-RA
BGM004	EVM	mRNA	21600569	21698289	+	ID=mRNA7685;Parent=gene7685;Name=iM07685-RA
BGM004	EVM	mRNA	21783452	21828990	+	ID=mRNA7686;Parent=gene7686;Name=iM07686-RA;product=Hypothetical predicted protein
BGM004	EVM	mRNA	21863974	21867624	+	ID=mRNA7687;Parent=gene7687;Name=iM07687-RA
BGM004	EVM	mRNA	21961921	22005563	+	ID=mRNA7688;Parent=gene7688;Name=iM07688-RA;product=putative ammonium transporter 1
BGM004	EVM	mRNA	22054909	22148309	+	ID=mRNA7689;Parent=gene7689;Name=iM07689-RA;product=vinculin-like isoform X2

## Sheet: S5 Table_Mcscan results
S5 Table. Annotations and sequence similarities for genes within the inverted region on LG9 of B. pfeifferi genome in comparison to B. glabrata iM line.
B. pfeifferi ID in this study	B. pfeifferi Scaffold	B. pfeifferi Gene Start Location	B. pfeifferi Gene Stop Location	B. pfeifferi Gene Strand	B. glabrata iM line ID in study (Bu et. al 2022)	B. glabrata iM line Scaffold	B. glabrata iM line Gene Start Location	B. glabrata iM line Gene Stop Location	B. glabrata iM line Gene Strand	Regions Type
BP02273-RA	BP005	2742883	2771112	+	mRNA7692	BGM004	22465757	22503227	+	synteny
BP02274-RA	BP005	2791136	2855332	-	mRNA7694	BGM004	22510405	22565140	-	synteny
BP02275-RA	BP005	2913555	2927848	+	mRNA7696	BGM004	22682143	22695144	+	synteny
BP02276-RA	BP005	2988334	2988643	+						synteny
BP02277-RA	BP005	2988717	2989500	+						synteny
BP02278-RA	BP005	2992205	2992511	-						synteny
BP02279-RA	BP005	2992976	2993216	-						synteny
BP02280-RA	BP005	3001561	3001987	+	mRNA7698	BGM004	22842374	22843385	+	synteny
BP02281-RA	BP005	3055625	3056045	+						synteny
BP02282-RA	BP005	3086472	3119440	+	mRNA7700	BGM004	22960757	22988175	+	synteny
lncRNA183	BP005	3128589	3129017	-						synteny
BP02283-RA	BP005	3129978	3149236	-	mRNA7701	BGM004	22991304	23014834	-	synteny
BP02284-RA	BP005	3155100	3167432	+	mRNA7703	BGM004	23041805	23055757	+	synteny
BP02285-RA	BP005	3172791	3174226	-	mRNA7704	BGM004	23057617	23059060	-	synteny
BP02286-RA	BP005	3203078	3228234	-	mRNA7705	BGM004	23096368	23136798	-	synteny
BP02287-RA	BP005	3228247	3247069	-	mRNA7705	BGM004	23096368	23136798	-	synteny
BP02288-RA	BP005	3264301	3265369	-						synteny
BP02289-RA	BP005	3265427	3265754	-						synteny
BP02290-RA	BP005	3300989	3316300	-	mRNA7706	BGM004	23191743	23228673	-	synteny
BP02291-RA	BP005	3363890	3364196	-						synteny
BP02292-RA	BP005	3364483	3364762	-						synteny
BP02293-RA	BP005	3369232	3392003	-	mRNA7707	BGM004	23261138	23279198	-	synteny
BP02294-RA	BP005	3423858	3518047	-	mRNA7689	BGM004	22054908	22148309	+	inversion
BP02295-RA	BP005	3573817	3607955	-	mRNA7688	BGM004	21961920	22005563	+	inversion
BP02296-RA	BP005	3667548	3674096	-	mRNA7686	BGM004	21783451	21828990	+	inversion
BP02297-RA	BP005	3705818	3728204	-	mRNA7686	BGM004	21783451	21828990	+	inversion
BP02298-RA	BP005	3782181	3860139	-	mRNA7685	BGM004	21600568	21698289	+	inversion
BP02299-RA	BP005	3860680	3861956	+						inversion
BP02300-RA	BP005	3862000	3863952	+	mRNA7652	BGM004	20398400	20405724	-	inversion
BP02301-RA	BP005	3872099	3872426	+						inversion
BP02302-RA	BP005	3872484	3873552	+						inversion
BP02303-RA	BP005	3877139	3894870	-	mRNA7685	BGM004	21600568	21698289	+	inversion
BP02304-RA	BP005	3917999	3941782	-	mRNA7683	BGM004	21510725	21529611	+	inversion
BP02305-RA	BP005	3973395	3974148	-						inversion
BP02306-RA	BP005	3974380	3975048	-						inversion
BP02307-RA	BP005	3978481	4053744	-	mRNA7682	BGM004	21370893	21425340	+	inversion
BP02308-RA	BP005	4065458	4075391	+	mRNA7679	BGM004	21308937	21320820	-	inversion
BP02309-RA	BP005	4083778	4094017	+	mRNA7678	BGM004	21277763	21293267	-	inversion
BP02310-RA	BP005	4099794	4100682	+						inversion
BP02311-RA	BP005	4107424	4139206	-	mRNA7674	BGM004	21246720	21252182	+	inversion
BP02312-RA	BP005	4183839	4184105	+	mRNA7673	BGM004	21099395	21109884	-	inversion
BP02313-RA	BP005	4207033	4208672	+						inversion
BP02314-RA	BP005	4231057	4249535	+	mRNA7672	BGM004	21016116	21034741	-	inversion
BP02315-RA	BP005	4259960	4276840	-	mRNA7671	BGM004	20987488	21005987	+	inversion
BP02316-RA	BP005	4281405	4289202	+	mRNA7669	BGM004	20961683	20972698	+	inversion
BP02317-RA	BP005	4300846	4302604	+						inversion
BP02318-RA	BP005	4320420	4339342	-	mRNA7668	BGM004	20895314	20942358	+	inversion
BP02319-RA	BP005	4361943	4378368	+	mRNA7666	BGM004	20853174	20854464	-	inversion
BP02320-RA	BP005	4392013	4393070	+						inversion
BP02321-RA	BP005	4396720	4407421	+						inversion
BP02322-RA	BP005	4407634	4415903	+						inversion
BP02323-RA	BP005	4421099	4437722	+	mRNA7665	BGM004	20778704	20799900	-	inversion
lncRNA184	BP005	4442219	4444758	+						inversion
BP02324-RA	BP005	4459248	4472571	+	mRNA7664	BGM004	20756023	20762218	-	inversion
BP02325-RA	BP005	4545063	4597782	-	mRNA7663	BGM004	20711722	20740043	+	inversion
BP02326-RA	BP005	4611410	4613201	-						inversion
BP02327-RA	BP005	4628682	4628970	-	mRNA7661	BGM004	20634927	20635152	+	inversion
BP02328-RA	BP005	4636324	4637290	-						inversion
BP02329-RA	BP005	4652995	4653220	-						inversion
BP02330-RA	BP005	4679406	4679636	-	mRNA7657	BGM004	20550793	20555170	-	inversion
BP02331-RA	BP005	4775413	4805078	+	mRNA7655	BGM004	20504355	20529338	-	inversion
lncRNA185	BP005	4806577	4806852	+						inversion
BP02332-RA	BP005	4817459	4826496	+	mRNA7654	BGM004	20486529	20494094	-	inversion
BP02333-RA	BP005	4840793	4861813	+						inversion
BP02334-RA	BP005	4863388	4875275	-	mRNA7653	BGM004	20421997	20435882	+	inversion
BP02335-RA	BP005	4885985	4914743	+	mRNA7651	BGM004	20354892	20384872	-	inversion
BP02336-RA	BP005	4917430	4920901	-	mRNA7650	BGM004	20348043	20352254	+	inversion
					mRNA7656	BGM004	20549683	20550307	+	inversion
					mRNA7658	BGM004	20561562	20564067	+	inversion
					mRNA7659	BGM004	20614597	20616817	+	inversion
					mRNA7660	BGM004	20617106	20618189	+	inversion
					mRNA7662	BGM004	20677238	20683331	+	inversion
					mRNA7667	BGM004	20854491	20871330	-	inversion
					mRNA7670	BGM004	20983486	20984131	+	inversion
					mRNA7675	BGM004	21262465	21263053	+	inversion
					mRNA7676	BGM004	21272359	21272707	-	inversion
					mRNA7677	BGM004	21274205	21276380	-	inversion
					mRNA7680	BGM004	21321856	21329617	+	inversion
					mRNA7681	BGM004	21352982	21357273	+	inversion
					mRNA7684	BGM004	21574298	21582090	+	inversion
					mRNA7687	BGM004	21863973	21867624	+	inversion
					mRNA7690	BGM004	22337346	22337694	-	inversion
					mRNA7691	BGM004	22454504	22454915	+	inversion
					mRNA7693	BGM004	22509325	22509688	-	inversion
					mRNA7695	BGM004	22609514	22629884	-	inversion
					mRNA7697	BGM004	22733678	22766884	-	inversion
					mRNA7699	BGM004	22863254	22863503	+	inversion
					mRNA7702	BGM004	23017198	23022553	-	inversion
