# Supplementary material for: A genome sequence for Biomphalaria pfeifferi, the major vector snail for the human-infecting parasite Schistosoma mansoni
Source: PLoS Negl Trop Dis. 2023 Mar 24;17(3):e0011208. doi: 10.1371/journal.pntd.0011208 (PMC10075465; doi:10.1371/journal.pntd.0011208)
Supplement: S6 Table — (XLSX) [file pntd.0011208.s006.xlsx]

## Sheet: S6 Table
S6 Table. Predicted miRNAs in the B. pfeifferi and B. glabrata BB02 genomes
Bp miRNA	Bg miRNA	Shared or Unique
bpf-bantam	bgl-bantam	shared
bpf-Let-7	bgl-let-7	shared
bpf-mir-10-1	bgl-miR-100	shared
bpf-mir-1175	bgl-miR-1175	shared
bpf-mir-12	bgl-miR-12	shared
bpf-mir-124	bgl-miR-124,bgl-miR-124c	shared
bpf-mir-133	bgl-miR-133	shared
bpf-mir-137	bgl-miR-137	shared
bpf-mir-153	bgl-miR-153	shared
bpf-mir-184	bgl-miR-184	shared
bpf-mir-190	bgl-miR-190	shared
bpf-mir-193	bgl-miR-193	shared
bpf-mir-1985	bgl-miR-1985	shared
bpf-mir-1986	bgl-miR-1986	shared
bpf-mir-1990	bgl-miR-1990	shared
bpf-mir-1992	bgl-miR-1992	shared
bpf-mir-1993-2	bgl-miR-1993	shared
bpf-mir-1994-1	bgl-miR-1994a	shared
bpf-mir-1994-2	bgl-miR-1994b	shared
bpf-mir-1-1	bgl-miR-1a	shared
bpf-mir-2001	bgl-miR-2001	shared
bpf-mir-216-2	bgl-miR-216a	shared
bpf-mir-216-1	bgl-miR-216b	shared
bpf-mir-219	bgl-miR-219a, bgl-miR-219b	shared
bpf-mir-252-2	bgl-miR-252a	shared
bpf-mir-252-1	bgl-miR-252b	shared
bpf-mir-2722	bgl-miR-2722	shared
bpf-mir-277	bgl-miR-277a	shared
bpf-mir-278	bgl-miR-278	shared
bpf-mir-279	bgl-miR-279	shared
bpf-mir-281	bgl-miR-281	shared
bpf-mir-29-1	bgl-miR-29a	shared
bpf-mir-29-2	bgl-miR-29b	shared
bpf-mir-2-5	bgl-miR-2a-1	shared
bpf-mir-2-1	bgl-miR-2a-2	shared
bpf-mir-2-3	bgl-miR-2b	shared
bpf-mir-2-4	bgl-miR-2d	shared
bpf-mir-315	bgl-miR-315	shared
bpf-mir-317-1	bgl-miR-317	shared
bpf-mir-33-1	bgl-miR-33	shared
bpf-mir-34	bgl-miR-34	shared
bpf-mir-36	bgl-miR-36a	shared
bpf-mir-375	bgl-miR-375	shared
bpf-mir-67	bgl-miR-67-2	shared
bpf-mir-7	bgl-miR-7	shared
bpf-mir-71-1	bgl-miR-71	shared
bpf-mir-31	bgl-miR-72	shared
bpf-mir-22-2	bgl-miR-745a	shared
bpf-mir-22-1	bgl-miR-745b	shared
bpf-mir-750	bgl-miR-750	shared
bpf-mir-8-2	bgl-miR-8	shared
bpf-mir-87-1	bgl-miR-87b-1	shared
bpf-mir-87-2	bgl-miR-87b-2	shared
bpf-mir-92-2	bgl-miR-92	shared
bpf-mir-92-5	bgl-miR-92a	shared
bpf-mir-92-3	bgl-miR-92a-1	shared
bpf-mir-92-1	bgl-miR-92b	shared
bpf-mir-76	bgl-miR-981	shared
bpf-mir-9	bgl-miR-9a, bgl-miR-9b	shared
bpf-mir-1-2		B. pfeifferi only
bpf-mir-1-3		B. pfeifferi only
bpf-mir-10-2		B. pfeifferi only
bpf-mir-10-3		B. pfeifferi only
bpf-mir-10-4		B. pfeifferi only
bpf-mir-1989		B. pfeifferi only
bpf-mir-1993-1		B. pfeifferi only
bpf-mir-2-2		B. pfeifferi only
bpf-mir-2-6		B. pfeifferi only
bpf-mir-210		B. pfeifferi only
bpf-mir-317-2		B. pfeifferi only
bpf-mir-33-2		B. pfeifferi only
bpf-mir-71-2		B. pfeifferi only
bpf-mir-8		B. pfeifferi only
bpf-mir-811		B. pfeifferi only
bpf-mir-92-4		B. pfeifferi only
bpf-mir-92-6		B. pfeifferi only
bpf-mir-96		B. pfeifferi only
	bgl-miR-1000	B. glabrata only
	bgl-miR-125	B. glabrata only
	bgl-miR-125b	B. glabrata only
	bgl-miR-1260	B. glabrata only
	bgl-miR-134	B. glabrata only
	bgl-miR-1542	B. glabrata only
	bgl-miR-1984	B. glabrata only
	bgl-miR-1991	B. glabrata only
	bgl-miR-199a	B. glabrata only
	bgl-miR-214	B. glabrata only
	bgl-miR-2176	B. glabrata only
	bgl-miR-219c	B. glabrata only
	bgl-miR-2354	B. glabrata only
	bgl-miR-284	B. glabrata only
	bgl-miR-3134	B. glabrata only
	bgl-miR-3286	B. glabrata only
	bgl-miR-4079	B. glabrata only
	bgl-miR-4864	B. glabrata only
	bgl-miR-4966	B. glabrata only
	bgl-miR-5607-1, bgl-miR-5607-2	B. glabrata only
	bgl-miR-67-1	B. glabrata only
	bgl-miR-6833	B. glabrata only
	bgl-miR-723	B. glabrata only
	bgl-miR-7398j	B. glabrata only
	bgl-miR-7428	B. glabrata only
	bgl-miR-7620a-1	B. glabrata only
	bgl-miR-7620a-2	B. glabrata only
	bgl-miR-7908-1	B. glabrata only
	bgl-miR-7908-2	B. glabrata only
	bgl-miR-96	B. glabrata only
	bgl-miR-96a	B. glabrata only
	bgl-miR-96b	B. glabrata only
