# Supplementary material for: A genome sequence for Biomphalaria pfeifferi, the major vector snail for the human-infecting parasite Schistosoma mansoni
Source: PLoS Negl Trop Dis. 2023 Mar 24;17(3):e0011208. doi: 10.1371/journal.pntd.0011208 (PMC10075465; doi:10.1371/journal.pntd.0011208)
Supplement: S7 Table — (XLSX) [file pntd.0011208.s007.xlsx]

## Sheet: S7 Table
S7 Table. Annotated features for FReDs identified within the B. pfeifferi genome
	ML Tree Order	B. pfeifferi Transcript ID	B. pfeifferi Gene ID	Orthologue group	Domain predicted	special domain contained	Corresponding to B. glabrata VB ID	NCBI annotation	NCBI accession #	Signal peptide (Yes or No)	IgSF type	IgSF #	ICR length (aa)	ICR type	FReDs type	Homolog to B. glabrata FReDs (Lu et al., 2020b)	Identity (%)	Coverage (%)	Protein Seq	CDS Seq	Query matches length	Nomenclature in B. pfeifferi genome
	1	BP17393-RA	BP17393	OG0019742	dom=FBG,<96-FBG(194)-289>		BGLB021912	Ficolin-2-like	XP_013087811	no	0	0	NA	NA	sFReD	sFReD_BGLB021912	42.1	75.2	MTVCYKNNNLTVIYKSCFDKRDCRSLLECSVLCVSQVSCLGVLQTDPKTFYYHKSCSLLEFNDTCGGLLLQVHLKHYLFCGYAKMYNLSKIGWTGDKCDVAPQNCTTLKTLGFTTGFYWVNLLLDPYQPPKLVVCEITSWGQPRFILFKSNGRSDHNKTYAEFVTGYKIDESNYFIGLDTMYYITKYTPQRIDIEVFFGVIVEYASWFFMNVRFGNTTYGYSFTWNSKGTGNNPRYQVHATPCNISYGAFFSAWDLDRDGNTSVNVASKAGAGWYFDKTLECNPLGRLPSVMFADEENGQMLLPGLDMVNGSYARYLDYVKMFIDIF	ATGACAGTCTGTTACAAAAATAACAATTTAACAGTGATCTACAAAAGTTGTTTTGACAAGAGAGATTGTCGAAGTTTGCTGGAATGCAGCGTTCTGTGCGTGTCACAAGTCTCTTGTCTCGGGGTGCTCCAGACTGATCCGAAAACCTTTTACTACCACAAATCCTGCAGTCTGCTGGAATTCAATGACACCTGTGGCGGGCTTCTGCTGCAGGTTCACCTGAAGCATTACCTTTTTTGTGGTTACGCTAAAATGTATAATTTGTCTAAGATTGGTTGGACTGGAGACAAATGTGACGTAGCACCCCAGAACTGTACGACACTGAAGACTCTAGGCTTCACAACAGGCTTTTACTGGGTGAATCTTCTTTTGGATCCCTACCAGCCCCCAAAGTTGGTT…	m=252aa	BpsFReDn29
	2	BP17391-RA	BP17391	OG0011666	dom=FBG,<28-FBG(190)-217>		BGLB021912	Ficolin-2-like	XP_013087811	no	0	0	NA	NA	sFReD	sFReD_BGLB021912	97.2	100	MACGNGGTYNLSTSKCDCKIGWSGSMCDTAPQNCSVLSTLGYTAGTYWVDIIPSSGGAPKTILCQLTSSLTLRNYIFSNSGSSYHNRTWAEYVAGYKVDNDNFWLGLDLMNAYAKSGGKSFKMEAVFSNNAITAVWGNSGVTIRDGSVKYQFTFSGTSSTASGSYSVSLQACLSSGKVFSTWDLDNDGDTGSNLASLAGAGWFFGSSLTCNPLGRLKSSLPEGQTVGQILLPNLDMVSGGYLPYFQYVRMYFE	ATGGCTTGCGGAAACGGAGGTACTTACAATCTCTCAACGAGTAAGTGCGACTGCAAGATAGGATGGTCTGGAAGTATGTGCGACACAGCTCCACAAAATTGTTCCGTTCTCTCGACATTGGGCTACACCGCTGGAACTTACTGGGTGGACATTATCCCGAGTTCAGGAGGCGCTCCCAAGACGATTCTATGTCAGCTGACATCTTCGTTAACTCTGAGAAATTACATCTTCAGCAACAGTGGATCGTCTTATCACAACAGAACATGGGCTGAGTATGTCGCCGGATATAAAGTAGACAATGACAACTTCTGGCTTGGTTTGGATTTAATGAACGCCTACGCCAAGTCGGGTGGAAAAAGTTTCAAAATGGAAGCAGTGTTTAGCAATAACGCCATCACT…	m=253aa	BpsFReDn28
	3	BP17377-RA	BP17377	OG0016173	dom=FBG,<228-FBG(167)-394>		BGLB039918	Ficolin-2-like	XP_013066375	no	0	0	NA	NA	sFReD	sFReD_BGLB039918	93.3	86.2	MTSTRELPSLVIQPTLATLVRKLWSLWSYPPCVVLRNEDNLNFTSQKAKPFFFSSNVKITMKGANKIATLTLVGKICRTEATLLLALSLLFTFNFDVCRTTMLSVRNYTKVVGCYASSDESLVVTKCLEKKLTISFLHCISQCSSLTSCKGVMKDKLGGCYFYTECEYIYLGNCKLEDPVAIVVYLDIVNFTHASEGGETTSATNNGTRCIPVSYGTSCESGQKLCNDTNSTGLFWIEARLANLTKVLCEVTSSGEVKVYAFKNDGTAYHNKSWSLYSQGYYINDNNFWLGLENMRSVISSSFTNMKLELVFNSSANYFNWDYSGVAISNSSTHYTLTYANSKVNSNIWNILQKNCLVSGKSFSTIDSDNDDDSDDLAAQGNSGWWFEDTGIYNILICN…	ATGACTAGCACTAGAGAGTTGCCTTCCCTTGTGATTCAACCAACACTGGCCACTCTTGTTCGTAAACTTTGGTCATTGTGGTCTTACCCTCCCTGTGTCGTTCTTCGCAACGAAGACAATCTTAATTTTACTTCTCAGAAGGCAAAACCTTTTTTTTTTTCTTCAAATGTGAAAATTACAATGAAGGGAGCTAACAAAATCGCAACATTGACACTTGTTGGAAAGATTTGCAGAACTGAGGCGACACTATTGCTAGCTCTGTCTCTGCTGTTTACCTTTAACTTTGACGTGTGTAGGACAACTATGCTGTCAGTTAGAAATTACACCAAAGTTGTCGGATGCTACGCCTCTTCAGATGAAAGCTTGGTAGTGACCAAATGTTTAGAGAAAAAGTTGACG…	m=374aa	BpsFReDn27
	4	BP10243-RA	BP10243	OG0015310	dom=FBG,<1-SignalP-TM(26)-26><133-FBG(143)-275><276-FBG2(75)-350>		BGLB021912	Ficolin-1-like	XP_005099538	yes	0	0	NA	NA	sFReD	sFReD_BGLB021912	27.7	85	MAKMNTASPYSIYVFLFLSVSTGVWAKTVLNSFTSVPNVSSVCTTLSGFITRNAISCIMACGQSSTCYGTKWTLNKTCSFLYYDCFSTTSLWGAQLITSDKIYKRNIRSCQNNSTWVNATVGCACVNCWVGYYCERYPKNCSELVSFGYPKTSLTCRLDATGDGQAVGVTKCSLFDSGSVFTSIVFSNSTASAHNRSWAAYEGGFRNNSNDFFVGLKPVWALNNYQGLTTVRVQVDFQSNGVAWTWSRESTNFSMQNTSSGYRFTSAKGLLITNSYVPGTINTTYTLNDLLSLSQGAAFSTYDMDQDNFTTKNCASLAGAGWWFNDCSNTVNPLGLAETIRIPGINMQDPELQSSFKFFTMYFYNKV	ATGGCAAAGATGAACACCGCCTCGCCTTATAGTATCTATGTGTTTTTGTTTCTGTCAGTGTCCACTGGAGTATGGGCCAAAACAGTTTTGAACTCGTTCACTTCAGTTCCAAATGTGAGCTCTGTCTGCACAACGCTCAGTGGATTTATCACTCGCAATGCCATCTCTTGCATCATGGCTTGCGGGCAGTCGTCGACCTGCTACGGCACAAAGTGGACGTTGAACAAGACCTGCTCCTTCCTGTACTACGATTGTTTTTCCACGACGTCATTATGGGGAGCGCAGTTAATAACCAGTGATAAAATTTACAAGAGGAATATTAGAAGCTGCCAAAACAACAGCACGTGGGTAAATGCAACCGTTGGCTGCGCTTGTGTAAATTGTTGGGTAGGATACTAC…	m=332aa	BpsFReDn26
	5	BP05919-RA	BP05919	OG0018543	dom=FBG,<124-FBG(200)-323>		BGLB021912	Ficolin-2-like	XP_035828538	no	0	0	NA	NA	sFReD	sFReD_BGLB021912	29.4	86.9	MLRASSSLISSTSLSRQYICNLDNRVQSRCAHLLPKQYSSLAQCVTACLANSSCIGVTRAAGSKCYVHDACALNVSNVACTKANNVTFYTSSVSCPNGGVWVTVGQKCQCSGGWVGDLCTRYTSSCAELVKYGYLTGHEHDVTFQVTNSSNPFKGKCNLISSTAQNTYILKTIGRLHSNCRTWSDHVKGFWDNSFDFWIGLESMRALNKAGLNHVRLDTCFVNGTYEIRGYKYFNFSIDGADKNYTFSFRSSSKLTNDSYGDCLGPVMGAQFSTWDMDNDEVDGQNCATAQEAGWWVKACNSTCNPMGSWSTRKMDGFNLQNGLYYEVIMYFVSP	ATGTTGCGAGCCTCGTCTAGTCTTATTTCTTCAACATCATTATCGCGTCAGTATATATGTAACTTAGACAACAGGGTCCAATCGAGATGTGCACATCTGCTTCCCAAGCAGTACAGCAGCTTGGCTCAGTGCGTCACAGCATGTCTCGCCAACAGCTCCTGCATCGGCGTTACTAGGGCTGCTGGGAGCAAGTGTTACGTCCACGACGCGTGCGCCTTGAATGTGTCGAATGTGGCGTGCACCAAGGCCAACAATGTCACCTTCTACACGTCTAGCGTGTCGTGTCCCAACGGAGGCGTCTGGGTCACGGTTGGACAAAAGTGTCAATGCTCGGGGGGATGGGTCGGAGATTTGTGTACTAGGTATACTTCCTCTTGTGCGGAGCTTGTGAAGTATGGC…	m=323aa	BpsFReDn25
	6	BP05920-RA	BP05920	OG0018544	dom=FBG,<1-SignalP-noTM(16)-16><96-EGF-like(28)-123><124-FBG(179)-302>	EGF	BGLB021912	Ficolin-1-like	XP_005099538	yes	0	0	NA	NA	new FReM	sFReD_BGLB021912	31.8	74	MFSLWIWVNVFWVAEGQLYSHSFVSKAMCSLATRKVQGCAQLQPGVFSAINECLLTCNAGCKGVSFNSEGCFHHTRCTVEPVCATNPNGSVMFEKQSPCLNNGQWDDLLDTCQCNGGFVGQICERYASSCYELTQFGYAFAEHEVVLQLSTDSIPVRTLCDLTFIFKQNTYLFKSSGNLRPRCRSWKEYKHGFWFDAENFWIGLDNMKILNKDLNVVYLETRVNNIPYGYRYSNFSLSPENLGFSFVFKSAITFNFLSGHVDCLSPVQATPFSSIDKDQDRDTNQNCASLNGAGWWWSTCAALCNPLGSWSDRRMGGLNMKDGRDYVIAMHYSSI	ATGTTTTCCTTATGGATATGGGTGAATGTTTTCTGGGTTGCAGAAGGGCAGCTTTATTCTCATTCGTTCGTTTCGAAGGCCATGTGTAGCTTGGCAACCCGGAAAGTTCAAGGCTGCGCTCAGCTTCAGCCTGGGGTCTTCTCTGCAATCAACGAGTGCCTCCTCACCTGCAACGCCGGCTGCAAGGGGGTGAGCTTCAACAGCGAAGGCTGCTTTCACCACACTAGATGCACCGTTGAGCCCGTCTGCGCCACTAACCCAAATGGGAGCGTGATGTTTGAGAAGCAGTCACCGTGTCTGAACAACGGACAGTGGGATGATCTTTTAGACACGTGCCAGTGCAACGGCGGCTTCGTAGGCCAGATTTGTGAGAGGTACGCTAGCTCCTGCTACGAGCTG…	m=267aa	BpFReM3 partial
	7	BP24987-RA	BP24987	OG0011891	dom=FBG,<108-FBG(235)-342>		BGLB022867	Fibrinogen beta chain-like, partial	XP_013079530	no	0	0	NA	NA	sFReD	sFReD_BGLB022867	93.3	72.5	MKVDLLCRVQERLGENCFIPDGGMTRSSVLGCARRCVQYAECVGFVLDGDKMCYLMQHCYNVSGQCVEGDAHYTFYKRWPTKEDCLNGGLWDAQSQACYCSGGFVGPRCERYAISCRDLYDNGYGLLKRTRTLLKPPGYPAPFYTNCALLQDEIRTDVVHQTPSVGINNSRSWAEYVDGYYASDNRKVARDLWLGLEKMRHFNQVCGLTTLVLILSFKNESLDFAFHYFNVIVGGADVNYKITYSDVAITNGDQSGVTFKNCLPYGAFFSTPDADNDKDPTVHCGKTAGAGWWFSTCSPYVTCNPLGVPYETGQEALSDTRMRFDGYDIRNLATQFQYLIMYFSENLIF	ATGAAAGTAGATCTTCTGTGCAGAGTTCAAGAAAGATTGGGGGAAAACTGTTTTATACCAGACGGTGGGATGACTAGGTCTAGTGTGTTGGGTTGTGCGCGTCGATGTGTTCAGTACGCTGAGTGTGTAGGATTTGTCCTGGACGGTGACAAGATGTGTTATCTTATGCAGCATTGCTACAACGTTTCCGGTCAGTGTGTCGAAGGAGACGCACATTATACGTTTTATAAAAGATGGCCGACGAAGGAGGATTGCCTGAATGGAGGATTGTGGGATGCCCAGTCCCAGGCATGCTACTGCTCTGGGGGATTTGTTGGCCCGAGGTGCGAAAGGTACGCTATCAGCTGCCGAGATCTTTACGACAATGGCTACGGGCTGCTGAAACGGACGCGAACTTTG…	m=253aa	BpsFReDn24
	8	BP28433-RA	BP28433	OG0019781	dom=FBG,<1-SignalP-noTM(16)-16><133-FBG(190)-322>		BGLB022867	fibrinogen beta chain-like, partial	XP_013079530	yes	0	0	NA	NA	sFReD	sFReD_BGLB022867	30	68.6	MYRMLFLMLQIVIVLSRDSLQTSKYRKSQVCFAQQRILKGCMLLAGNKPISGMQCAMACSAKVECEGYSLELETSKCYIRTNCAGLASVCAQQDDGFQHFKRLPTPESCTNGGFWDTSLHACICVHSFAGKRCERKAESCEEVLEFGPEAEMVESTIVLYPCLAEIFTYCSVRSGDVITHVASYTGSGNFNRGWADYVTGFVNNSTGKNEFWMGLGNIRCLTASAFPQDLIINLTLSPPLGSSSSFIIEYMQFTVGNASTFFRYNFATFFSSKTGPLSPNYNINNCLGPPTGQGFSTPDADHDNDPTPNTNAAFIARSGWWFCLPQVGVPPPCNSFGLMFSRPGEHISPEHMKFDTINLPGLYNYKVLVEMYLRRKTAA	ATGTACCGGATGCTATTCTTAATGCTGCAAATTGTCATTGTTTTATCACGCGATTCACTCCAAACATCTAAATATAGGAAATCTCAAGTTTGCTTTGCTCAGCAAAGAATTTTAAAAGGCTGCATGCTTCTCGCTGGCAACAAACCTATTTCCGGAATGCAATGCGCCATGGCGTGCTCAGCCAAAGTCGAATGTGAGGGTTACAGTCTAGAATTGGAGACATCGAAATGTTACATAAGAACAAACTGTGCGGGGCTTGCTTCTGTCTGTGCTCAGCAGGACGATGGCTTTCAGCACTTCAAACGCCTTCCTACTCCTGAGAGTTGTACCAATGGAGGATTCTGGGATACGAGTCTTCATGCGTGCATTTGCGTCCATTCGTTCGCAGGAAAACGATGC…	m=267aa	BpsFReDn23
	9	BP05545-RA	BP05545	OG0003710	dom=FBG,<1-SignalP-noTM(25)-25><39-FBG(196)-234>		BGLB038117	fibrinogen C domain-containing protein 1-like, partial	XP_013089645	yes	0	0	NA	NA	sFReD	sFReD_BGLB038117	95.8	50.6	METHGVYLLLLSLAAVFPSYRCALGNCPRKISLPCLNSLMYTNTLFPQEELIANMDGYDSICDSSDPKGLFFVIQRRYSGSSVDWNLDWETYKTGFGSQCGDFYLGNENIYQLTVKASYLLRIKIDFQDTNFTFYYSGFRLGSEEESYRLTLGITDSANKDLLEHNGMNFSTYDRSDPNGCACFYSSGWWYNSCFKVNLFGDMQSTENSFGAIWESITGYGKSLKFTEMAILSQG	ATGGAAACACATGGAGTTTATTTATTGTTGCTTTCCTTAGCAGCAGTTTTTCCAAGTTATCGATGTGCTCTCGGTAATTGCCCTAGAAAGATTAGTTTACCGTGTCTGAACAGCTTGATGTACACCAACACACTATTTCCCCAAGAAGAATTGATAGCTAACATGGACGGTTATGACTCCATTTGTGATTCTTCGGACCCTAAGGGATTATTTTTTGTTATTCAACGTCGCTATTCTGGTTCTTCAGTCGATTGGAATTTAGACTGGGAAACTTATAAGACAGGCTTTGGTTCACAGTGTGGCGATTTTTACCTTGGGAATGAAAACATTTACCAGCTGACAGTAAAGGCGTCCTACCTACTAAGGATCAAAATAGATTTTCAAGACACCAACTTCACT…	m=119aa	BpsFReDn22
	10	BP18521-RA	BP18521	OG0000452	dom=FBG,<1-SignalP-noTM(26)-26><54-FBG(181)-234>		BGLB002494	ficolin-2-like isoform X1	XP_013075834	yes	0	0	NA	NA	sFReD	sFReD_BGLB002494	76.8	100	MKSEINVAVCLGLLLFFAFAIHELFAQNICKLPKSKFCTRKMSISENYSFVKIPKPFLCDAKTEGGGWIVIQRRVHKDISFQRNWEDYKNGFGSPCTTDYWLGNERLYQLTSQGQYELRIDMTFKGKNYYASYSSFKVDSETNQYKLTVGEFQGNVANDLENHNNMIFSTPDRDNDKHPLGHCALTYQAGWWYNICHKVNLNGQFDSNLLGSGVIWENLTTDYEDLSSVEMKIRKIN	ATGAAGTCAGAAATCAATGTCGCTGTGTGTTTAGGCTTACTGCTTTTCTTTGCATTCGCCATACACGAACTATTCGCCCAAAACATCTGTAAATTACCAAAGTCCAAGTTTTGTACCCGAAAAATGAGCATTTCTGAAAACTACTCCTTTGTCAAGATACCCAAGCCTTTCCTCTGTGACGCTAAAACTGAAGGGGGAGGGTGGATCGTTATACAGAGACGGGTCCATAAAGACATTAGCTTCCAAAGAAACTGGGAAGACTACAAAAACGGCTTCGGATCTCCTTGTACTACAGACTACTGGCTGGGTAATGAGAGACTTTATCAGTTGACCTCTCAGGGTCAGTATGAACTGAGAATTGATATGACCTTTAAAGGAAAAAACTATTACGCTTCCTAC…	m=237aa	BpsFReDn21
	11	BP25080-RA	BP25080	OG0000452	dom=FBG,<1-SignalP-noTM(26)-26><52-FBG(129)-180>		BGLB002494	ficolin-2-like isoform X1	XP_013075834	yes	0	0	NA	NA	sFReD	sFReD_BGLB002494	68.3	95.5	MKSEINVAVCLSLLLFFAFAIHELFAQESCTFQELKVCTQHKNFFRSYGLVKKPKPFLCDNKTSGGGWIVIQRRVHQNTNFSRNWEDYKNGFGSPCTEDYWLGNEIVHQLTSQGQYELRIDMNFEEEYIFASYSSFKVDSETKKYKLTLGEFKGDIENDFEYHNNMMFSTPDRDNDSILQAAVHRCIKQAGGIIIAIK	ATGAAGTCAGAAATCAATGTCGCTGTGTGTTTAAGCTTACTGCTTTTCTTTGCATTCGCCATACACGAACTATTCGCCCAAGAGTCGTGCACATTTCAGGAGTTGAAGGTTTGTACGCAACACAAGAACTTTTTTCGATCCTATGGCTTGGTAAAGAAACCCAAGCCTTTCCTATGTGACAATAAAACCTCTGGGGGTGGATGGATTGTTATACAGAGACGTGTCCATCAAAACACCAACTTCAGTAGAAACTGGGAAGACTACAAGAACGGCTTCGGATCTCCTTGTACTGAAGACTACTGGCTGGGTAATGAGATAGTTCATCAATTGACTTCTCAGGGTCAGTATGAACTGAGAATTGATATGAACTTTGAAGAAGAATACATTTTCGCTTCCTAC…	m=189aa	BpsFReDn20
	12	BP18520-RA	BP18520	OG0053156	dom=FBG,<2-FBG(75)-76>		BGLB038186	Ficolin-1-like	XP_013075823	no	0	0	NA	NA	sFReD	sFReD_BGLB038186	84.9	100	MTIGEFTGNVSNNCITQNSSMFSTPDAGGYQAGWWYKACHMTNLNGHFDTSVMGKGVIWYSVTTDYNSLSSVEMKI	ATGACTATTGGTGAATTTACCGGAAATGTATCAAACAATTGTATTACTCAGAATAGCTCGATGTTCAGTACCCCAGACGCCGGTGGATACCAGGCAGGCTGGTGGTACAAGGCGTGCCACATGACGAATCTGAATGGTCACTTTGATACATCTGTGATGGGAAAGGGCGTCATCTGGTATTCTGTAACCACGGACTACAATTCCCTGTCGTCTGTTGAGATGAAGATCTGA	m=86aa	BpsFReDn19
	13	BP10165-RA	BP10165	OG0015712	dom=FBG,<1-SignalP-noTM(24)-24><56-FBG(178)-233>		BGLB038186	Ficolin-1-like	XP_013075823	yes	0	0	NA	NA	sFReD	sFReD_BGLB038186	61.7	85.9	MTLHINAAVFGLLLFAIAIQVSNAEDACPPPERFCTQRMNIDSNAAFVRSYVPFLCDAETDGERWIIIQSRLHRDTSFNRNWTEYKNGFGTTCTDYWLGNEIIHQITSMNNFELRIDLFASENRYYATYRNFKVGSEKDNYRLSLGEFFKGNTNDDLRTHDNMSFSTPDRDNDNNPEYFCAQRYESGWWFNKCLKVNLNGHFDTTMTGKHVIWYAVTGYTKSVTSVEMKIRKMN	ATGACGTTACATATTAATGCCGCAGTTTTTGGATTGCTTCTCTTTGCGATCGCCATACAAGTATCGAACGCTGAAGACGCGTGCCCACCTCCTGAGAGATTTTGCACTCAAAGAATGAATATTGATAGCAATGCTGCCTTCGTGAGGTCGTATGTTCCGTTCCTTTGTGACGCTGAAACCGACGGCGAAAGATGGATAATTATACAGAGTCGTCTTCATAGAGACACTAGCTTCAATAGAAACTGGACTGAATATAAGAACGGATTTGGCACAACTTGTACGGACTATTGGCTGGGTAATGAGATAATTCACCAGATCACATCTATGAATAACTTCGAATTAAGAATTGATTTATTCGCCTCAGAAAATAGATACTACGCTACCTACAGAAACTTTAAA…	m=201aa	BpsFReDn18
	14	BP03572-RA	BP03572	OG0049805	dom=FBG,<4-FBG(111)-114>		BGLB017041	fibrinogen C domain-containing protein 1-like	XP_013061176	no	0	0	NA	NA	sFReD	sFReD_BGLB017041	77.6	100	MRKGKNLHYAVYNTFKVGTYRENYRLTIDYYSGNAGNDFISHSNAMFSTKDKDNDASESNCAEFFNSGWWFTDCFTDNLNGDLKNSDWGMGVIWAPLMPDLNGSLDWVEMKMRRK	ATGCGAAAAGGCAAAAATCTTCACTATGCAGTATACAACACATTTAAAGTTGGTACCTATCGTGAGAATTACAGGCTGACAATAGACTACTACTCCGGGAACGCGGGAAACGACTTCATATCCCACAGCAACGCAATGTTCTCCACAAAAGATAAGGATAATGATGCATCAGAGTCTAACTGCGCTGAGTTCTTTAATTCAGGCTGGTGGTTTACCGACTGCTTTACTGATAATCTCAACGGCGACTTGAAAAACAGTGATTGGGGAATGGGTGTCATATGGGCTCCTCTCATGCCTGATTTAAATGGGTCACTTGATTGGGTTGAAATGAAAATGAGAAGAAAATAG	m=116aa	BpsFReDn17
	15	BP03573-RA	BP03573	OG0005105	dom=FBG,<1-SignalP-noTM(19)-19><61-FBG(177)-237>		BGLB017041	Fibrinogen C domain-containing protein 1-like	XP_013061176	yes	0	0	NA	NA	sFReD	sFReD_BGLB017041	95.4	99.6	MKIHQILTGLAPLLIFVKALPNTPGPAGRACPVPKAGECMKPMTADGKKTIYSYANCGLLFCDTAADGGGWIIFQRRTFKDVYFNKTWNEFKNGFGTYCTDFWLGLETISQMTNQNNYQLRIDMQKGSNIKYALYNTFKVAPASQKYKLTIGDYSGNAGNEFISHNNAMFSTKDMDNDGSEDDNCAQFFNSGWWFTDCFSDNLNGDFLNSDWGMGVIWAPLVSDFEGSLDWVEMKMRKA	ATGAAAATCCATCAAATTCTTACCGGTTTAGCTCCTCTGTTAATATTCGTCAAGGCACTTCCAAATACCCCTGGACCTGCAGGAAGAGCTTGTCCTGTCCCAAAGGCAGGGGAATGCATGAAGCCAATGACTGCCGATGGCAAAAAGACCATATACAGTTATGCTAATTGCGGTCTATTATTCTGTGATACAGCAGCAGACGGAGGAGGCTGGATCATATTCCAGAGACGAACATTCAAGGATGTGTATTTTAACAAAACATGGAACGAGTTCAAAAATGGATTCGGAACATACTGCACGGACTTCTGGTTGGGCTTAGAGACTATCTCCCAAATGACAAATCAGAACAATTACCAGTTGAGAATCGACATGCAAAAAGGCAGCAATATTAAGTATGCA…	m=238aa	BpsFReDn16
	16	BP20590-RA	BP20590	OG0019475	dom=FBG,<1-SignalP-noTM(26)-26><63-FBG(156)-218>		BGLB038186	Ficolin-1-like	XP_013075823	yes	0	0	NA	NA	sFReD	sFReD_BGLB038186	46.5	60	MHLFTLYYLLKVILINQSLLSDLAAADSDDDGNDYDNFYRKFDFPSNICEHVRTPVIEQLLVQIFKKSGPVNILCDTKSAGGRWLLFQSLSFKARSFNANWEAFKGGFGSDYTDFWLGNEFLHRLTTFDNYEFRYDMKINGQNYYAQYNHFKVFDENHSYQLEIGQYIGGNTTTDLKKHNGAAFSTRDRDNDNSEGSCADTYQAGWWYTDCGPLILNSPQAEDNETRSVVFLKMRLHLDD	ATGCATCTGTTTACATTGTATTATCTTCTTAAAGTGATTTTAATTAATCAGAGTTTGCTTTCAGATTTGGCAGCTGCGGATTCAGACGATGATGGCAATGACTACGATAATTTCTACAGGAAGTTTGACTTTCCAAGCAATATATGTGAGCACGTGAGGACACCAGTGATAGAACAGCTCCTTGTCCAGATCTTTAAAAAAAGTGGCCCCGTCAACATCCTCTGTGACACTAAGAGTGCCGGAGGAAGATGGCTCTTGTTTCAAAGTCTTTCTTTCAAAGCGCGCTCTTTCAATGCTAACTGGGAAGCTTTCAAGGGCGGCTTTGGAAGTGATTACACTGACTTCTGGCTTGGGAATGAGTTTCTTCATCGTCTGACCACATTCGATAATTATGAATTT…	m=144aa	BpsFReDn15
	17	BP23711-RA	BP23711	OG0014118	dom=FBG,<1-SignalP-noTM(20)-20><30-FBG(218)-247>		BGLB031596	angiopoietin-related protein 6	XP_005102272	yes	0	0	NA	NA	sFReD	sFReD_BGLB031596	65.4	97.2	MSLGKTCVAFLLCCAVFIEASPYSTDYTEALNANDKTQHKDCRSIMKAGYNMSGVYRLSLNGTNYNLPCEFKDGNAFTVILRRWSNSISFIQSWGAYESGFGHPQDNYWAGLSAIYALTTQGNNNLQINMQDWSGNNQNAVYSQFYLENRNTRYRLHVGPYRGSLPDELSYNNNMPFSTIDAPDPYGCASNMKAGWWYNYCSYTLPTGFYYPNGWYTPSGSMYDGIFWKDWYGYNYSLKFMSMTLSN	ATGTCTTTAGGCAAAACGTGTGTGGCCTTCTTGCTCTGCTGTGCAGTTTTCATCGAAGCAAGTCCGTACTCCACAGACTACACGGAAGCATTAAATGCTAATGACAAGACACAACATAAAGATTGTAGGTCCATAATGAAAGCTGGCTACAACATGTCAGGAGTTTACAGACTATCACTGAACGGTACCAACTACAATTTACCCTGTGAGTTCAAGGATGGAAATGCATTCACTGTGATACTTCGTCGCTGGAGTAACTCCATATCATTTATACAGAGCTGGGGCGCTTATGAGAGTGGCTTTGGTCACCCTCAGGACAACTACTGGGCAGGCTTGTCTGCAATCTATGCGCTGACCACTCAAGGAAATAACAATCTACAAATCAACATGCAAGATTGG…	m=240aa	BpsFReDn14
	18	BP19143-RA	BP19143	OG0002797	dom=FBG,<1-SignalP-noTM(30)-30><243-FBG(212)-454>		BGLB005196	Angiopoietin-related protein 1-like	XP_013074425	yes	0	0	NA	NA	sFReD	sFReD_BGLB005196	97.5	86.4	MSMSTQWKHLRSYICISLTLLIATCNRVTPQSPTVSATAHTSLCSYTVVVNEFDVSKCPTFNDHAQSDWVEHQSRQTDSRDHKDQSPEFQKANAQFVPGDSKFGTKSSRSRGSSEDVVNTSSLIKDMEAKLLEEMLRNRELNATLTRHEILLNSAEKTLEAYKANFSSVFRTMMMMERKLQHQRKINKSLNKKLSNVLLDVVEVNNVLTNKLPTGDAKKTVKKYAVESSTDMRSCPGITDSSQKFKDCTEVYDAGHHTSDIYFIKPLYSGCPIPVWCDMDTPKGGWLVIQRRRDGSVNFTQSWDKYRSGFGDVSGEHWLGNDNIFLLTNQDRYQLRVDLWDFAGNRVYAVYSSFKIDGERDGYKLHITGYSGSAQDSLHKHNGKKFSTMDKDNDARRDA…	ATGTCAATGTCTACACAATGGAAACACCTACGGAGCTACATTTGTATTTCATTGACTCTTCTTATAGCCACGTGCAACCGCGTGACGCCCCAGAGCCCCACAGTCTCGGCCACTGCTCACACGTCACTTTGCTCATACACTGTGGTGGTGAACGAGTTTGACGTCTCCAAGTGCCCCACCTTCAACGACCACGCCCAGTCCGACTGGGTGGAGCACCAGTCCAGGCAAACAGACTCTCGCGACCACAAAGACCAAAGCCCAGAATTCCAAAAGGCCAATGCTCAATTCGTCCCCGGAGACTCGAAGTTCGGGACAAAATCCTCCAGATCCAGAGGCAGCAGCGAGGATGTGGTCAACACAAGCTCCCTGATAAAAGACATGGAGGCGAAGCTCTTGGAG…	m=399aa	BpsFReDn13
	19	BP10038-RA	BP10038	OG0019176	dom=FBG,<1-FBG(132)-132>		BGLB040339	Ficolin-2-like	XR_001218530	no	0	0	NA	NA	sFReD	sFReD_BGLB040339	99.3	100	MLRIEMEEWSGKKYYAVYNYFRVDGLKHNYRLHISGYHGNAGDAMTSPWETHDNMPFSTKDQDNDGRFYDSCAEHYKGGWWFNNCFEAHLNGKYYHKGFHKHYFQRDGIQWNTIHMYSSLKAVQMMVKPAENPRNAASNELSSNI	ATGCTGCGAATTGAAATGGAAGAGTGGAGCGGCAAGAAGTACTACGCAGTGTACAACTACTTCCGGGTCGACGGCCTGAAGCACAACTACAGGCTGCACATTTCTGGTTACCACGGAAACGCCGGCGACGCCATGACGTCGCCCTGGGAGACGCACGACAACATGCCCTTCAGTACGAAAGATCAGGATAACGACGGGAGGTTCTACGACTCGTGCGCTGAGCACTACAAAGGCGGCTGGTGGTTCAACAACTGCTTCGAGGCCCACCTCAACGGCAAGTACTACCACAAGGGCTTCCACAAGCACTACTTCCAGCGAGACGGCATCCAGTGGAACACCATCCATATGTACTCCTCCCTGAAGGCTGTGCAGATGATGGTCAAGCCTGCCGAGAACCCG…	m=438nt	BpsFReDn12
	20	BP31910-RA	BP31910	OG0006457	dom=FBG,<1-SignalP-noTM(29)-29><344-FBG(213)-556>		BGLB037621	Angiopoietin-1-like	XP_013074769	yes	0	0	NA	NA	sFReD	sFReD_BGLB037621	83	87.8	MYPVTSMSSLQTVFAHLLLWTYVAHEVRGSDTAHCSSTFHVWQPGQDAQQMIRDVYHKVDNLTAMTKFEIAEMKMRLVEESNRISNWTYSVDKRVFQIQMNEMDDELQQMKYSETTAKLHLQLEQMDRRVNDLERWMYNVRNKLRSSRSSNVGSSSVSGEDSFMNLPQQQGISTDLGTMLKNSVGDLKAEWILLKRDVEAVKKESLLCAECHKGRSNDTSQLSLALNQTRNETREVENKLYDVIEKQVRLEQKLNKLVGDSEHMKFQLEQQKMDYRHQETSVTSLFITTTAIQKELKEVALKMATFPNGNLDLTRDTREELLLPKHDDVIPIDNSVNHVIDRARDCHDIYRSGYQVSALYEIWPEKSRYMIPVYCQMINNTGYTVIQRRIDGSVNFNRR…	ATGTATCCTGTGACCAGCATGTCGTCACTTCAGACTGTTTTCGCTCACCTTTTGTTGTGGACGTATGTGGCTCACGAAGTACGAGGCTCGGACACTGCCCACTGCTCGTCTACATTTCATGTTTGGCAACCTGGACAAGACGCACAACAAATGATCCGAGACGTGTATCACAAAGTGGACAATTTGACAGCAATGACCAAGTTTGAGATTGCTGAAATGAAGATGAGATTGGTAGAAGAGTCCAATCGAATCAGCAACTGGACCTACTCAGTGGACAAACGTGTCTTCCAAATACAAATGAATGAAATGGATGACGAGCTGCAACAGATGAAATATTCGGAGACTACAGCCAAGTTACACTTGCAACTGGAACAAATGGATAGACGAGTTAATGACCTT…	m=500aa	BpsFReDn11
	21	BP25424-RA	BP25424	OG0009934	dom=FBG,<1-SignalP-noTM(23)-23><1219-FBG(263)-1481>		BGLB012382	Angiopoietin-4-like	XP_013096232	yes	0	0	NA	NA	sFReD	sFReD_BGLB012382	95.6	24.5	MTFNPCLIALNYIFSLAVLQLKADPTDLVDNRSQDTAAKGYHLFLHRLKSNDHKTDKLSHLRNNVLHRQDNVLIKAGRGLSYTTDAYNYQYVKRRGLTSPKFKEINMPQLEKLQRKTRSTNTNNFVKIRAHRLKHNIADFLSEKIIKNLNFNNENQSDAKFHNEVLQNAGNVSVLSNNESLALPMSSDANDIKTKLNKTVIDGVNSNNKSSKAMNKEEVNKKLQEIWKSDFKSSKMDVADTMTVLALAVKLLYEEQNILRDSNFKLQSEITSCQGHSRYIQTKVNRLQEWKLDSMNQINAIEQRIKLKFISMKKNHRQVQKNIAALNQLYIKTMCHICNVSTPDSGMLQRTGSLQTQRFVLQGNKRFHDTMRSINDRRKRSGKVHTEQPQNTFMDLGKL…	ATGACCTTTAACCCCTGTTTGATTGCCCTAAATTATATCTTCTCCCTGGCTGTACTCCAGCTAAAGGCTGATCCAACGGATCTAGTCGATAACAGAAGCCAAGACACAGCTGCAAAGGGCTACCATCTTTTTCTACACAGACTAAAAAGCAATGACCACAAAACAGACAAGCTCTCTCACTTACGAAACAATGTTCTACATCGACAAGATAATGTCTTAATCAAAGCAGGCAGGGGATTAAGCTATACGACAGATGCATACAACTATCAGTATGTAAAGCGTAGAGGATTGACAAGTCCCAAATTTAAAGAGATAAACATGCCTCAATTAGAAAAACTACAGAGAAAAACTAGATCTACGAACACAAACAACTTTGTAAAGATAAGAGCGCATCGTTTG…	m=365aa	BpsFReDn10
	22	BP02996-RA	BP02996	OG0004106	dom=FREP,<1-SignalP-noTM(20)-20><90-IgSF2(51)-140><207-FBG(214)-420>		BGLB000141	fibrinogen-like protein A	XP_013080276	yes	IgSF2	1	67	ICR	1-IgSF FREP	FREPA	96	100	MDFLKIVAIFLFTGCLYVSAEKVTAEIAALPQKIRIGLTTDLSIRCLAIPNQHDAGLSKILTLSIKKVQNDVPVTLAVVTPLSAANVMPEAKAAKAHGALDHSTNYLNISWKNPESDLAGEYICEGIGVEASGKNIAFSDSIFVSYEYASTEEYVSTLFQLHKELDQSQEKLKAAYAAGNKTQSELVETQTRLSRRQLPDDCLPVVSNATGCDDPKLTVGYHILEIVPKDGLGPIKVLCHVRIQGEGWIVFQKRFDGSVDFYRNFRDYEVGFGTVSASTEFWLGLENLRRLVVDNGDENGLRVDMTERGTGFNFTRIYPIFRVGPGDGYTLIADGYSDGGKGLSENSGAKFSTYDNDHSLGCPSSLRLAGWWFHEGCGFVNLNGLWGLASGEASMFWYE…	ATGGATTTCTTGAAGATAGTAGCCATCTTTTTGTTCACAGGTTGCCTCTACGTCTCAGCTGAAAAAGTCACAGCCGAGATTGCTGCACTCCCACAGAAGATTCGTATTGGTTTAACCACGGACTTAAGTATTCGATGTCTGGCCATTCCAAACCAACATGACGCAGGTTTATCCAAAATCTTAACTCTCTCCATCAAGAAAGTTCAAAATGACGTCCCCGTTACACTGGCGGTGGTAACCCCACTCTCAGCTGCCAATGTTATGCCCGAGGCTAAAGCCGCAAAGGCCCATGGTGCCTTGGACCATTCTACAAACTACTTGAATATCTCTTGGAAGAACCCTGAGTCGGATCTTGCAGGCGAATATATCTGCGAAGGAATAGGAGTTGAAGCCTCCGGG…	m=424aa	BpFREP24
	23	BP10036-RA	BP10036	OG0024531	dom=FBG,<1-FBG(107)-107>		BGLB040339	Ficolin-2-like	XR_001218530	no	0	0	NA	NA	sFReD	sFReD_BGLB040339	97.6	78.4	CQDVFEQGAMRFRGDYYIMIKPAGATHAFKALCKMVNNSGWTVIQKRQDGSVDFFRTWDEYRHGFGSLEGEFWLGNDNIHYLTSQGEYDLMNIIHIRQYNNMIAYMT	TGCCAGGATGTCTTCGAACAGGGAGCCATGAGATTCCGGGGAGACTACTACATCATGATCAAACCAGCAGGGGCAACTCATGCCTTCAAAGCTCTGTGCAAAATGGTCAACAACTCAGGCTGGACTGTGATACAGAAAAGACAAGATGGTTCAGTGGACTTCTTCAGGACATGGGATGAGTACAGACACGGATTTGGCAGCCTGGAGGGCGAGTTTTGGTTAGGAAATGACAACATACATTACCTGACCTCACAAGGTGAGTATGACTTAATGAATATAATACACATCAGACAATACAACAACATGATAGCATACATGACCTGA	m=254nt	BpsFReDn9
	24	BP31947-RA	BP31947	OG0003110	dom=FBG,<436-FBG(204)-639>		BGLB016307	Ficolin-2-like	XP_013074739	no	0	0	NA	NA	sFReD	sFReD_BGLB016307	96.1	47.5	MVQTLNCYGLCPSGWFGSVCQYQCHCQGKCSRQGDCDADVCTQGWFGYKCQYQDIVSKFEVLYPKIDSELSRLSNGDDTDCIEDEGINSVYVHLKATIYFTWMSITVGKPDVLEKFRVYFENDDKRFGCEKHRFQTINNKTVRIQCEGNQLVNTVILEGEGVTSLCSVHVSSGRNFGLKQKATLTTSQGAIDEKVLADGNRETFPKGNCTPIMGSNNVPVKSWSLTLNVPVVASSFEILNKGNFTTKGSLRLVTINENSSVVLDESYDTDLKLYSNADREPITGLNITYTKTNPSSLSISLCEVSVYGECVPGTWDIDCTKSCDSHCPDSCNEMDGTCPPGCLGYVDSPACTKKCDIGKWGSYCKKDCLDKCAFKVCQGADGLCSSGCIGYSNPPYCTE…	ATGGTTCAAACACTCAACTGCTATGGGCTATGTCCCAGTGGTTGGTTTGGTTCCGTCTGCCAGTATCAATGTCACTGTCAAGGCAAATGCTCCAGACAAGGGGACTGTGATGCTGACGTGTGTACTCAAGGATGGTTTGGTTACAAGTGTCAATACCAGGACATAGTGTCTAAGTTTGAAGTTCTGTACCCCAAGATTGACAGTGAACTGTCCAGATTGTCCAATGGGGATGATACTGACTGCATCGAAGATGAAGGAATCAATTCAGTCTATGTCCACCTGAAGGCTACTATTTACTTTACATGGATGAGCATAACAGTGGGAAAACCTGATGTACTGGAGAAGTTTCGCGTTTACTTTGAGAACGATGACAAAAGATTTGGATGTGAGAAACATCGC…	m=308aa	BpsFReDn8
	25	BP24358-RA	BP24358	OG0016319	dom=FBG,<1-SignalP-noTM(20)-20><325-EGF-like(124)-448><449-FBG(204)-652>	EGF	BGLB040437	Uncharacterized protein LOC106061221 precursor	NP_001298221	yes	0	0	NA	NA	FReM	FReM_BGLB040437	95.9	79.4	MKMRWWLLLSFLEMVHKLYCQDIIEECPVGWFGTECQYQTHCRTKCETDGDCMGNVCKIGWFGYKCQYQDMVTRFEVPYPKIPLSKWSNTNVSECIEDERIEEVHVYLKSTIYFTWLSLTVKNADLLDLFTIQLENGDKKWKCEKQLYTIRNNNTARIECQGRELVNKLTLKGKGVTSLCSIHVSKGRNLAIKQKVMLSLGKDTNPSPDLVDGISDTSQLSSCTPITGSQNVPRKTWSLTFAEPVVASSIEIYYKGTMIDKSLLLIETLDGDKAVDFNETDSKDYINLFNVNGDPITQFKVTDAKKENVSNLITLCEVKVFGVCVPGKWGLNCNNTCDSKCNTSCNEIDGTCPDGCLGYSGDHACSKTCETAQWGVNCKKDCDKKCAFHACDNKNGECI…	ATGAAAATGCGTTGGTGGCTGCTACTTTCTTTCTTGGAAATGGTTCATAAACTGTATTGCCAAGACATAATAGAGGAGTGTCCCGTTGGTTGGTTCGGCACAGAATGTCAATATCAAACCCACTGCCGGACCAAGTGTGAAACAGATGGCGACTGTATGGGCAATGTCTGTAAGATTGGATGGTTTGGTTACAAATGTCAATACCAGGATATGGTGACTAGATTTGAAGTCCCGTATCCCAAAATTCCACTGTCCAAATGGTCAAATACCAATGTCTCTGAGTGTATAGAGGATGAGAGAATTGAAGAAGTCCATGTCTACTTAAAGTCGACAATCTACTTTACGTGGTTAAGTTTAACAGTCAAGAATGCGGATTTGCTAGACCTTTTTACCATTCAA…	m=518aa	BpFReM1
	26	BP24338-RA	BP24338	OG0003110	dom=FBG,<38-EGF-like(62)-99><207-Galactose-binding(146)-352><356-EGF-like(127)-482><483-FBG(199)-681>	2EGF, Galactose-binding	BGLB016307	Ficolin-2-like	XP_013074739	no	0	0	NA	NA	new FReM	sFReD_BGLB016307	58.5	44.6	MLKQIRTRSQIVSFRHIGKFWNLCQLIQRLQIKMGWLMLISLLGLIYNTACQGACPGGWFGPKCQFQCHCQIKCDSTGECQHKLCSIGWFGYKCQYQDFVSHFKVPVSEIKSQLSRWSNGDDSDCIEDERIKIIKIHLKATIYFTWISLTVKNTALLTRFRLTLLNKTRRWDCEKLTFAFIDKDTVNIRCNGRELVNKIILKGDGLATLCSIHVSGGRNMALKQRVTTDLNQVIPDFTLIADGNIDTNLEESCTSVGDVKMLPSKSWTLTFEEPVVASSIEILSKGNFTRSGNLFLETFDQNKVVLFNIKDPYNVQLYPYHHKAPISGITVMYKKSNSRYLILSLCEVSVYGECVPGRWGLDCQQSCGSKCPSSCNEFDGTCPTGCLGYKDGPSCSKKC…	ATGCTTAAACAAATACGCACGAGATCTCAAATTGTTAGTTTTCGACATATTGGAAAATTTTGGAATCTGTGTCAACTAATTCAAAGGTTGCAAATAAAAATGGGTTGGTTAATGCTCATATCTTTATTGGGATTGATATACAATACTGCATGTCAAGGCGCATGTCCCGGTGGCTGGTTCGGTCCAAAATGTCAGTTTCAATGTCACTGTCAGATCAAATGTGACTCAACAGGTGAATGCCAGCATAAATTATGTAGTATAGGATGGTTTGGTTACAAGTGTCAATATCAGGATTTCGTGTCACACTTTAAAGTTCCAGTTTCTGAAATTAAAAGTCAACTTTCAAGGTGGTCCAATGGAGATGATTCTGACTGCATTGAGGATGAAAGAATAAAAATA…	m=306aa	BpFReM2
	27	BP11906-RA	BP11906	OG0002389	dom=FBG,<11-FBG(133)-143>		BGLB031381	Ficolin-1-like	XP_013093076	no	0	0	NA	NA	sFReD	sFReD_BGLB031381	82.1	93.1	MVLVMWLQENLGNENIHQISTKRRHELRIDLTLYQAKFNATYSRFSLYGEPEGYRLKVSGYSGNAGDNLGQHDHVKFTTFDKDNDIYAGNCADLYKGAWWYTSCHAAYLNGIWVSIEYGTGLNWHNTTGNYISVTMSEIKFREM	ATGGTTTTGGTGATGTGGCTACAGGAGAATCTTGGGAATGAGAACATACATCAAATATCAACAAAACGAAGGCATGAGCTTCGAATTGATTTGACCTTATATCAAGCGAAATTCAACGCCACATACTCTAGATTTAGTTTGTACGGAGAACCAGAAGGATACAGACTAAAGGTTAGCGGCTATTCGGGAAACGCTGGAGATAATCTTGGACAACATGATCATGTTAAATTTACGACGTTTGACAAAGACAACGATATCTATGCTGGAAACTGTGCTGATTTATATAAAGGTGCTTGGTGGTACACTAGCTGTCACGCAGCTTATTTAAATGGGATTTGGGTAAGTATTGAATACGGAACTGGACTTAACTGGCATAATACTACAGGAAACTACATATCA…	m=134aa	BpsFReDn7
	28	BP11954-RA	BP11954	OG0002389	dom=FBG,<1-SignalP-noTM(17)-17><37-FBG(202)-238>		BGLB031381	Ficolin-1-like	XP_013093076	yes	0	0	NA	NA	sFReD	sFReD_BGLB031381	87.4	100	MHLFVLVLLTTVTQTNAGPSVGFEFSKNLKALIYGRPDSCKDVFSNTSRVVVILSSGLEVMCDTDTDGGGWTVFQRRITGNFSFFRGWEEYKYGFGDVATGEFYLGNENIHQITTKRRHELRIDLTLYQAKFNATYSRFSLYGEPEGYRLKVSGYSGNAGDNLGQYDNVKFTTFDKDNDIYAGNCADLYKGAWWYTSCHAANLNGIWGSNEYGTGLNWLGTTGYYRSVTMSEMKFREI	ATGCATTTGTTTGTTCTTGTTCTTCTTACAACTGTAACACAGACCAATGCAGGACCATCTGTTGGCTTCGAGTTTTCCAAAAACTTAAAAGCTTTGATATACGGTAGACCCGATTCCTGTAAAGATGTCTTCAGTAACACATCAAGAGTTGTTGTCATTCTTTCCAGCGGACTTGAGGTCATGTGCGACACAGACACTGATGGCGGTGGGTGGACAGTTTTTCAAAGACGAATAACTGGAAATTTCAGTTTCTTTAGAGGATGGGAAGAATACAAATATGGTTTTGGTGATGTGGCTACAGGAGAATTTTATCTTGGAAATGAGAACATACATCAAATAACAACAAAACGGAGGCATGAGCTTCGAATTGATTTGACCTTATATCAAGCGAAATTCAAC…	m=238aa	BpsFReDn6
	29	BP11894-RA	BP11894	OG0006932	dom=FBG,<1-SignalP-noTM(20)-20><21-FBG(125)-145>		BGLB025643	microfibril-associated glycoprotein 4-like	XP_013087325	yes	0	0	NA	NA	sFReD	sFReD_BGLB025643	71.8	49	MVFNIIIFTASIMMFQLINADLAEVVTKKKVGSIDLNCSMKCSIDDQYQPEAPRNRTFGIHPDSCNNVVDTIYSKAIVVLSSGQEVMCDTETEGGGWLVIQRRFNGELNFYRGWQDYKKGFGDYVNGEFYLASPNTSKNTTINST	ATGGTCTTTAACATTATAATTTTTACAGCAAGTATTATGATGTTTCAACTGATTAATGCAGATCTGGCGGAAGTAGTTACCAAAAAAAAAGTTGGATCAATAGATTTGAATTGTAGCATGAAATGTTCTATTGATGATCAATATCAACCTGAAGCTCCACGGAACAGAACTTTTGGTATTCATCCTGATTCCTGTAACAATGTGGTGGACACCATTTACTCCAAAGCTATTGTAGTGTTATCAAGTGGACAGGAAGTTATGTGTGATACTGAAACTGAAGGAGGTGGCTGGCTGGTCATACAGAGAAGATTTAACGGAGAACTCAACTTTTACCGAGGCTGGCAAGACTATAAAAAAGGTTTTGGAGATTATGTCAACGGGGAATTTTATCTTGCGAGT…	m=71aa	BpsFReDn5
	30	BP21775-RA	BP21775	OG0012607	dom=FBG,<1-SignalP-noTM(24)-24><83-FBG(203)-285>		BGLB025643	microfibril-associated glycoprotein 4-like	XP_013087325	yes	0	0	NA	NA	sFReD	sFReD_BGLB025643	92.6	100	MTASIWISLFVILLSSDYMKTAVTEHILIDTSKLNLKCTCTIDNTAPGLGTTTGPDATPGPGTTIRLDTTSGTGTTSSPRVADSCDDVTDSVQSKVIVQLLNGLEVMCDTETDGGGWTVVQRRHNGMLNFYRGWEDYKHGFGDYSNGEFYLGNEKIHRLTANGTYELRIDIDYKQGRFHAQYSRFSLSGESEGYKLQYSGYSGNAGDSLAHQNNNKFSTFDKDLDNYSIGNCAVLYKGGWWYNACHDSNLNGVWGSKDYGKGVNWMAVTTLNDSASRTEIKIRRVRK	ATGACTGCCTCGATCTGGATATCTTTATTTGTTATACTGCTCAGCAGTGACTACATGAAAACTGCCGTTACAGAACATATATTGATAGACACCAGCAAACTCAATTTGAAATGCACTTGCACCATCGACAACACAGCCCCAGGACTTGGCACAACCACCGGGCCTGACGCAACTCCCGGACCTGGCACGACCATCAGGCTTGATACCACCTCCGGAACTGGCACAACCTCCAGCCCGCGAGTAGCAGACAGCTGCGATGACGTCACCGACAGCGTCCAATCCAAAGTCATCGTCCAGCTACTGAACGGACTTGAAGTCATGTGTGACACGGAGACTGACGGAGGGGGCTGGACAGTCGTCCAGAGAAGACACAACGGGATGCTGAACTTCTACCGTGGA…	m=299aa	BpsFReDn4
	31	BP14648-RA	BP14648	OG0012941	dom=FBG,<1-SignalP-noTM(21)-21><49-FBG(159)-207><394-Cadherins(124)-517><554-Cadherin tandem repeat domain(78)-631>	Cadherins, Cadherin tandem repeat domain	BGLB028385	Ficolin-2-like	XP_013069998	yes	0	0	NA	NA	sFReD	sFReD_BGLB028385	99.5	23	MKHSCIGCLLVTCSLVSVTLSTVRHHAEEDLRPTVRTTRTSHRTLNPSFPQTCKDVRKTKGTSRPVVVLADGFEVMCDTRTDGGGWTVIQRRVDGTVNFTRNWQDYKYGFGDFDNGEFYLGNENIHLITSLRHYEMRVDMVYKDKRKFASYSMFRIYGEPEDYKLIVGGYSGSAGDSLSHIHNNMKFSTYDRDNDAHSNNCAMLYKGESSIFYTIPKDSFDVNYFKEYYTMEAFIRPSRLGLHVTNDCIGFLPSTCTIQSALVKLVLCFTVFIVFSTAAVLESNSSSPEKVEPCTVKSSFLFTKEDASPGSTLLKLPTNQGEKWTLTEDGLDGYLELDISHDDHSRIVFSKSPDIETISKTLGKRQGSLPFTLECTFNGWLYKFKQELIIHDVNEHSPV…	ATGAAACATTCTTGTATTGGCTGTCTTCTGGTCACATGCTCACTAGTTAGTGTTACGTTGAGCACAGTACGACATCATGCTGAAGAAGATCTCAGGCCTACAGTGAGAACCACGAGGACGTCTCATCGAACACTGAATCCATCCTTTCCACAGACTTGTAAAGATGTACGAAAAACAAAAGGCACCAGCAGACCTGTTGTTGTTTTAGCAGACGGCTTTGAGGTTATGTGTGATACCAGGACAGATGGCGGTGGCTGGACAGTTATTCAGAGGCGTGTGGATGGCACTGTCAATTTCACGAGAAATTGGCAAGACTACAAATATGGTTTTGGTGATTTTGACAATGGAGAGTTCTACCTGGGGAATGAGAATATCCACTTGATTACATCCCTTAGACAC…	m=207aa	BpsFReDn3
	32	BP08986-RA	BP08986	OG0007062	dom=FBG,<1-FBG(178)-178>		BGLB000178	Fibrinogen C domain-containing protein 1-like	XP_013080381	no	0	0	NA	NA	sFReD	sFReD_BGLB000178	96.1	100	MCDTKTDGGGWTIIQRRINGKVDFQRSFDEYRYGFGDFTSGEFYLGNENIYRLTTSRQYELRIDLEYKNVKYYARYSSFKLAGEKDNYRLNIQGYSGNMTDHMLYHQNKPFTAYDRDNDESTANCAVQFTGGWWFSNCHEANLNGLWGSVAYGKGIKWTTLTGDNSSANFVEMKIREK	ATGTGCGACACCAAGACAGACGGCGGAGGATGGACTATTATCCAGAGAAGAATCAACGGAAAGGTCGATTTCCAGAGAAGTTTCGATGAGTACCGCTATGGCTTTGGTGATTTCACTAGTGGTGAATTTTACCTGGGCAACGAGAACATATATAGGTTGACAACGAGCCGACAATACGAACTGAGAATCGATCTGGAATATAAAAATGTTAAATATTATGCTCGATACTCAAGCTTTAAACTGGCTGGCGAAAAAGACAACTATAGATTAAACATACAAGGCTATTCGGGCAACATGACCGATCACATGCTCTACCATCAAAATAAACCGTTCACCGCCTATGACCGAGACAACGATGAGAGCACAGCTAATTGTGCGGTGCAGTTCACGGGAGGATGG…	m=178aa	BpsFReDn2
	33	BP08985-RA	BP08985	OG0004114	dom=FBG,<25-FBG(201)-225>		BGLB000177	Microfibril-associated glycoprotein 4-like	XP_013080370	no	0	0	NA	NA	sFReD	sFReD_BGLB000177	96.9	100	MTSLMSSLAAVNKRIDDECLKNVIPDSCRNVYSAASYQSVIFSSGLKVMCDTKTEGGGWIIIQRRINGNVDFYKTWKEYRDGFGDIENGDFYLGNENIYMLTSKRQYELRVDLEFSNKRYYAKYASFQLGAENDGYRLSVQGYSGNMTDNLAYSNNRKFTSFDQDNDDYAGNCALDYTGGWWYGSCTESNLNGMYGRTMYKGLLWVSLTSLSGGITFAEMKIREK	ATGACGTCTTTGATGTCCTCCCTGGCAGCAGTCAATAAAAGGATTGATGACGAATGTCTGAAGAATGTTATACCAGACTCCTGTCGTAATGTTTACAGCGCAGCTTCATATCAATCAGTGATATTTTCCTCCGGGTTAAAGGTCATGTGTGATACAAAGACAGAGGGAGGTGGATGGATCATCATTCAGAGAAGAATCAACGGAAACGTAGATTTCTATAAGACTTGGAAAGAGTATCGTGACGGCTTTGGGGATATCGAAAATGGGGATTTTTATCTGGGCAACGAGAACATCTATATGTTAACATCTAAGAGGCAATATGAACTGAGAGTTGATTTGGAGTTTAGCAACAAAAGGTATTATGCCAAATACGCCAGTTTTCAATTGGGAGCTGAAAAT…	m=225aa	BpsFReDn1
	34	BP08982-RA	BP08982	OG0014882	dom=FREP,<1-SignalP-noTM(20)-20><32-IgSF2(114)-145><267-FBG(204)-470>		BGLB034638	fibrinogen-related protein F precursor, partial [Biomphalaria glabrata]	AQX34536	yes	IgSF2	1	122	ICR	1-IgSF FREP	no match	94.8	65.7	MKTLLFCLAFSLYSLQFAITIPQLDFNANYVAPKELLQTLTINCSVSSSNTSQSSYVHFMYILHETTGVLASIYKNQYNAVTQNKGLTSAQGTLSSQETEDSYLQLTWASPNVSQSGKYFCGAHGVTRSGAEETINATITIKVEKITWDDLVHSFLNVHKDVNEVRQIHTTHKPDVIVLKEYIEDSMATIHKKINEVKESQETTKQDITRIKEDLNITIASIHRQINEGEERQGIIQQDFIRLNAILNRTLTSIQTNLDEVITNMTLPETCNDVNSSEDRVVVTLKSGLKVMCDTKTDGGGWIIFQRRINGKVDFYRGWKEYRDGFGDYNIGEFYLGNENIYKLTSRRQHELRLYLEFQYKNYYAKYALFKLLGENDNYKLKIEGFSGNLDDSLAYHNN…	ATGAAAACTTTGTTGTTTTGTCTGGCTTTCAGTCTATATTCACTTCAATTCGCTATTACAATACCCCAATTAGATTTCAATGCGAATTATGTAGCCCCAAAGGAGCTGCTTCAAACATTAACTATAAACTGCTCGGTCTCTAGCTCTAATACAAGTCAAAGTTCATACGTTCATTTTATGTACATACTTCATGAGACTACAGGAGTACTAGCTTCTATTTATAAGAATCAATATAACGCGGTTACTCAAAACAAAGGCTTAACTAGCGCACAAGGAACACTCTCAAGTCAAGAAACAGAAGATTCCTATCTCCAATTAACATGGGCAAGCCCAAACGTGTCTCAGTCTGGGAAATATTTCTGTGGAGCGCACGGTGTGACTCGATCTGGAGCAGAAGAA…	m=309aa	BpFREP23
	35	BP31911-RA	BP31911	OG0005014	dom=FREP,<1-SignalP-noTM(20)-20><28-IgSF2(118)-145><212-FBG(205)-416>		BGLB014428	Ryncolin-4-like	NP_001298223	yes	IgSF2	1	67	ICR	1-IgSF FREP	FREP14	86.7	100	MGALILQVILCAFIVPVISSRPKLKFSGNAEIIKEFIEPLILSCSLKSFNNETNEHLKVHIMFIQHVVSTLSKDQAVAVSADQSSTHAHGKIYNKDLQDSYLQVVWKNPKISESGKYFCLAYVKNSTGQDSVFQSTVTIKVLKPKAEDLVQVLGQLLKRVDTLEQLLEGNETKFRGQDDRNVQITQKFCGLNALNLQTVSADDILISTTHKKPFTSCRDVNSSDERVVVTLASGQKVMCDTKTDGGGWIIIQRRIMGYVDFYRGWKEYRDGFGDYSTGEFYLGNENIHQLTSKKSHELRIDLEFDNENYFAQYSNFLLLGEEDFYKLQIGDYSGNAGDSLAYQKNMSFRKFDRDNDNASEENCAVSYSGAWWYDACHMSNLNGDWGNNAYGKGVNWEGV…	ATGGGAGCTCTAATTCTACAGGTTATTCTCTGTGCATTTATTGTGCCAGTGATCAGTTCAAGACCAAAGCTGAAATTTTCAGGAAACGCTGAAATCATAAAAGAGTTTATTGAACCTCTAATATTATCATGCTCTTTGAAGAGCTTTAACAATGAAACAAATGAGCACCTTAAAGTTCACATTATGTTCATTCAGCATGTTGTTTCAACGCTCTCTAAGGATCAGGCTGTTGCAGTCTCTGCAGATCAAAGCTCAACCCATGCCCATGGGAAAATATATAACAAAGACTTGCAAGACTCTTATCTTCAAGTAGTTTGGAAGAATCCGAAGATCTCCGAGTCTGGAAAATATTTCTGCCTAGCATACGTCAAGAATTCTACTGGTCAAGATAGTGTGTTT…	m=421aa	BpFREP14.2
	36	BP08882-RA	BP08882	OG0005014	dom=FREP,<1-SignalP-noTM(19)-19><28-IgSF2(122)-149><216-FBG(204)-419>		BGLB014428	Ryncolin-4-like	NP_001298223	yes	IgSF2	1	67	ICR	1-IgSF FREP	FREP14	89	100	MGALILQVILCAFIVPVISLRPKLKFSGNAEIIKEFIEPLILSCSLKSFNNETNEHLEVHIMFIQHETNGVVSTLSMDQAVAVSADQSSTHAHGKIYNKDLQDSYLQVIWKNPKISESGKYFCLAYAKNSTGQDSVFQSTVTIKVLKPKADDLVQVLGQLLKRVDTLEQLLEGNETKLRGQDYRNVQITQKFSGLNALNLQRVSDDILISTTHKTPFTSCRDVKSSDERVVVTLAYGQKVMCDTKTDGGGWIIIQRRIMGYVDFYRGWQVYRDGFGDYNIGEFYLGNENIYQLTSKKPHELRIDLEFDNENYFAQYSSFLLLGEEDFYKLQIGDYSGNAGDSLAYQKNMSFSTFDRDNDNASGENCAVSYSGAWWYNACHMSNLNGDWGNNAYGKGVNW…	ATGGGAGCTCTAATTCTACAGGTTATTCTCTGTGCATTTATTGTGCCAGTGATCAGTCTAAGACCAAAGCTGAAATTTTCAGGAAACGCTGAAATCATAAAGGAGTTTATTGAACCTCTAATATTATCATGCTCTTTGAAGAGCTTTAACAATGAAACAAATGAACACCTTGAAGTTCACATTATGTTCATTCAGCATGAAACAAATGGAGTTGTTTCAACGCTCTCTATGGATCAGGCTGTTGCAGTCTCTGCAGATCAAAGCTCGACCCATGCCCATGGGAAAATCTATAACAAAGACTTGCAAGACTCTTACCTTCAAGTAATTTGGAAGAATCCGAAGATCTCCGAGTCTGGAAAATATTTCTGCCTAGCATACGCCAAGAATTCTACTGGCCAA…	m=420aa	BpFREP14.1
	37	BP05287-RA	BP05287	OG0005986	dom=FREP,<1-SignalP-noTM(20)-20><28-IgSF2(122)-149><182-FBG(170)-351>		BGLB028617	BgMFREP2 precursor	AAK13550	yes	IgSF2	1	33	ICR	1-IgSF FREP	BgMFREP2	91.5	100	MTSLPLRLVLLVSMATLIRSSSWLHFAGNSETIRELIQPLKLTCTFQISKNDSDNDSQVLFMSIYHETKRVIASISKYQPMATSLYPSVTKVQGHIYHSNESEDSYLQVIWTHPKLSESGKYFCLAHARNSTSQNNVFDADITINVTKSSTDDIAVALSYIQDRLDKDGVDSIQISRASPTLPESCRDVISSEDRVVVTLASGLKVMCDTKTDSGGWIIFQRRINGNVNFYRGWKEYRDGFGSYSIGEFYLGNENIFKLTSSKKYDLRIDLEFNNTKYFALYTRFEILGEQDYYELQIGGYSGNAGDDLTNHHNDKFSTYDKDNDKSKSGNCAENWKGAWWYNACYDSNLN	ATGACGTCGCTACCACTTCGACTTGTTCTCTTGGTTTCCATGGCGACGTTGATACGTTCAAGTTCATGGTTACATTTTGCAGGGAATTCAGAAACAATCAGAGAACTGATCCAGCCCCTAAAATTAACATGCACTTTTCAGATTTCAAAAAATGATTCAGATAATGACTCACAAGTTCTGTTCATGTCCATTTATCATGAGACAAAGCGAGTGATCGCCAGTATTTCTAAATATCAACCTATGGCTACAAGTCTGTACCCCAGTGTAACTAAAGTTCAAGGACATATCTACCACAGCAATGAATCGGAAGACTCTTATCTTCAGGTTATATGGACGCATCCGAAACTATCAGAGTCTGGGAAATACTTCTGTCTAGCACATGCCAGGAATTCTACAAGC…	m=352aa	BpFREP2
	38	BP05255-RA	BP05255	OG0000065	dom=FREP,<18-IgSF1(114)-131><179-IgSF2(120)-298><407-Tropomyosins(265)-671><691-FBG(179)-869>	Tropomyosins	BGLB000021	fibroleukin-like	XP_013082853	no	IgSF1+IgSF2	2	284	long ICR	2-IgSF FREP	17_tig_2702_BGLB000021	81	46	MFGNRDQIIVILSCIELIIDVQPNVISAEITAQLVINCSITNNQVQQLDVIRFLTLSRYNETLEKFFDLITLEAKTLNLSHLVQLHHAQISFGNLYISLTLHNPTLFDAKVYRCKVEGDKTNAANSSIVAKKEVEYRTNMTALIEEIRRLKIVEKNDQCTLEKKDLTASQQKTKLHFVGSSKVIKELIEPLTLTCSLQDLDRNSTVQFMYILHDSSGVIATINKDQPVVTTKQDSNFNTAKGELSDTKSKASFIEVSWSYIKSSESGNYFCGAHVMGPNEVSERLNEMLPIIISNPTFDDLVKVIPKLLRQADKEKEKILENKLNIYHIKEDINAKQQNIISIKDGLDINSQNINIVKDDLGTSRQNIKSITDNLNVNKQSIASHYEELNTLRHIVDSL…	ATGTTTGGAAATAGAGATCAGATTATTGTCATTCTTTCTTGTATTGAACTTATCATTGATGTCCAACCAAACGTCATATCTGCTGAGATAACTGCACAACTTGTGATCAACTGTTCTATAACCAACAACCAAGTTCAACAACTTGATGTTATCAGATTTTTAACACTTTCTCGTTATAATGAAACTTTGGAAAAGTTTTTTGATCTTATAACTTTAGAAGCTAAAACTTTAAATCTCTCACATCTAGTCCAACTACATCATGCACAAATCAGTTTCGGAAATCTGTATATTAGTTTAACTTTACACAATCCAACTCTGTTTGATGCCAAAGTTTACAGATGTAAGGTTGAAGGAGATAAAACAAATGCAGCCAACTCATCTATAGTGGCTAAGAAAGAG…	m=401aa	BpFREP12.1
	39	BP05207-RA	BP05207	OG0000407	dom=FBG,<1-FBG(128)-128>		BGLB025144	Ficolin-1-like	XP_013081517	no	0	0	NA	NA	sFReD	new partial FREP_BGLB025144	81.7	100	MCDTKTDGGGWIILQRRINGKVDFYRGWKEYRDGFGDYDIGEFYLGNENIFSLTSTGQFDLRIDLEFNSKKYFAQYEDFKVSSETGKYKLQIGNYSGNAGDSLSYRTSFSTFDRDNDINRDTNCAEHNS	ATGTGTGACACCAAGACAGATGGCGGTGGATGGATCATCTTACAGAGAAGAATTAACGGAAAAGTAGATTTCTATAGAGGCTGGAAGGAGTATCGTGACGGCTTTGGAGATTACGACATTGGAGAATTTTATCTGGGAAATGAAAATATTTTTAGCTTAACTTCTACTGGACAATTTGATTTAAGAATTGATTTAGAATTTAACAGCAAAAAATATTTTGCGCAGTACGAAGACTTTAAAGTATCGAGTGAGACTGGGAAATATAAACTACAGATAGGAAACTATTCAGGAAATGCTGGAGATAGTTTATCTTATAGGACGTCCTTTAGTACTTTTGATAGAGATAACGATATAAACAGAGACACAAACTGTGCAGAACATAATTCAG	m=131aa	BpsFReD12.1
	40	BP31934-RA	BP31934	OG0000065	dom=FREP,<1-SignalP-noTM(20)-20><46-IgSF1(114)-159><207-IgSF2(120)-326><340-Tropomyosins(220)-559><579-FBG(203)-781>	Tropomyosins	BGLB007076	LOW QUALITY PROTEIN: angiopoietin-related protein 2-like	XP_013079864	yes	IgSF1+IgSF2	2	253	long ICR	2-IgSF FREP	FREP12.1	77.8	100	MTVLQHFVLFVSSILFATSGMQNSRVAVQPQSRLLMSTISLFSELIIDVQPNVISAEITAQLVINCSITNNQVQQLDVIRFLTLSRYNETLEKFFDLITLEAKTLNLSQLVQLHHAQISFGNLYISLTLHNPTLFDAKVYRCKVDGDITNAANSSIVAKKEVEYRTNMTALIEEIRRLKIVEKNDQCTLEKKDLTASQQKTKLHFVGSSKVIKELIEPLTLTCSLQDLDRNSTVQFMYILHDSSGVIATINKDQPVVTTKQDSNFNTAKGKLSDTKSKASFIEVSWSYIKSSESGNYFCGAHVMGPNEVSERLNEMLPIIISNPTFDDLVKVIPKLLRQADKEKEKILENKLNIYHIKEDINAKQQNIISIKDGLDINSKNINIVKDDLGTSRQNIKSI…	ATGACTGTGCTTCAACATTTCGTTCTATTTGTTTCTTCTATTTTATTTGCCACCTCAGGAATGCAAAATTCCAGGGTGGCTGTGCAGCCCCAGTCGCGACTTTTGATGAGTACAATTTCACTTTTTTCAGAACTTATCATTGATGTCCAACCAAACGTCATATCTGCTGAGATAACTGCACAACTTGTGATCAACTGTTCTATAACCAACAACCAAGTTCAACAACTTGATGTTATCAGATTTTTAACACTTTCTCGTTATAATGAAACTTTGGAAAAGTTTTTTGATCTTATAACTTTAGAAGCTAAAACTTTAAATCTCTCACAGCTAGTCCAACTGCATCATGCACAAATCAGTTTCGGAAATCTGTATATTAGTTTAACTTTACACAATCCAACT…	m=784aa	BpFREP12.2
	41	BP31933-RA	BP31933	OG0000065	dom=FREP,<1-SignalP-noTM(19)-19><22-IgSF1(114)-135><183-IgSF2(120)-302><326-Tropomyosins(210)-535><556-FBG(202)-757>	Tropomyosins	BGLB007076	LOW QUALITY PROTEIN: angiopoietin-related protein 2-like	XP_013079864	yes	IgSF1+IgSF2	2	230	long ICR	2-IgSF FREP	FREP12.1	81.7	100	MTLLQYFVLFVSSILFTTSELIIDVQPNVISAEITAQLVINCSITNNQVKHLDVFRSLTLSRYNETLKEFLDLITLEAKTLNLSQLVQLHHAQISFGNLYISLTLHNPTLFDAKVYRCKVEGDKTNAANSSIVAKKEVEYRTNTTALIEEIRRLKIVERNDQCTLEKKDLTASQQRTKLHFVGSSKVIKELIEPLTLTCSLQDLDRNSTVQFMYILHDSSGVIATINKDQPVVTTKQDSNFNTAKGELSDTKSKASFIEVSWSYIKSSESGNYFCGAHVMGPNEVSERLNEMLPIIVSNPTFDDLVKVIPKLLKQADKEKEKMLENKLNIYHIKEDINAKQQNIISIKDGLDINSQNINIVKDDLGTSRQNIKSITDNLNVNKQSIASHYEELNTLRHI…	ATGACTCTGCTTCAATATTTCGTTCTATTTGTTTCTTCTATTTTATTTACCACCTCAGAACTTATCATTGATGTCCAACCAAACGTCATATCTGCTGAGATAACTGCACAACTTGTGATCAACTGTTCTATAACCAACAACCAAGTTAAACATCTGGATGTTTTCAGATCTCTAACTCTTTCTCGTTATAATGAAACTTTGAAAGAGTTTTTGGATCTTATAACTTTAGAAGCTAAAACTTTAAATCTCTCACAGCTAGTCCAACTACACCATGCACAAATCAGTTTCGGAAATCTGTATATTAGTTTAACTTTACACAATCCAACTCTGTTTGATGCCAAAGTTTACAGATGTAAGGTTGAGGGTGATAAAACAAATGCAGCCAACTCATCTATAGTG…	m=760aa	BpFREP12.3
	42	BP31916-RA	BP31916	OG0000065	dom=FREP,<1-SignalP-noTM(19)-19><22-IgSF1(114)-135><183-IgSF2(120)-302><508-FBG(182)-689>		BGLB007076	LOW QUALITY PROTEIN: angiopoietin-related protein 2-like	XP_013079864	yes	IgSF1+IgSF2	2	206	long ICR	2-IgSF FREP	FREP12.1	75.7	99.6	MTLLQHFVLFVSSNLFATSELIIDVQPNVISAEITPQLVINCSITNNQLQQLDVIRSLTLSRYNESLKKSFDLITLEAKTLNLSQLIQLHHAQISFGNLYISLTLHNPTQFDAKVYRCKVEGDKTNAANSSIVAKTEVEYRTNTTALIEEIRRLKIVEKNDQCTLEKKDLTASQQRTKLHFVGSSKIIKELIEPLTLTCSLQDLDRNSTVQFMYILHDSSGVIATINKDHPVVTTKQDSNFNTAKGELSDTKSKTSFIEVSWSYIKSSESGNYFCGAHVMGPNEVSERLNEMLPIIVSNPTFDDLVKVIPKLLRQADKEKEKILENKLNIYHIKEDINAKQQNIISIKDGLDINSQNINIIKDDLGTSRQNIKSITDDLNVNKQSIASHYEELNTLRHI…	ATGACTCTGCTTCAACATTTCGTTCTATTTGTTTCTTCTAATTTATTTGCCACCTCAGAACTTATCATTGATGTCCAACCAAACGTCATATCTGCTGAGATAACTCCACAACTTGTGATCAACTGTTCTATAACCAACAACCAACTTCAACAACTTGATGTTATCAGATCTTTAACACTTTCTCGTTATAATGAAAGTTTGAAAAAGTCTTTTGATCTTATAACTTTAGAAGCTAAAACTTTAAATCTCTCACAGCTAATCCAACTACATCATGCACAAATCAGTTTCGGAAATCTGTATATTAGTTTAACTTTACACAATCCAACTCAGTTTGATGCCAAAGTTTACAGATGTAAGGTTGAAGGAGATAAAACAAATGCAGCCAACTCATCTATAGTG…	m=734aa	BpFREP12.4
	43	BP05276-RA	BP05276	OG0000407	dom=FBG,<1-FBG(22)-22><23-FBG(44)-66>		BGLB011627	angiopoietin-related protein 2-like	XP_013093996	no	0	0	NA	NA	sFReD	5_tig_565_BGLB011626	47.1	98.5	VMCDTKTDGGGWIIIQRRINGKYEDFKVLSETEKYKLLIGDYIGNAGDSLSYPKNMFFTTFDRDNDNH	GTCATGTGTGACACCAAGACAGACGGAGGTGGATGGATCATCATTCAGAGAAGAATCAACGGAAAATACGAAGACTTTAAAGTATTGAGTGAGACTGAGAAATATAAACTACTGATAGGAGACTATATAGGGAATGCTGGAGATAGTTTATCATATCCAAAAAACATGTTCTTTACGACATTTGATAGAGATAACGACAATCACG	m=121aa	BpsFReD12.4
	44	BP31937-RA	BP31937	OG0000065	dom=FREP,<1-SignalP-noTM(19)-19><22-IgSF1(114)-135><183-IgSF2(120)-302><499-FBG(203)-701>		BGLB007076	LOW QUALITY PROTEIN: angiopoietin-related protein 2-like	XP_013079864	yes	IgSF1+IgSF2	2	197	long ICR	2-IgSF FREP	FREP12.1	79.1	99.9	MTLLQHFVLFVSSILFATSELIINVQPNVISAEITAQLVINCSVTNNQVQHLDVIRSLTLSRYNETLKEFVDLITLEAKTLNLSQLVQLHHAQISFGNLYSSLTLHNPTQFDAKVYRCKVEGDKTNAANSSIVAKKEVEYRTNTTALIEEIVRLKIVEKNDQCTLEQKDLTASQQRTKLHFVGSSKVIKELIESLTLTCSLQDLDLNSTVQFMYILHDSSGVIATINKDQPVVTTKQDSNFNTAKGELSDTKSKASFIQVSWSYIKSSESGKYFCGAHVMGPNEVSERLNEMLPIIVSNPTFDDLVKVIPKLLRQADKEKEKILENKQNIYHIKEDINAKQQNIISIKDGLDINSQNINIVKDDLGTSRQNIKSITDNLNVNKQSIASHYEELNTLRHI…	ATGACTCTGCTTCAACATTTCGTTCTATTTGTTTCTTCTATTTTATTTGCCACCTCAGAACTTATCATTAATGTCCAACCAAACGTCATATCTGCTGAGATAACTGCACAACTTGTGATCAACTGTTCTGTAACCAACAACCAAGTTCAACATCTGGATGTTATCAGATCTCTAACTCTTTCTCGTTATAATGAAACTTTGAAAGAGTTTGTTGATCTTATAACTTTAGAAGCTAAAACTTTAAATCTCTCACAGCTAGTCCAACTACATCATGCACAAATCAGTTTCGGAAATCTGTATAGTAGTTTAACTTTACACAATCCAACTCAGTTCGATGCCAAAGTTTACAGATGTAAGGTTGAGGGTGATAAAACAAATGCAGCCAATTCATCTATAGTG…	m=748aa	BpFREP12.5
	45	BP31932-RA	BP31932	OG0000065	dom=FREP,<1-SignalP-noTM(19)-19><22-IgSF1(114)-135><183-IgSF2(120)-302><499-FBG(204)-702>		BGLB011626	LOW QUALITY PROTEIN: angiopoietin-related protein 2-like	XP_013094001	yes	IgSF1+IgSF2	2	197	long ICR	2-IgSF FREP	FREP12-like	78.6	99.4	MTLLQHFVLFVSSILFATSELVIDVEPKVISAEITAKLLINCSVTNNQVQHLDVIRSLTLSRYNETLKEFFDLLTLESKTLNLSQLVQLNHAQISFGNLYISLTLHNPTQFDAKVYRCKVEGDKTNAANSSIVAKKEVEYRTNTTALIEEIRRLKVLEQNDQCTLQKIELTASHQKTKLHFVGSSKVIKELIEPLTLTCSLQNHDHNSTVQLMYILHEPNDVIATINKYQPVVITKQDSNFNIAKGELSDTKLQASYIELSWSYIKSLDSGNYFCGAHVMGPDGRSDLLNEVLAISVFNPTFDDLVKVIPKLLRQADKEKENILDNKLNIYNIKEDIKTKQQNITSIKDGLDTNRHNINIIKDDLGTSRQNIKSITDDVNVNKQSIASYNDELNSLRQI…	ATGACTCTGCTTCAACATTTCGTTCTATTTGTTTCTTCTATTTTATTTGCCACCTCAGAACTTGTCATTGATGTCGAACCAAAAGTCATATCAGCGGAGATAACTGCAAAACTTCTGATCAACTGTTCTGTAACCAACAACCAAGTTCAACATCTGGATGTTATCAGATCTCTAACTCTTTCTCGTTATAATGAAACTTTGAAAGAGTTTTTTGATCTTCTAACTTTAGAATCTAAAACTTTAAATCTCTCACAGCTAGTTCAACTAAATCATGCACAAATCAGTTTTGGAAATCTGTATATTAGTTTAACTTTACACAATCCAACTCAGTTTGATGCCAAAGTATACAGATGTAAGGTTGAGGGAGATAAAACAAATGCTGCCAACTCATCTATAGTG…	m=732aa	BpFREP12.6
	46	BP31930-RA	BP31930	OG0000065	dom=FREP,<1-SignalP-noTM(19)-19><22-IgSF1(114)-135><183-IgSF2(111)-293><309-Tropomyosins(180)-488><490-FBG(203)-692>	Tropomyosins	BGLB011626	LOW QUALITY PROTEIN: angiopoietin-related protein 2-like	XP_013094001	yes	IgSF1+IgSF2	2	181	long ICR	2-IgSF FREP	FREP12-like	77.5	99.9	MTLLQHFVLFVSSILFATSELVIDVQPNVISAEITAQLVINCSINNNEVQHLDVIRSLTLSRYNETLKEFFDLLTLESKTLNLSQLVQLHHAQISFGNLYISLTLHNPTMFDAKVYRCKVDGDKINAANSSIVAKKEVEYRTNMTALIEEIRRLKIVEQNDQCTLEKIELTASHQKTKLHFVGSSKVIKELIEPLTLTCSLQNQDHNSTPNDVIATINKYQPVVTTKQESNFNMAKGELSDTKIQASYIELSWSYIKSLDSGNYICGAHVMGPDGRSERLNEVLAISVSNPTFDDLVKVIPKLLRQADKEKENILENKLNIYNIQEDINAKQQNIKSIKDGLDTNRQNINIIKDDLGTSRQNIKSITDDVNVNKQSIASYNDELNSLRQIVDSLKDDLR…	ATGACTCTGCTTCAACATTTCGTTCTATTTGTTTCTTCTATTTTATTTGCCACCTCAGAACTTGTCATTGATGTCCAACCAAACGTCATATCAGCGGAGATAACTGCACAACTTGTGATCAACTGTTCCATCAACAACAACGAAGTTCAACATCTGGATGTTATCAGATCTCTGACACTTTCTCGTTATAATGAAACTTTGAAAGAGTTTTTTGATCTTCTAACTTTAGAATCTAAAACTTTAAATCTCTCACAGCTAGTTCAACTACATCATGCACAAATCAGTTTTGGAAATCTGTATATTAGTTTAACTTTACACAATCCAACTATGTTTGATGCCAAAGTCTACAGATGTAAGGTTGACGGTGATAAAATAAATGCAGCCAACTCATCTATAGTG…	m=732aa	BpFREP12.7
	47	BP31929-RA	BP31929	OG0000065	dom=FREP,<1-SignalP-noTM(19)-19><22-IgSF1(114)-135><183-IgSF2(120)-302><408-FBG(205)-612>		BGLB000021	fibroleukin-like	XP_013082853	yes	IgSF1+IgSF2	2	106	ICR	2-IgSF FREP	17_tig_2702_BGLB000021	83.2	100	MTLLQHFVLFVSFILFATSELVIDVQPNVILAEITAQLVINCSITNNKVQHLDVIRSLTLSRYNETLKEFFDLIALEAKTLNLSQLVQLHHAQISFGNLYISLTLHNPTQFDAKVYRCKVEGDKTNAANSSIVAKKEVEYRTNTTALIEEIRRLKVVEKNDQCTLEKKDLTASHQKTKLHFVGSSKVIKELIEPLTLTCSLQNQDHNSTVQFMYILHEPNDVIATINKYQPVVITKQESNFNMAKGELSDTKLQASYIELSWSFIKSLDSGNYFCGAYVMGPDGRSERLNEVLEIIVSNPTFNDLVKVMPKLLRQADKEKEKILENKLNIYHIKEDINSKQQNIISIKDGLDINSQNINIIKDDLGTSKQNIKRITDDLNVNKQSIASHYEELNTLRHI…	ATGACTCTGCTTCAACATTTCGTTCTATTTGTTTCTTTTATTTTATTTGCCACCTCAGAACTAGTCATTGATGTCCAACCAAACGTCATATTAGCGGAGATAACTGCACAACTTGTGATTAACTGTTCCATCACCAACAACAAAGTTCAACATCTGGATGTTATCAGATCTTTAACACTTTCTCGTTATAATGAAACTTTGAAAGAGTTTTTTGATCTTATAGCTTTAGAAGCTAAAACTTTAAATCTCTCACAGCTAGTCCAACTACATCATGCACAAATCAGTTTTGGAAATCTGTATATTAGTTTAACTTTACACAATCCAACTCAGTTTGATGCCAAAGTTTACAGATGTAAGGTTGAGGGTGATAAAACAAATGCAGCCAACTCATCTATAGTG…	m=631aa	BpFREP12.8
	48	BP31935-RA	BP31935	OG0000065	dom=FREP,<1-SignalP-noTM(19)-19><22-IgSF1(114)-135><183-IgSF2(120)-302><424-FBG(175)-598>		BGLB000021	fibroleukin-like	XP_013082853	yes	IgSF1+IgSF2	2	122	ICR	2-IgSF FREP	17_tig_2702_BGLB000021	89	100	MTLLQHFVLFVSSILFATSELVIDVQPNVILAEITAQLVINCSITNNKVQHLDVIRSLTLSRYNETLKEFFDLITLEAKTLNLSQLVQLHHAQISFGNLYISLTLHNPTQFDAKVYRCKVEGDKTNAANSSIVAKKEVEYRTNTTALIEEIRRLKVVEKNDQCTLEKKDLTASHQKTKLHFVGSSKVIKELIEPLTLTCSLQNQDHNSTVHFMYILHEPNDVIVTINKYQPVVTTKQDSNFNMAKGELSDTKLQASYIEVSWSYIKLSESGNYFCGAYVMGPDGRSERLNEVLEIIVSNPTFDDLVKVIPKLLRQADKEKEKILENKQNIYHIQEDIKSKQQTIISIKDGLDTNRKNINIIKDNLETSRQNIKNITDDLNANKQNIASHNDQLDTLRES…	ATGACTCTGCTTCAACATTTCGTTCTATTTGTTTCTTCTATTTTATTTGCCACCTCAGAACTTGTCATTGATGTCCAACCAAACGTCATATTAGCGGAGATAACTGCACAACTTGTGATTAACTGTTCCATCACCAACAACAAAGTTCAACATCTGGATGTTATCAGATCTTTAACACTTTCTCGTTATAATGAAACTTTGAAAGAGTTTTTTGATCTTATAACTTTAGAAGCTAAAACTTTAAATCTCTCACAGCTAGTCCAACTACATCATGCACAAATCAGTTTCGGAAATCTGTATATTAGTTTAACTTTACACAATCCAACTCAGTTTGATGCCAAAGTTTACAGATGTAAGGTTGAGGGTGATAAAACAAATGCAGCCAACTCATCTATAGTG…	m=598aa	BpFREP12.9
	49	BP31921-RA	BP31921	OG0000065	dom=FREP,<1-SignalP-noTM(19)-19><22-IgSF1(114)-135><183-IgSF2(120)-302><424-FBG(205)-628>		BGLB000021	fibroleukin-like	XP_013082853	yes	IgSF1+IgSF2	2	122	ICR	2-IgSF FREP	17_tig_2702_BGLB000021	88.3	99.8	MTLLQHFVLFVSSILFATSELVIDVQPNVISAEITAQLVINCSINNNEVQHLDVIRSLTLSRYNETLKEFFDLITLEAKTLNLSQLVQLHHAQISFGNLYISLTLHNPTQFDAKVYRCKAEGDKTNAANSSIVAKKEVEYRTNTTALIEEIRRLKVVEKNDQCTLEKKELTASHQKTKLHFVGSSKIIKELIEPLTLTCSLQNQDHNSTVQFMYILHEPNDVIATINKYQPVVRTKQESNFNMAKGELSDIKLQASYIEVSWSYIKLSESGKYFCGAHVIGPDGKSERLNEVLEIIVSNPTFDDLVKVIPKLLRQADKEKEKILENKLNIYHIKEDINSKQQNIISIKDGLDTNRQNINIIKDNLEISRQNIKNITDDLNANKQNIASHNDELNTLRES…	ATGACTCTGCTTCAACATTTCGTTCTATTTGTTTCTTCAATTTTATTTGCCACCTCAGAACTTGTCATTGATGTCCAACCAAACGTTATATCAGCGGAGATCACTGCACAACTTGTGATCAACTGTTCCATCAACAACAACGAAGTTCAACATCTTGATGTTATCAGATCTCTAACTCTTTCTCGTTATAATGAAACTTTGAAAGAGTTTTTTGATCTTATAACTTTAGAAGCTAAAACTTTAAATCTCTCACAGCTAGTCCAACTACATCATGCACAAATCAGTTTTGGAAATCTGTATATTAGTTTAACTTTACACAATCCAACTCAGTTTGATGCCAAAGTTTACAGATGTAAGGCTGAGGGAGATAAAACAAATGCTGCCAACTCATCTATAGTG…	m=633aa	BpFREP12.10
	50	BP31931-RA	BP31931	OG0000065	dom=FREP,<1-SignalP-noTM(19)-19><29-IgSF1(112)-140><141-IgSF2(104)-244><388-FBG(182)-569>		BGLB000021	fibroleukin-like	XP_013082853	yes	IgSF1+IgSF2	2	144	ICR	2-IgSF FREP	17_tig_2702_BGLB000021	83.1	76	MTLLQHFLVFVSLFLLSSSVQFNFFSELIIDVQPNVISAEITAQLVINCSITNNQVNQLDVIRSLTLSRYNETLKEFFDLLTLESKTLNLSQLVQLHHAQISFGNLYISLTLHNPTMFDAKVYRCKVDGDKINAANSSIVAKKENQEHNSTVQFMYILHEPNDVIATINKYQPVVTTKQESNFNMAKGELSDTKLQASYIEVSWSYIKLSESGNYFCGAHVMGPDGRSERLNKVLEIIVSNPTFDDLIKVIPKLLRQADKEKENILENKQNIYHIKEDINSKQQTIISIKDGLDTNRHNINIIKANLETSRQNIKINTDDMNTNKQNIARHNDELNTLRESVKSLETQLAHFSTALRQIKEDIENGPQISCRQINSFQARIIVKLISGLKVMCDTKTDG…	ATGACTCTGCTTCAACATTTTCTTGTATTTGTTTCTTTATTTTTATTATCATCTTCAGTACAATTTAACTTTTTTTCAGAACTTATCATTGATGTCCAACCAAACGTCATATCAGCGGAGATCACTGCACAACTTGTGATCAACTGTTCTATAACCAACAATCAAGTCAATCAACTTGATGTTATCAGATCTCTAACTCTTTCTCGCTATAATGAAACTTTGAAAGAGTTTTTTGATCTTCTAACTTTAGAATCTAAAACTTTAAATCTCTCACAGCTAGTTCAACTACATCATGCACAAATCAGTTTTGGAAATCTGTATATTAGTTTAACTTTACACAATCCAACTATGTTTGATGCCAAAGTCTACAGATGTAAGGTTGACGGTGATAAAATAAAT…	m=438aa	BpFREP12.11
	51	BP08893-RA	BP08893	OG0000065	dom=FREP,<1-SignalP-noTM(19)-19><22-IgSF1(114)-135><184-IgSF2(119)-302><327-Tropomyosins(144)-470><512-FBG(204)-715>	Tropomyosins	BGLB007076	fibrinogen related protein 12.1 precursor	AAO59918	yes	IgSF1+IgSF2	2	185	long ICR	2-IgSF FREP	FREP12.1	79.2	98.6	MTLLQHFVLFVSSIFISTSELVIDVQPNVISAEITAQLVINCSITNNQVQHLDVIRSLTLSSYNETLKEFLDLITLEAKTLNLSQLVQLHHAQISFGNLYISLTLHNPTQFDAKVYRCKAEGDKTNAANSSIVAKKEVEYRTNTTALIEEIRRLKILEQNDQCTLEKKDLTASHQKTRLQFVESSKVIKELMEPLTLTCSIQNLDHNSTVQFMYILHEPNGVIATIDKAQPVVTTKQISNFNMANGKLSDTKLQASYIELSWSYIKSSESGKYFCGAHVMEPDGRYERLNEVLAITVSNPTFNDLVNVIPKLLRQADIQKKNVLDNKNNIYHIKEDINTKQQNIKSIKDGLDTNSQNIKSIKDGLDSNSQNINIIKDDLETSRRNIKIYTNDLNVNKQS…	ATGACTCTGCTTCAACATTTCGTTCTATTTGTTTCTTCTATTTTCATTTCCACCTCAGAACTTGTCATTGATGTCCAACCAAACGTCATATCAGCGGAGATAACTGCACAACTTGTGATCAACTGTTCTATAACCAACAACCAAGTTCAACATCTGGATGTTATCAGATCTCTAACTCTTTCTAGTTATAATGAAACTTTAAAAGAGTTTTTGGATCTTATAACTTTAGAAGCTAAAACTTTAAATCTCTCACAGCTAGTCCAACTACATCATGCACAAATCAGTTTCGGAAATCTGTATATTAGTTTAACTTTACACAATCCAACTCAGTTTGATGCCAAAGTATACAGATGTAAGGCTGAGGGAGATAAAACAAATGCTGCCAACTCATCTATAGTG…	m=735aa	BpFREP12.12
	52	BP05286-RA	BP05286	OG0000065	dom=FREP,<1-SignalP-noTM(19)-19><22-IgSF1(114)-135><183-IgSF2(120)-302><347-Tropomyosins(260)-606><624-FBG(204)-827>	Tropomyosins	BGLB007076	fibrinogen related protein 12.1 precursor	AAO59918	yes	IgSF1+IgSF2	2	277	long ICR	2-IgSF FREP	FREP12.1	74.8	100	MTLLQHFVLFVSSILFATSELIIDVQPNVISAEITAQLVINCSITNNQVQELDVIRSLTLSRYNETLKEFFDLITLEAKTLNLSQLVQLHHAQISFGNMYISLTLHNPTLFDAKVYRCKVEGDKTNAANSSIVAKKEVEYRTNMTALIEEIRRLRIFEKNDQCTLEKKDLTATQQRTKLHFVGSSKVIKELIESLTLTCSLQDLDRNSTVQLMYILHESNGVIATINKDQPVVTTKQDSNFNTAKGELSDTKSKASFIEISWSYIKSSESGKYFCGAYVMGPDGRSERLNEMLAIIVSNPTFDDLIKVIQKLLRQVDKEKENILENKQNIYHIQEDINSKQQTIISIKDGLDTNRQNINTIKDDLESSRQNIKSITDDLNATRQSIASYDDESNSLRQM…	ATGACTCTGCTTCAACATTTCGTTCTATTTGTTTCTTCTATTTTATTTGCCACCTCAGAACTTATCATTGATGTCCAACCAAACGTCATATCTGCTGAGATAACTGCACAGCTTGTGATCAACTGTTCTATAACCAACAACCAAGTTCAAGAACTTGATGTTATCAGATCTCTAACTCTTTCTCGTTATAATGAAACTTTGAAAGAGTTTTTTGATCTTATAACTTTAGAAGCTAAAACTTTAAATCTCTCACAGCTAGTCCAACTACATCATGCACAAATCAGTTTCGGAAATATGTATATTAGTTTAACTTTACACAATCCAACTCTGTTTGATGCCAAAGTTTACAGATGTAAGGTTGAAGGAGATAAAACAAATGCTGCCAACTCATCTATAGTT…	m=833aa	BpFREP12.13
	53	BP05242-RA	BP05242	OG0000065	dom=FREP,<1-SignalP-noTM(19)-19><22-IgSF1(114)-135><183-IgSF2(120)-302><347-Tropomyosins(263)-609><624-FBG(204)-827>	Tropomyosins	BGLB007076	fibrinogen related protein 12.1 precursor	AAO59918	yes	IgSF1+IgSF2	2	322	long ICR	2-IgSF FREP	FREP12.1	73.9	100	MTLLQQFVLFVSSILFATSELIIDVQPNVISAEITAQLVINCSITNNQVQELDVIRSLTLSRYNETLKEFFDLITLEAKTLNLSQLVQLHHAQISFGNMYISLTLHNPTLFDAKVYRCKVEGDKTNAANSSLVAKKEVEYRTNMTALIEEIRCLRIFEKNDQCTLEKKDLTASQQRTKLHFVGSSKVIKELIESLTLTCSLQDLDRNSTVQLMYILHESNGVIATINKDQPVVTTKQDSNFNTAKGELSDTKSKASFIEISWSYIKSSESGKYFCGAYVMGPDGRSERLNEMLAIIVSNPTFDDLIKVIQKLLRQVDKEKENILENKQNIYHIQEDINSKQQTIISIKDGLDTNRQNINTIKDDLETSRQNIKSITDEFNATKQSIASYDDESNALRQM…	ATGACTCTGCTTCAACAATTCGTTCTATTTGTTTCTTCTATTTTATTTGCCACCTCAGAACTTATCATTGATGTCCAACCAAACGTCATATCTGCTGAGATAACTGCACAACTTGTGATCAACTGTTCTATAACCAACAACCAAGTTCAAGAACTTGATGTTATCAGATCTCTAACTCTTTCTCGTTATAATGAAACTTTGAAAGAGTTTTTTGATCTTATAACTTTAGAAGCTAAAACTTTAAATCTCTCACAGCTAGTCCAACTACATCATGCACAAATCAGTTTCGGAAATATGTATATTAGTTTAACTTTACACAATCCAACTCTGTTTGATGCCAAAGTTTACAGATGTAAGGTTGAAGGAGATAAAACAAATGCTGCCAACTCATCTTTAGTT…	m=833aa	BpFREP12.14
	54	BP05238-RA	BP05238	OG0000065	dom=FBG,<5-Tropomyosins(195)-199><213-FBG(188)-400>	Tropomyosins	BGLB007076	fibrinogen related protein 12.1 precursor	AAO59918	no	0	0	NA	NA	sFReD	FREP12.1	76.8	54.2	QNINTIKDDLETSRQNIKSFTDDLNATRQSIASYDYESNTLRQMVNNVQSDLSFCKQSSQRISNDLDTNKQSIASHNDELNTFGQIVNSLKDDLRTNKQSLQSITDEVNTNKDNINQMKENLKSNKQKIQNVTDEVNTNKDNINQLKENLKSNKQKIQNVTDEVNTNRQNIINLNKDVNTSQQSLSKLEANLETQLTNLSTALTQTWEKIKKGPPTSCREINSFQERVIVKLISGLKVMCDTKTDGGGWIIFQRRINGKVNFYRGWKEYRDGFGDYNIGEFYLGNENIFKLTSTGQYDLRIDLELNNTKYFAQYENFKVLSETEKYKLQIPNNKYFSTFDRDNDEWRDINCAENSSGAWWYKFCNGSNLNGQWGNTSSEKRMQWAYLVGWSFSEMKIRE…	CAAAATATTAACACCATTAAAGACGACCTTGAAACTAGCAGGCAAAATATTAAAAGCTTTACAGATGATTTGAATGCTACTAGACAAAGCATTGCAAGCTATGATTATGAATCGAATACCCTCAGACAAATGGTGAACAATGTACAAAGTGACTTAAGTTTTTGCAAACAAAGTAGCCAAAGAATTTCCAATGATTTAGATACTAACAAACAAAGCATCGCAAGCCATAATGATGAATTGAATACTTTCGGACAAATTGTAAACAGTCTAAAAGATGACTTAAGAACCAACAAACAAAGTCTACAAAGCATTACAGATGAAGTAAATACTAATAAAGACAATATAAATCAGATGAAAGAAAACTTGAAATCAAACAAACAGAAGATACAAAACGTGACA…	m=237aa	BpsFReD12.14
	55	BP31914-RA	BP31914	OG0000065	dom=FREP,<1-SignalP-noTM(19)-19><22-IgSF1(114)-135><180-IgSF2(102)-281><354-FBG(204)-557>		BGLB007076	fibrinogen related protein 12.1 precursor	AAO59918	yes	IgSF1+IgSF2	2	73	ICR	2-IgSF FREP	FREP12.1	63.5	100	MTLLQHFVLFVSSILFSTSELIIDVQPNVISAEITAQLVINCSITNNQVQQLDVIRSLTLSRYNETLKEFLDLITLEAKTLNLSQLVQLHHAQISFGNLYISLTLHNPTLFDAKVYRCKVEGDKTNAANSSIVAKKEVEYRTNMTALIEEIRRLKIVEQNDQCTLEKKDLTTSQQRTKLHFDLDRNSTVQFMYILHESNGVIATINKDQPVVTTKQDSNFNTGKGELSDTKSKASFIEVSWSYIKSSESGKYFCGAHVMGPDERSERLNEMLAIIVSNPTFDDLIKLKEDLESNKQNIQNITKGVNTNRENIINLNKDVNTSQQSLSKLEANLETQLINLSTALTQIKGKIKKGLPMSCREINSFQERVIVTLKSGLVVMCDTKTDGGGWIIFQRRING…	ATGACTCTGCTTCAACATTTCGTTCTATTTGTTTCTTCTATTTTATTTTCCACCTCAGAACTTATCATTGATGTCCAACCAAACGTCATATCTGCTGAGATAACTGCACAACTTGTGATCAACTGTTCTATAACCAACAACCAAGTCCAACAACTTGATGTTATCAGATCTCTAACTCTTTCTCGTTATAATGAAACTTTGAAAGAGTTTTTGGATCTTATAACTTTAGAAGCTAAAACTTTAAATCTCTCACAGCTAGTCCAACTACATCATGCACAAATCAGTTTCGGAAATCTTTATATTAGTTTAACTTTACACAATCCAACTCTGTTTGATGCCAAAGTATACAGATGTAAGGTTGAGGGTGATAAAACAAATGCAGCCAACTCATCTATAGTG…	m=732aa	BpFREP12.15
	56	BP05217-RA	BP05217	OG0000065	dom=FREP,<1-SignalP-noTM(19)-19><22-IgSF1(114)-135><183-IgSF2(120)-302><311-Tropomyosins(263)-573><594-FBG(156)-749>	Tropomyosins	BGLB000021	fibroleukin-like	XP_013082853	yes	IgSF1+IgSF2	2	292	long ICR	2-IgSF FREP	17_tig_2702_BGLB000021	82.8	54.1	MTLLQHFVLFVSSILFATSELVIDVQPNVISAEITAQLVINCSITNNQVQHLDVIRSLTLSRYNETLKEFFDLIALEAKTLNLSQLVQLHHAQISFGNLYISLILHNPTLFDAKVYRCKVEGNKTNAANSSIVAKKEIEYRTNMTALIEEIRRLKIVEKNDQCTLEKKDLTTSQQRTKLHFVGSSKIIKDLTEPLTLTCSLQDLDLNSTVQFMYILHESNGVIATINKDQSVVSTKQDSNFNTAKGELSDTKSKASLIEVSWSYIKSSESGKYFCGAHVMGPDGRSERLNEMLAISVSNPTFDDLVKVILKLLRQVDKEKENILENKQNIYHIKEDINSKQQSIKDGLDSNRQNINTIKDDLETSRQNIKSITDDLNATRQSIASYDDESNTLRQMVNN…	ATGACTCTGCTTCAACATTTCGTTCTATTTGTTTCTTCAATTTTATTTGCCACCTCAGAACTTGTCATTGATGTCCAACCAAACGTCATATCTGCTGAGATAACTGCACAACTTGTGATCAACTGTTCTATAACCAACAACCAAGTTCAACATCTGGATGTTATCAGATCTCTAACTCTTTCTCGTTATAATGAAACTTTGAAAGAGTTTTTTGATCTTATAGCTTTAGAAGCTAAAACTTTAAATCTTTCACAGCTAGTCCAACTACATCATGCACAAATCAGTTTCGGAAATCTGTATATTAGTTTAATTTTACACAATCCAACTCTGTTTGATGCCAAAGTTTACAGATGTAAGGTTGAGGGTAATAAAACAAATGCAGCCAACTCATCTATAGTG…	m=408aa	BpFREP12.16
	57	BP31928-RA	BP31928	OG0000065	dom=FREP,<1-SignalP-noTM(19)-19><22-IgSF1(114)-135><183-IgSF2(120)-302><323-Tropomyosins(204)-526><542-FBG(203)-744>	Tropomyosins	BGLB007076	fibrinogen related protein 12.1 precursor	AAO59918	yes	IgSF1+IgSF2	2	219	long ICR	2-IgSF FREP	FREP12.1	82.6	100	MTLLQHFVLFVSSILFATSELVIDVQPNVISAEITAQLVINCSITNNQVTHLDVIRSLTLSRYNETLKEFFDLITLEAKTLNLSQLVQLHHAQISFGNLYISLTLHNPTLFDAKVYRCKVEGDKTNAANSSIVTKKEVEYRTNTTALIEEIRRLKIVEKNDQCTLKKKDLTASHQRTKLHFVGSSKVIKELIEPLTLTCSLQDLDLNSTVQFMYILHESNGVIATINKDQPVVTTKQDSNFKTAKGELSETKSKASFIEVSWSFIKSSESGKYSCGAHVMGPDGRSERLNEMLAIIVSNPTFDDLIKVIPKLLRQVDKEKENILENKQNIYHIKEDINSKQQTIISIKDGLDTNKQNINTIKDDLETSRQNIKSITDDLNANKQSIASYNNESITLRQM…	ATGACTCTGCTTCAACATTTCGTTCTATTTGTTTCTTCTATTTTATTTGCCACCTCAGAACTTGTCATTGATGTCCAACCAAACGTCATATCTGCTGAGATAACTGCACAACTTGTGATCAACTGTTCTATAACCAACAACCAAGTTACACATCTGGATGTTATCAGATCTCTAACTCTTTCTCGTTATAATGAAACTTTGAAAGAGTTTTTTGATCTTATAACTTTAGAAGCTAAAACTTTAAATCTCTCACAGCTAGTCCAACTACATCATGCACAAATCAGTTTCGGAAATCTGTATATTAGTTTAACTTTACACAATCCAACTCTGTTTGATGCCAAAGTTTACAGATGTAAGGTTGAGGGTGATAAAACAAATGCAGCCAACTCATCTATAGTG…	m=747aa	BpFREP12.17
	58	BP14963-RA	BP14963	OG0000407	dom=FBG,<1-FBG(158)-158>		BGLB000204	fibrinogen related protein 12.1-as1 precursor	AAO59919	no	0	0	NA	NA	sFReD	FREP12.1	84.1	99.4	PPTSCRDINSFQERVIVTLKSGLKVMCDTKTDGGGWIIFQRRINGKVDFYRGWKEYRDGFGDYNIGEFYLLNENIFKLTSTGQYDLRIDLEYNNIKYFAQYENFKLLSESEKYKLQIGNYSGNVGDSLYYHNNMYFTTFDRDNDIDSYTNLAEYSSGA	CCGCCAACATCTTGCCGTGACATCAACAGCTTCCAAGAACGAGTAATTGTAACGTTAAAGTCCGGGTTAAAGGTCATGTGTGACACCAAGACAGACGGTGGTGGATGGATCATCTTTCAGAGAAGAATCAACGGAAAAGTAGATTTTTATAGAGGCTGGAAGGAGTATCGTGACGGCTTTGGAGATTACAACATTGGTGAATTTTATCTGTTGAATGAAAATATTTTTAAGTTAACTTCTACTGGACAATATGATTTGAGAATTGATTTAGAATATAACAACATAAAATATTTTGCACAGTACGAAAACTTTAAATTATTGAGTGAGTCTGAGAAATATAAACTACAGATAGGAAACTATTCAGGAAATGTTGGAGATAGTTTATATTATCATAACAAC…	m=157aa	BpsFReD12.17
	59	BP05293-RA	BP05293	OG0000065	dom=FBG,<5-Tropomyosins(196)-200><334-FBG(204)-537>	Tropomyosins	BGLB007076	fibrinogen related protein 12.1 precursor	AAO59918	no	0	0	NA	NA	sFReD	FREP12.1	84.1	43.1	MTDEVNTNKDNINQMKENLNSNKQKIQNVTDKVITNKDNINQLKENLESNKQKIQNMTDEVNTNKDNINQMKENLNSNKQKIQNVTDKVITNKDNINQLKENLESNKQKIQNMTDEVNTNKDNINQMKENLNSNKQKIQNVTDKVITNKDNINQLKENLESNKQKIQNMTDEVNTNKDNINQMKENLNSNKQKIQNVTDEVITNKDNINQLKENLESNKQKIQNMTDEINTNKDNINQMKENLNSNKQKIQNVTDEVNTKKQNINQMKENLNSNKQKIQNMTEGVNTNRQNKINLNKDVITSQQSLSKLEANLETQLTNLSIALTKTWEQNKKGLPTSWLEINSSQERVIVTLKSGLEVMCDTKTDGGGWIIFQRRINGKVDFYRGWKEYRDGFGDYDI…	ATGACAGATGAAGTAAATACTAATAAAGACAATATAAATCAGATGAAAGAAAACTTGAACTCAAACAAACAGAAGATACAAAACGTGACAGATAAAGTAATTACTAATAAGGACAATATAAATCAGTTGAAAGAAAACTTGGAATCAAACAAACAGAAGATACAAAACATGACAGATGAAGTAAATACTAATAAAGACAATATAAATCAGATGAAAGAAAACTTGAACTCAAACAAACAGAAGATACAAAACGTGACAGATAAAGTAATTACTAATAAGGACAATATAAATCAGTTGAAAGAAAACTTGGAATCAAACAAACAGAAGATACAAAACATGACAGATGAAGTAAATACTAATAAAGACAATATAAATCAGATGAAAGAAAACTTGAACTCA…	m=233aa	BpsFReD12.17
	60	BP05329-RA	BP05329	OG0000065	dom=FREP,<1-SignalP-noTM(19)-19><23-IgSF1(113)-135><184-IgSF2(124)-307><334-Tropomyosins(119)-452><480-FBG(204)-683>	Tropomyosins	BGLB011626	LOW QUALITY PROTEIN: angiopoietin-related protein 2-like	XP_013094001	yes	IgSF1+IgSF2	2	146	ICR	2-IgSF FREP	FREP12-like	58.8	99.9	MALFVHLALWATLVSLSTSELLIDVQPNVISEEVTPKLVINCSISNNHVQQFDMIKSLSLARYNENIKEFQILLSLEAATLNLTEYVQFQRSQIGFGNMYIILTFQEPTQSDARVYRCNVTGDDASGINISLVNKKEVKYETLSKPLLDEIRRLKKDADKNQCSSIEEEITDKKKQRSKLSFVGSSEVINEFIDPLTLTCSFQDLNLHPNKNYTVEFMYIFHETNGVIATISKGQTVVTALQEVGSNHVKGELSDEKLQEPYLHVTWRNLRSSDSGKYFCGAHVIGSDGRAERLNEMVTVKVKLPTFEDLVNVIQKLLIQVNDDREILQDNTRNIKSIQNELSNNQDNVIKMYKDLDNHEQNFIRIKIDLDSNQQNIKNINQDLDNQKQNIIRINTDLD…	ATGGCCTTATTTGTACATCTCGCTCTCTGGGCAACTCTAGTTTCTTTGTCGACTTCAGAACTTCTAATTGATGTCCAGCCCAATGTTATTTCAGAAGAGGTGACACCAAAACTTGTCATCAACTGTTCTATAAGTAACAATCATGTACAACAATTTGATATGATCAAATCTCTTTCACTTGCTCGATACAATGAAAACATTAAAGAATTTCAAATTTTATTGTCACTAGAAGCCGCAACTTTAAATCTCACAGAATATGTGCAATTTCAACGTTCTCAAATTGGTTTTGGAAATATGTATATAATTTTAACATTTCAAGAGCCAACTCAGTCTGATGCTAGGGTCTACAGATGTAATGTTACTGGAGACGACGCTAGTGGGATCAATATATCATTGGTT…	m=742aa	BpFREP22.4
	61	BP31917-RA	BP31917	OG0000065	dom=FREP,<1-SignalP-noTM(24)-24><25-IgSF1(108)-132><181-IgSF2(124)-304><330-Tropomyosins(123)-452><477-FBG(204)-680>	Tropomyosins	BGLB007076	fibrinogen related protein 12.1 precursor	AAO59918	yes	IgSF1+IgSF2	2	147	ICR	2-IgSF FREP	FREP12.1	58.3	99.1	MKVLSFFFHLYIMLKIQLLIDVQPNVISEELTPKLVINCSISNNQVQQIDIIKSLSLARYNENIKEFEVLFSLDGATLNLTQYVQFQCSQIGFGNMYIILTFQEPTQSDARVYRCNVTGDDASGINISLVNKKEVKYETLSKPLLDEIRRLKKDADKNQCSSIKEEIKDMKKQRSKLYFVGSSEVINEFIDPLTLTCSFQDSNLHPDKNYTVEFMYIFHETNGVIATISKGQTVVTALQEVGSNNVKGELSDEKLQESYLHVTWRNLRSSDSGKYFCGAHVIGSDGRAERLNEMVTVKVKLPTFEDLVNVIQKLLIQVNDDREILQDNTQNIKSIQNELSNNQDNVIQIYKDLENHEQNFIRIKIDLDSNQQNIKNINQDLDNQKQNIIRINTDLDSKE…	ATGAAGGTACTGAGTTTTTTTTTCCATTTATATATAATGCTAAAAATTCAACTTCTAATTGATGTCCAGCCCAATGTTATTTCAGAAGAGTTGACACCAAAACTTGTCATCAACTGTTCTATAAGTAACAATCAAGTACAACAAATTGATATAATCAAATCTCTTTCACTTGCTCGATACAATGAAAACATTAAAGAGTTTGAGGTTTTGTTTTCCCTAGATGGCGCAACTTTAAACCTCACACAATATGTGCAATTTCAATGTTCTCAAATTGGTTTTGGAAATATGTATATAATTTTAACATTTCAAGAGCCAACTCAGTCTGATGCTAGGGTATACAGATGTAATGTTACTGGAGACGACGCTAGTGGGATAAATATTTCATTGGTTAATAAAAAG…	m=741aa	BpFREP22.3
	62	BP31920-RA	BP31920	OG0000065	dom=FREP,<1-SignalP-noTM(19)-19><23-IgSF1(113)-135><184-IgSF2(124)-307><333-Tropomyosins(118)-450><480-FBG(204)-683>	Tropomyosins	BGLB011626	LOW QUALITY PROTEIN: angiopoietin-related protein 2-like	XP_013094001	yes	IgSF1+IgSF2	2	147	ICR	2-IgSF FREP	FREP12-like	59.2	99.4	MAVFLHLAVWATLVSLSTSELLIDVQPNVILEELTPKLVINCSISNNQVQQIDMIRSLSLARYNENIKEFEIMVYLEAATLNLTQYVQFQRSQIGFGNMYIILTFQEPTQSDARVYRCNVTGDDASGINISLVNKKEVKYETLSKPLLDEIRRLKKDADKNQCSSIKEEITDKKKQRSKLSFVGSSEVINEFIDPLTLTCSFQDLNLHPNKNYTVEFMYIFHETNGVIATISKGQTVVTALQEVGSNNVKGELSDEKLQESYLHVTWRNVRSSDSGKYFCGAHVIGSDGRAERLNEIVTVKVKLPTFEDLVNVIQKLLIQVNDDREILHDNTQNIKSIQNELSNNQDNVIKIYKDLDNHEQNFIRIKIDLDSNQQNIKNINQDLDNQKQNIIRINTDLD…	ATGGCCGTATTTCTACATCTCGCTGTCTGGGCAACTCTAGTTTCTTTGTCGACTTCAGAACTTCTAATTGATGTCCAGCCCAATGTTATTTTAGAAGAGTTGACACCAAAACTTGTCATCAACTGTTCTATAAGTAACAATCAAGTACAACAAATTGATATGATCAGATCTCTTTCCCTTGCTCGATACAATGAAAACATTAAAGAGTTCGAAATTATGGTGTACCTGGAAGCCGCAACTTTAAATCTCACACAATATGTGCAATTTCAACGTTCTCAAATTGGTTTTGGAAATATGTATATAATTTTAACATTTCAAGAGCCAACTCAGTCTGATGCTAGGGTCTACAGATGTAATGTTACTGGAGACGACGCTAGTGGGATCAATATTTCATTGGTT…	m=742aa	BpFREP22.2
	63	BP05285-RA	BP05285	OG0000065	dom=FREP,<1-IgSF2(84)-84><170-FBG(205)-374>		BGLB000133	angiopoietin-2-like	XP_013088362	no	IgSF2	1	86	ICR	1-IgSF FREP	22_tig_4104_BGLB000133	50.7	98.7	TNGVIATISKGQTVVTALQEVGSNHVKGELSDEKLQESYLHATWRNVKSSDSGKYFCGAHVIGSDGRAERLNEMVTVQVKLPTINTDLDSKEQQFTRFNKDLDSKQQTIISIKQDLESSKKDFNEHRQNISIFKDMLDTVILNRSSSLADVKEELTKVNKKLQESCKCLPKPTSCRDIVSTKDRFVVTLASGLEVMCDTKTDGGGWIIFQRRINGKVDFYRGWKEYRDGFGDYNIGEFYLGNENIFILTSTGQYDLRIDLEFNSKKYFAQYKDFKILSETEKYKLQIGDYSGNAGDSLSGHNNMFFSTFDRDNDVDRDINCAEDRSGAWWFLDCHESNLNGQWGRTSYPKGMNWYYLTDWSNSVTFSEMKIREREKKYFH	ACAAATGGTGTTATCGCTACTATAAGCAAAGGTCAAACCGTTGTTACAGCCCTTCAAGAAGTTGGTTCTAATCATGTTAAAGGTGAACTCTCTGACGAAAAATTACAAGAGTCATATCTTCATGCCACATGGAGAAATGTGAAATCCTCAGATTCCGGGAAGTATTTCTGTGGAGCTCATGTCATTGGTTCTGACGGAAGAGCGGAGAGACTGAACGAGATGGTAACAGTTCAAGTTAAACTCCCAACAATTAATACAGATTTGGATAGCAAAGAACAACAATTTACAAGATTTAACAAAGATTTGGATTCTAAACAACAAACTATTATCAGCATAAAACAAGACTTGGAGAGCAGTAAAAAAGACTTCAATGAGCATAGACAAAATATAAGCATCTTC…	m=440aa	BpFREP22.1
	64	BP31924-RA	BP31924	OG0000407	dom=FBG,<24-FBG(145)-168>		BGLB025144	Ficolin-1-like	XP_013081517	no	0	0	NA	NA	sFReD	new partial FREP_BGLB025144	83.2	85.1	ESEVEIMHTAHANNRLLLSCKCLPNPRSCRDVVSTEDRVVVTLAFGIEVMCDTKTDGGGWIIFQRRINGKVDFYRGWKEYRDGFGDYNIGEFYLGNENIFKLTSTGQYDLRIDLEFNYVKYFAQYKDFKVLSETEKYKLKIGDYSGNAGDDLSRHNNMFFSTFDREND	GAAAGTGAGGTTGAAATAATGCACACAGCACATGCTAATAATAGGTTGCTTCTTTCTTGCAAGTGTCTACCAAATCCGAGGTCCTGTCGCGATGTCGTCAGTACAGAAGACCGCGTTGTGGTGACATTAGCTTTCGGGATAGAAGTCATGTGTGACACCAAGACAGACGGCGGTGGTTGGATTATCTTTCAGAGAAGAATCAACGGAAAAGTAGATTTCTATAGAGGCTGGAAGGAGTATCGTGACGGCTTTGGAGATTACAACATTGGAGAATTTTATCTGGGAAATGAAAATATTTTTAAGTTAACTTCTACTGGACAATATGATTTGAGAATAGATTTAGAATTTAACTACGTAAAATATTTTGCGCAGTACAAAGACTTTAAAGTTTTGAGTGAG…	m=143aa	BpsFReD22.4
	65	BP05208-RA	BP05208	OG0000407	dom=FBG,<1-FBG(179)-179>		BGLB025144	Ficolin-1-like	XP_013081517	no	0	0	NA	NA	sFReD	new partial FREP_BGLB025144	80.6	100	MCDTKTDGGGWIIFQRRINGKVDFYRDWKEYRDGFGDYNIGEFYLGNENIFSLTCTGQYDLRIDLELNRKKYFALYKDFNVLSKTEKYKLKIGKYSGNAGDSLSRHNNMYFSTFDRENDVQDNLNCAEDRSGAWWYADCHDSNLNGQWGRTSDKKAMEWLNLTGWYNSVTFSEMKIRERK	ATGTGTGACACCAAGACAGACGGCGGTGGTTGGATCATCTTTCAGAGAAGAATCAACGGAAAAGTAGATTTCTATAGAGACTGGAAGGAGTATCGTGACGGCTTTGGAGATTACAACATTGGGGAATTTTATCTGGGAAATGAAAATATTTTTAGTTTAACTTGTACTGGACAATATGATTTGAGAATAGATTTAGAATTAAACAGGAAAAAATATTTTGCGCTGTACAAGGACTTTAACGTTTTGAGTAAGACTGAGAAATATAAACTGAAGATAGGAAAATATTCAGGAAATGCTGGAGATAGTTTATCACGTCATAACAACATGTACTTTAGTACTTTTGATAGAGAAAACGATGTACAGGATAACTTAAACTGTGCAGAAGATAGATCAGGTGCC…	m=180aa	BpsFReD22.1
	66	BP05369-RA	BP05369	OG0000407	dom=FBG,<1-FBG(142)-142>		BGLB025144	Ficolin-1-like	XP_013081517	no	0	0	NA	NA	sFReD	new partial FREP_BGLB025144	81.5	96	MCDTKTDGGRWIIFQRINGKVDFYKGSKEYPDGFGDFNIGEFYLGNENIFKLTFTGQYDLRIDLEFNNKNYFAQYKDFKVLNETEKYKLKIGNYSGNAGDNLSYHNNMFFTTFDRDNDARSALNCAEDRSGAWWYAYCHKSNELGSINCIL	ATGTGTGACACCAAAACAGACGGCGGTAGATGGATCATTTTTCAAAGAATCAACGGAAAAGTAGATTTCTATAAAGGCTCGAAGGAGTATCCTGACGGCTTTGGAGATTTTAACATTGGTGAATTTTATCTGGGGAATGAAAATATTTTTAAGTTAACTTTTACTGGACAATATGATTTAAGAATAGATTTAGAATTTAACAACAAAAATTATTTTGCGCAGTACAAAGACTTTAAAGTATTGAATGAGACTGAGAAATATAAACTGAAGATAGGAAACTATTCAGGAAATGCTGGAGATAATTTATCTTATCATAACAACATGTTTTTTACGACTTTTGATAGAGATAACGATGCACGCAGTGCTTTAAACTGTGCAGAAGATAGATCAGGTGCCTGG…	m=146aa	BpsFReD22.2
	67	BP05243-RA	BP05243	OG0000065	dom=FREP,<1-SignalP-noTM(19)-19><22-IgSF1(114)-135><184-IgSF2(124)-307><315-Tropomyosins(170)-484><495-FBG(205)-699>	Tropomyosins	BGLB025144	ficolin-1-like	XP_013081517	yes	IgSF1+IgSF2	2	188	long ICR	2-IgSF FREP	new partial FREP_BGLB025144	82.9	96.5	MAFLLSLLLGVYLAPLALSDLIINVQPEVISPVFTSQLVINCSVTNNQVPNIDVIKSVSLSRFNVTINDFYVLLSLDIQTFNLQQFVQFRHAQVSFGNLFLSLTVYNPVQSDAQAYRCNIDGDNSVQKNASMKAKKEVKYEPNVKALIQEITRLKISEDIEKCSSKNVGLSGYNNIKSKLNFVGSSEIVKKLIEPLTVKCSFLASNDSPYQDSVLQFMYILHETNDVIATISSDQPVTKSGQNLSSYIIQGELYHNLSKDSYLQVTWQNVKLSESGKYFCGAHVNNLFGQKDRIQVELVISVQRPTLDDLVKVVHDLQREVGEDKQRRKTSEQNIMNIHEEFKAHQKKITSVKEDLKIIQQKFENVKEDLKINQQNTENVKEDLKINQQNTENVKEDLK…	ATGGCTTTCCTACTGAGTCTTCTTCTTGGCGTTTATTTAGCTCCATTAGCTCTTTCAGATCTTATCATTAATGTCCAGCCAGAGGTCATATCGCCAGTGTTCACGTCGCAACTTGTGATCAACTGTTCTGTAACTAACAACCAAGTTCCAAACATTGATGTCATCAAATCTGTATCACTGTCACGTTTTAACGTAACGATTAATGACTTTTATGTTCTTCTGTCACTGGACATTCAAACTTTCAATCTCCAACAATTTGTTCAGTTCAGACATGCGCAAGTCAGTTTTGGAAATCTGTTTCTTTCCTTGACTGTCTACAATCCTGTTCAGTCTGACGCTCAAGCTTACAGGTGTAACATTGATGGAGATAACTCTGTTCAGAAAAATGCTTCCATGAAA…	m=680aa	BpFREP21.3
	68	BP05265-RA	BP05265	OG0000063	dom=FREP,<49-IgSF1(114)-162><212-IgSF2(124)-335><367-FBG(157)-523>		BGLB000133	angiopoietin-2	XP_013088362	no	IgSF1+IgSF2	2	32	ICR	2-IgSF FREP	22_tig_4104_BGLB000133	85.1	65.2	MLHRGITRLVSIYKETFFSPLSIVEKEMAFLLSLLLGVYLAPLALSDLIINVQPQVISPVFTSQLVINCSVTNNQVPNIDVIKYVSLLRFNVTINDFYVLLSLDIQTFNLQRFVQFRHAQVSFGNLFLSLTVYNPVQSDAQAYRCNIDGDNSVQKNASMKGKKEVKYEPNVTALIQEITRLKISEDIEKCSSKNVRHLRYNNISKIKLNFVGSSEIVKELIEPLTVKCSFLASNDSPYQDSVLQFMYILHETNDVIATISSDQPVTKSGQNLSSYIIQGELYHNLSKDSYLQVTWQNVKLSDSGKYFCGAHVNNLFGQKDRIQVELVISVQRPTLDDLVKVVHDLQREVGKTNYTSLLQEFQKILIPESCRGIIYKKERVEVTLASGLEVMCDTKTDGG…	ATGTTACATCGTGGTATAACTCGTCTAGTGTCTATCTATAAAGAGACGTTTTTCTCTCCCTTGTCAATTGTTGAGAAAGAAATGGCTTTCCTACTGAGTCTTCTTCTTGGCGTTTATTTAGCTCCATTAGCTCTTTCAGATCTTATCATTAATGTCCAGCCACAGGTCATATCGCCAGTGTTCACGTCGCAACTTGTGATCAACTGTTCTGTAACTAACAACCAAGTTCCAAACATTGATGTCATCAAATATGTATCACTGTTACGTTTTAACGTAACGATTAATGACTTTTATGTTCTTCTGTCACTGGACATTCAAACTTTCAATCTCCAACGATTTGTTCAGTTCAGACATGCGCAAGTCAGTTTTGGAAATCTGTTTCTTTCCTTGACTGTCTAC…	m=342aa	BpFREP21.2
	69	BP05318-RA	BP05318	OG0000407	dom=FBG,<63-FBG(158)-220>		BGLB025144	Ficolin-1-like	XP_013081517	no	0	0	NA	NA	sFReD	new partial FREP_BGLB025144	88.1	95.5	MAKCEIVRLWENTEKNKEDVKINQRNLTRLKETIDLLQYNLSNYEGKTNFTSLLQEYQKTLIPESCRGIIDKKERVEVTLASGLKVMCDTKTDGGGWIIFQRRINGKVDFYRGWKEYRDGFGDYNIGEFYLGNENIFKLTSTGQYDLRIDLEFNSKKYFAQYKDFKILSETEKYKLQIGDYSGNAGDSLSGHNNMFFSTFDRDNDVDRDINCAEDRSGAW	ATGGCAAAATGTGAAATTGTCAGACTCTGGGAAAACACCGAAAAAAATAAAGAAGACGTAAAAATCAATCAACGAAACCTTACCCGCTTGAAAGAGACAATAGATTTATTACAATACAATCTTTCCAATTATGAAGGAAAAACAAATTTCACATCTCTATTACAAGAATACCAGAAAACTTTAATACCGGAGTCATGTCGCGGCATCATCGATAAGAAAGAACGCGTGGAGGTGACATTAGCTTCCGGGTTAAAAGTCATGTGTGATACAAAGACAGATGGTGGTGGATGGATCATCTTTCAGAGAAGAATCAACGGAAAAGTAGATTTCTATAGAGGCTGGAAGGAGTATCGTGACGGCTTTGGAGATTACAACATTGGGGAATTTTATCTGGGAAAT…	m=210aa	BpsFReD21.3
	70	BP31925-RA	BP31925	OG0000065	dom=FREP,<58-IgSF2(124)-181><242-FBG(155)-396>		BGLB000133	angiopoietin-2-like	XP_013088362	no	IgSF2	1	61	ICR	1-IgSF FREP	22_tig_4104_BGLB000133	68.4	99.2	MFVINFSLKKEVRYEPNVSALIQEITRLKISEDIEKCSSKNVGLSEYNNIKSKLNFVGSSTIVKELIEPLTVKCSFLASNDSPYQESVLQFMYILHETNGVIATISSDQRVSKSGQNLSSNILQGELYHNLSKDSYLQVTWQNVKLSDSGKYFCGAHVNILFGQKDRLQKELVISVQRPTLDDLVKVVHDLQREVGEDKQRQKTSEQNIINIHEEFKVHQKNMTRKTNYTSLLQEYQKTLIPESCRGIIDKKERMEVTLASGLKVMCDTKTDGGGWIIFQRRINGKVDFYRGWKEYRDGFGDYNIGEFYLGNENIFKLTSTGQFDLRIDLVFNNVKYFAQYKDFKILSETEKYKLQIRDYSGNAGDSLSYHNNMFFSTFDRDNDVQSDTNCAEEHS	ATGTTTGTAATTAATTTTTCACTTAAGAAAGAAGTGAGATACGAACCAAATGTCTCAGCTTTGATTCAAGAAATCACACGATTAAAGATTTCTGAAGATATAGAAAAATGTTCTTCGAAGAATGTAGGGCTTTCAGAATACAATAATATCAAATCAAAACTTAATTTCGTTGGAAGTTCAACAATTGTAAAAGAACTCATAGAGCCCTTGACAGTCAAATGTTCTTTTCTGGCTTCCAACGATAGTCCTTATCAAGAATCAGTTCTTCAATTCATGTACATACTTCACGAGACTAATGGTGTAATTGCGACTATATCTAGTGATCAACGTGTTAGCAAATCTGGACAAAATCTAAGCTCCAATATACTACAAGGCGAACTCTATCACAACTTGTCTAAA…	m=474aa	BpFREP21.1
	71	BP09059-RA	BP09059	OG0000407	dom=FBG,<38-FBG(179)-216>		BGLB025144	Ficolin-1-like	XP_013081517	no	0	0	NA	NA	sFReD	new partial FREP_BGLB025144	80.1	100	KTNYTSPLQEFQNTLSILESCRGIIHKKERVVVTLTSGLKVMCDTKTDGGGWIIFQRRVNGSVDFYRCWNEYRDGFGDYSIGEFYLGNENIFQLTSTGQYDLRIDLEFNNTKYFAQYKDFKLLNETEKYKLQIGKYSGNAGDSLSRHNNMFFSTFDRDYSGRNCLEYSSGAWWFSNCHDSNLNIRWRRTSYEGMIWVHLTGWANSVSISEMKIRERK	AAAACAAATTACACATCTCCATTACAAGAATTCCAGAATACTTTATCTATACTGGAGTCATGTCGTGGCATCATCCATAAGAAAGAACGTGTGGTGGTGACATTAACTTCCGGGTTAAAGGTCATGTGTGACACCAAGACAGACGGCGGTGGATGGATCATCTTTCAGAGAAGAGTCAACGGAAGTGTAGATTTCTATAGATGCTGGAATGAGTATCGTGACGGCTTTGGAGATTACAGCATTGGAGAATTTTATTTGGGAAATGAAAATATTTTTCAATTAACTTCTACTGGACAATATGATTTGAGAATAGATTTAGAATTTAACAACACAAAATATTTTGCGCAGTACAAAGACTTTAAACTATTGAATGAGACTGAGAAATATAAACTACAGATA…	m=221aa	BpsFReD21.1
	72	BP31944-RA	BP31944	OG0001726	dom=FREP,<3-IgSF1(112)-114><164-IgSF2(123)-286><383-FBG(171)-553>		BGLB000074	uncharacterized protein LOC106071720, partial	XP_013087337	no	IgSF1+IgSF2	2	97	ICR	2-IgSF FREP	FREPJ4	89.9	98.4	LLMDVQPDVISAVLTTQLVVNCSITNNHVAELDVIKYLTLSIYNESIKSFEDLLTLEANTFNLQKIRQFKHSQIKSGNLFITLTLQDPTQFDAKVYRCNVTGDAYNATTISFVSNKKVKYETISTSLLEQVRRLKKDIESDQSPCKKEELTVHQKQKSKLDFFGSSEVIKELIEPLALKCTYKVMNHDQNKNSTVQSLYIFHETNEIIATINKGETVATNQGINSKNVKAELSNNESRDSYIQVTWSHLKLSESGKYFCGASVQYSESKNENFNKMLTITITRPTFDDLVKVIQKILTKSEEDKELILGNIQSFKDDLNANKQHIESVTEDLNDTKENMKNYKEEMKIIVVNLSTTTTDINKEADEGNTEDKDKTYSVKRISPKSCRDVNSTYDRVVVT…	CTGCTAATGGATGTTCAGCCCGATGTTATTTCAGCAGTGTTGACAACGCAGCTAGTGGTCAACTGTTCGATAACCAACAACCATGTTGCAGAGCTCGATGTCATTAAATATCTTACACTTTCAATTTATAATGAAAGTATTAAATCATTTGAAGATCTTCTCACTTTAGAAGCTAACACTTTCAATCTTCAAAAAATTCGACAATTTAAACATTCACAAATTAAATCTGGAAATCTGTTTATAACTTTAACTCTACAAGATCCGACACAATTTGATGCCAAGGTATACAGATGTAATGTCACTGGAGACGCGTATAATGCTACGACTATTTCGTTTGTTAGTAACAAGAAAGTCAAATATGAAACCATCTCTACATCATTACTGGAACAGGTGCGACGT…	m=553aa	BpFREP20.3
	73	BP31939-RA	BP31939	OG0001726	dom=FREP,<3-IgSF1(113)-115><128-FBG(174)-301>		BGLB000074	uncharacterized protein LOC106071720, partial	XP_013087337	no	IgSF1	1	13	ICR	1-IgSF FREP	FREPJ4	87.6	49.5	LLMDVQPDVISAVLTTQLMVNCSITNNHVAELDVIKYLTLLSYSESIKSFEDLLTLEANTFNLQKIRQFKHSQIKSGNLFITLTLQDATQFDAKVYRCNVTGDAYNATTISFVSKKEVKYETLSTTLLEQVRRSKKDIDRDQSPCKKEELTVHQKQRNTEDKDKTYSVKRISPKSCHDVNSTYDRVVVTLDCGLKVMCDTKADGGGWIVIQRRVNGKIHFLRGWSDYRNGFGDYKIGEFYLGNENIFMLTSCGQYVLRIDLKYNNQSYYAQYTDFQISSESENYKLNIKAIQGMQVIVYRVIKAHLFSLLIESTTVVPITGLQRT	CTTCTAATGGATGTTCAGCCCGATGTTATTTCAGCAGTGTTGACAACGCAGCTAATGGTCAACTGTTCGATAACCAACAACCATGTTGCAGAGCTCGATGTCATTAAATATCTTACACTTTTAAGTTATAGTGAAAGTATTAAATCATTTGAAGATCTTCTCACTTTAGAAGCTAACACTTTCAATCTTCAAAAAATTCGACAATTTAAACATTCACAAATTAAATCTGGAAATCTGTTTATAACTTTAACTCTACAAGATGCGACACAATTTGATGCCAAGGTATACAGATGTAATGTCACTGGAGACGCGTATAATGCTACGACTATTTCGTTTGTTAGTAAGAAGGAAGTCAAATATGAAACCCTCTCTACAACATTACTGGAACAGGTGCGACGT…	m=161aa	BpFREP20.2
	74	BP31913-RA	BP31913	OG0001726	dom=FREP,<1-SignalP-noTM(19)-19><23-IgSF1(113)-135><184-IgSF2(123)-306><403-FBG(203)-605>		BGLB000074	uncharacterized protein LOC106071720, partial	XP_013087337	yes	IgSF1+IgSF2	2	97	ICR	2-IgSF FREP	FREPJ4	88.3	99	MALVLHLLVCVPLISLSTSELLMDVQPDVISAVLTTQLVVNCSITNNHVAELDVIKYLTLSSYNESIKSFEDLLTLEANTFNLQKIRQFKHSEIKSGNLFITLTLHDPTQFDAKVYRCNVNGDAYNATNISFVSKKEVKYETLSTTLLEQVRRLKKDIDRDQSPCKKEELTVHQKQKSKLDFVGSSEVIKELIEPLTLKCTYKVMNHDQNKNSTLHSLYIFHETNGIIATINKGETVATNQGINSKNVKAELSNNESRDSYIQVTWSHLKLSESGKYFCGASVQYSESKNENFNKMLTITITKPTFDDLVKVIQKILTKSEEDKELILGNIQSIKDDLNANKQHIESVTEDLNDTKENMKNYQEEMQIIVANLSTTTTDINKETDAGNTEDKDKTYSVN…	ATGGCCTTAGTTCTACATCTCTTGGTCTGTGTGCCTTTAATTTCTTTGTCTACGTCAGAACTTCTAATGGATGTACAGCCCGATGTTATTTCAGCAGTGTTGACAACGCAGCTAGTGGTCAACTGTTCGATAACCAACAACCATGTTGCAGAGCTCGATGTCATTAAATATCTTACACTTTCAAGTTATAATGAAAGTATTAAATCATTTGAAGATCTTCTCACCTTAGAAGCTAACACTTTCAATCTTCAAAAAATTCGACAATTTAAACATTCAGAAATTAAATCTGGAAATCTGTTTATAACTTTAACTCTACACGATCCGACACAATTTGATGCCAAGGTATACAGATGTAATGTCAATGGAGACGCGTATAATGCTACGAATATTTCGTTTGTT…	m=613aa	BpFREP20.1
	75	BP31938-RA	BP31938	OG0000065	dom=FREP,<1-SignalP-noTM(19)-19><22-IgSF1(114)-135><185-IgSF2(120)-304><448-FBG(184)-631>		BGLB023857	fibrinogen-related protein 3.3 [Biomphalaria glabrata]	AEO50747	yes	IgSF1+IgSF2	2	144	ICR	2-IgSF FREP	new partial FREP_BGLB023857	74.4	97.8	MTLFQNLVLFVFICSHAGAELVIDAKPEVISLELTPQLVVNCSITNSHVPGLDTINSLSLSRYDETKKEFDVLLSLDTHTLSLQQLVQFRHAQISFGNLYVTLTLRNPTQSDAKVYRCNVSGDSSLWKNISRVSKKEIKYDTTLTVLLEEIRRLKEDKGRDQFSCNKEELNGINKIHSKLHFVGHSKVVKELFDPLTLTCSIQVPRNDRNETSTVQSIYILHEANGIIATISKDQPVVTTNQDVNLLAVKGELHDDSSKNSYLQVTWTNPKFSESGKYFCGAHANNAQGKNEHWNEMLTITVERLQFDDIVKVMYDIQRQVDEDKNRLQTFHENLTNNFIILNTNLQSIENVKNDVIGNQESINVIKDELLSNKQNIVNNRKDINTTQESINVIKDELL…	ATGACTTTGTTTCAAAACCTTGTTTTGTTTGTATTTATCTGTTCACATGCTGGAGCAGAACTTGTCATTGATGCCAAGCCAGAAGTCATATCGCTAGAGCTGACTCCACAGCTTGTGGTCAACTGTTCTATAACAAACAGCCACGTCCCAGGACTTGATACCATCAACTCTTTATCTCTGTCACGTTATGACGAGACCAAGAAAGAATTTGATGTTTTGCTCTCACTGGACACCCACACATTGAGTCTCCAGCAACTGGTTCAATTCAGACATGCGCAAATCAGTTTTGGAAATCTGTATGTCACTTTAACTCTCCGTAATCCAACTCAGTCTGATGCCAAAGTGTACAGATGTAATGTCAGTGGAGATAGTTCATTGTGGAAGAATATTTCTCGGGTG…	m=730aa	BpFREP19.2
	76	BP05195-RA	BP05195	OG0000037	dom=FREP,<1-SignalP-noTM(19)-19><22-IgSF1(114)-135><184-IgSF2(121)-304><558-FBG(185)-742>		BGLB023857	fibrinogen-related protein 3.3 [Biomphalaria glabrata]	AEO50747	yes	IgSF1+IgSF2	2	254	long ICR	2-IgSF FREP	new partial FREP_BGLB023857	89.9	98.1	MTLFQNLVLFVFIFSHAGAELVIDAQPEVISLELTPQLVVNCSITDSHVTGLDTINSLSLSRYNETKKEFDVLLSLDTHTLSLQQLVQFRHAQISFGNLYVTLTLRNPTQSDAKVYKCNVSGDSSLGKNISRVSKKEIKYDTNLTVLLEEIRRLKEDKDRDQFSCNKEELNGLNKIHTKIHFVGNSKVVKELFDPLTLTCSIQVPRNDRNETSTVQSIYILHEANGIIATISKDQPVVTTNQDVNLLAVQGELHDDSSQNSYLQVTWTNPKFSESGKYFCGAHANNAQGKKEHWNEMLTITVERLQFDDIVKVMYDIQRQVDKDKNRLQTFHENLTNNFIILNTNLQNIENAKRDVIANQESINVIKDELLSNKRNIVNNKKDINATQESINVIKDELL…	ATGACTTTGTTTCAAAACCTTGTTTTGTTTGTATTTATTTTTTCACATGCTGGAGCAGAACTTGTCATTGATGCCCAGCCAGAAGTCATATCGCTAGAGCTGACTCCACAACTTGTGGTCAACTGTTCTATAACAGACAGCCACGTCACAGGACTTGATACCATCAACTCTTTATCTCTGTCACGTTATAACGAGACCAAGAAAGAATTTGATGTTTTGCTCTCACTGGACACGCACACATTGAGTCTCCAGCAACTGGTTCAATTCAGACACGCACAAATCAGTTTTGGAAATCTGTATGTCACTTTAACTCTCCGCAATCCAACTCAGTCTGATGCCAAAGTTTACAAATGTAATGTCAGTGGAGATAGTTCATTGGGGAAGAATATTTCTCGGGTG…	m=730aa	BpFREP19.1
	77	BP05274-RA	BP05274	OG0000058	dom=FREP,<1-SignalP-noTM(19)-19><22-IgSF1(114)-135><179-IgSF2(126)-304><403-FBG(199)-601>		BGLB004530	fibrinogen C domain-containing protein 1-B-like	XP_013072469	yes	IgSF1+IgSF2	2	99	ICR	2-IgSF FREP	FREPJ2-like	82	100	MAHMVHLILCVVLVSLSNSELIIDVRPDIISGEITAQLVINCSITNNQVQHLDVIRSLTLSRYDQTIRDFIALITLDSSTLNLKQLTKFSSSQVSFGNLYLALTLHYPTQFDAKVYRCSVNGNNANRTDISLSAKKGVEYETNSTALIEEIRRLKKEEDTYKCSFKKTDRLGSRVHFFASSEIIKERIEPLTLNCSFQVLKEDENETATLQALYILHEINGVIATINKGQSVLTTIHGGHSNSRNAKGEIFDNELKDSYLQVTLSNLHFSESGKYFCEAHTKRSDRGVERLNKMLTISVLSPTFEDLVKVIEKVLRKSDEDNESIHENKQTLKNMQEDSDAKEKNLKSIEEELNTKQRNIISLKEDFNAFQQTMNLFREKLEVISANVSKIERETTEDK…	ATGGCTCATATGGTACATCTTATTCTGTGTGTGGTGTTGGTCTCATTGTCCAATTCAGAACTGATCATCGATGTCCGACCAGATATTATATCAGGAGAGATAACAGCACAACTTGTGATTAACTGTTCTATCACCAACAACCAAGTTCAACATCTGGATGTTATCAGATCTCTAACACTTTCTCGTTATGATCAAACAATCAGAGACTTTATCGCTCTTATTACTCTAGATTCTTCCACACTTAATTTAAAACAACTTACGAAATTTTCAAGCTCACAAGTCAGTTTTGGAAACCTGTATTTAGCTTTAACTTTACATTACCCAACTCAGTTTGATGCCAAAGTATACAGATGTAGCGTCAATGGAAACAATGCCAATCGGACAGATATTTCTTTGTCC…	m=654aa	BpFREP18.4
	78	BP05205-RA	BP05205	OG0000058	dom=FBG,<5-FBG(203)-207>		BGLB004530	Fibrinogen C domain-containing protein 1-B-like	XP_013072469	no	0	0	NA	NA	sFReD	FREPJ2-like	92.2	99.5	TTEDKLIPSCREVKTREERVVVTLASGLKVMCDTKTDGGGWIIFQRRIYGIVDFYRSWQEYRDGFGDINIGEFYLGNEHIYNLTSAAKYDLRIDIKYNRNSYFAQYSDFQILSEKDKYKLKIGAYSGNAGDNLSYHNNMSFSTYDKDNDLYGSNCATTYLSAWWYNSCHNSNLNGQWGSKEHSNGVIWNSLTNSESASFTEMKIREK	ACAACGGAAGACAAATTGATACCATCTTGTCGTGAGGTGAAAACTCGAGAAGAACGCGTAGTGGTGACATTAGCTTCCGGGTTAAAGGTCATGTGTGACACGAAAACAGATGGCGGTGGATGGATCATCTTTCAGAGGAGAATCTATGGAATTGTTGATTTTTATAGAAGTTGGCAAGAATACCGTGACGGCTTTGGAGATATTAACATTGGTGAATTTTATCTGGGAAACGAGCATATTTATAATTTAACATCTGCTGCAAAATACGATTTAAGAATTGATATCAAATATAACAGAAATTCGTATTTTGCGCAATACTCTGATTTTCAAATACTGAGTGAAAAAGACAAGTACAAATTAAAGATAGGAGCCTATTCAGGAAATGCTGGTGACAATTTA…	m=206aa	BpsFReD18.4
	79	BP31927-RA	BP31927	OG0000058	dom=FREP,<1-SignalP-noTM(19)-19><22-IgSF1(114)-135><179-IgSF2(124)-302><401-FBG(199)-599>		BGLB004530	fibrinogen C domain-containing protein 1-B-like	XP_013072469	yes	IgSF1+IgSF2	2	99	ICR	2-IgSF FREP	FREPJ2-like	81.8	100	MAHMVHLTLCVVLVSLSNSELIIDVRPDIISGEITAQLVINCSITNNQVQHLDVIRSLTLSRYDQTIRDFIALITLDSSTLNLKQLTKFSSSQVSFGNLYLALTLHYPTQFDAKVYRCSVNGNNANRTDISLSAKKGVEYETNSTALIEEIRRLKKEEDTYKCSFKKTDRLGSRVHFFASSEIIKERIEPLTLNCSFQVLEEDENETATLQALYILHEINGVIATINKGQSVLTTIHGGHSRNAKGAIFDNELKDSYLQVTLSNLHFSESGKYFCEAHTKRLERGVERLNKMLTISVLSPTFEDLVKVLEKVLRKSDEDNESIHEHKQTLKNMQEDSDAKEKNIKDIEEDLNTKQQNIISLKEDFNAFQQTMNTFREKLEVISANVSKIERETTEDKLI…	ATGGCTCATATGGTACATCTTACTCTGTGTGTGGTGTTGGTCTCATTGTCCAATTCAGAACTGATCATCGATGTCCGACCAGATATTATATCAGGAGAGATAACAGCACAACTTGTGATTAACTGTTCTATCACCAACAACCAAGTTCAACATCTGGATGTTATCAGATCTCTAACACTTTCTCGTTATGATCAAACAATCAGAGACTTTATCGCTCTTATTACTCTAGATTCTTCCACACTTAATTTAAAACAACTTACGAAATTTTCAAGCTCACAAGTCAGTTTTGGAAACCTGTATTTAGCTTTAACTTTACATTACCCAACTCAGTTTGATGCCAAAGTATACAGATGTAGCGTCAATGGAAACAATGCCAATCGGACAGATATTTCTTTGTCC…	m=654aa	BpFREP18.3
	80	BP05234-RA	BP05234	OG0000058	dom=FREP,<1-SignalP-noTM(19)-19><22-IgSF1(114)-135><179-IgSF2(126)-304><403-FBG(199)-601>		BGLB004530	fibrinogen C domain-containing protein 1-B-like	XP_013072469	yes	IgSF1+IgSF2	2	99	ICR	2-IgSF FREP	FREPJ2-like	82.1	100	MAHMVHLTLCVVLVSLSSSELIIDVRPDIISVEITAQLVINCSITNNQVQHLDVIRSLTLSRYDQTIRDFIALITLDSSTLNLQQLTKFSNSQVSFGNLYLALTLDYPTQFDAKVYRCSVNGNNANGTDISLSAKKGVEYETNSTALIEEIRRLKKEEDTYKCSFKKSNRQGSRVHFFASSEIIKERIEPLTLNCSFQVLKEDENETATLQALYILHEINGVIATINKGQSVLTTIHGGHSNSRNAKGEIFDNELKDSYLQVTLSNLHFSESGKYFCEAHTKRSDRGVERLNKMLTISVLSPTFEDLVKVIEKVLRKSDEDNISIHENKQTLKNMQEDSDAKEKNLKSIEEELNTKQRNIISLKEDFNAFQQTMNLFREKLEVISANVSKIERETTEDK…	ATGGCTCATATGGTACATCTTACTCTGTGTGTGGTGTTGGTCTCATTGTCCAGTTCAGAACTGATCATCGATGTCCGACCAGATATTATATCAGTAGAGATAACTGCACAACTTGTGATCAACTGTTCTATCACCAACAATCAAGTTCAACATCTGGATGTGATCAGATCTCTGACACTTTCTCGTTATGATCAAACTATCAGAGACTTTATCGCTCTTATTACTCTAGATTCTTCCACCCTTAATTTACAACAACTTACGAAATTTTCAAACTCACAAGTCAGTTTTGGAAACCTGTATTTAGCTTTAACTTTAGATTACCCAACTCAGTTTGATGCCAAAGTATACAGATGTAGCGTCAATGGAAACAATGCCAATGGGACAGATATTTCTTTGTCC…	m=654aa	BpFREP18.2
	81	BP05258-RA	BP05258	OG0000058	dom=FREP,<1-SignalP-noTM(19)-19><22-IgSF1(114)-135><179-IgSF2(126)-304><402-FBG(200)-601>		BGLB004530	fibrinogen-related protein J2, partial [Biomphalaria glabrata]	AQX34528	yes	IgSF1+IgSF2	2	98	ICR	2-IgSF FREP	FREPJ2-like	91	94.7	MAHTVHLTLCVVLVSLSSSELIIDVRPDIISVEITAQLVINCSITNNQVQHLDVIRSLTLSRYNQTIRDFIALITLDSSTLNLKQLTKFSNSQVSFGNLYLALTLHYPTQFDAKVYRCSVNGNNANGTDISLSAKKGVQYETNSTALIEEIRRLKKEEDTYKCSFKKSDRQGSRVHFFASSEIIKERIEPLTLNCSFQVLEEDENEAATLQALYILHEINGVIATINKGQSVLTTIHGGHSNSRNAKGEIFDNELKDSYLQVTLSNLQFSESGKYFCEAHTKRSERGVERLNKMLTISVLSPTFEDLVKVIEKVLRKSDEDNKSIHEHKQTLKNMQEDSDAKEKNIKCIEEDLNTKQQNIISLKEDFNAFQQTMNTFREKLEVISANVLKIEREITEEK…	ATGGCTCATACGGTACATCTTACTCTGTGTGTGGTGTTGGTCTCATTGTCCAGTTCAGAACTGATCATCGATGTCCGACCAGATATTATATCAGTAGAGATAACAGCACAACTTGTGATCAACTGTTCTATCACCAACAACCAAGTTCAACATCTGGATGTGATCAGATCTCTAACTCTTTCTCGTTATAATCAAACAATCAGAGACTTTATCGCTCTTATTACTCTAGATTCTTCCACCCTTAATTTAAAACAACTTACAAAATTTTCAAACTCACAAGTCAGTTTTGGAAACCTGTATTTAGCTTTAACGTTACATTACCCAACTCAGTTTGATGCCAAAGTATACAGATGTAGCGTCAATGGAAACAATGCCAATGGGACAGATATTTCTTTGTCC…	m=569aa	BpFREP18.1
	82	BP05322-RA	BP05322	OG0000058	dom=FBG,<65-FBG(203)-267>		BGLB004530	Fibrinogen C domain-containing protein 1-B-like	XP_013072469	no	0	0	NA	NA	sFReD	FREPJ2-like	87.6	100	MQEDLDAKEKNIKSIEEDLNTKQQNIISLKEDFNAFQQTMNTFREKLEVISANVSKIERETTEDKKLASCREVKTGEERLVVTLASGLKVMCDTKTDGGGWIIFQRRIYGIVDFYRSWQEYRDGFGDINIGEFYLGNEHIYNLTSAAKYDLRIDIKYNINSYFAQYSDFQILSEKEKYKLKIGAYSGNAGDSLSYHNSMSFSTYDKDNDLSSSYCATTYLSAWWYHSCYQSNLNGQWRSKVNSNGVIWSSLSNSESVSFTEMKIREK	ATGCAGGAAGATTTGGATGCTAAGGAGAAAAATATAAAAAGCATTGAAGAAGACTTGAACACTAAACAACAGAACATTATAAGCTTGAAAGAAGATTTCAACGCATTTCAACAGACTATGAACACATTTAGAGAGAAACTGGAAGTCATCTCCGCCAATGTTTCAAAAATTGAGAGAGAGACAACGGAAGACAAAAAGCTAGCATCTTGTCGTGAGGTGAAAACTGGAGAAGAACGCCTGGTGGTGACATTAGCTTCCGGGTTAAAGGTCATGTGTGACACGAAAACAGATGGCGGTGGATGGATCATCTTTCAGAGGAGAATCTATGGAATTGTTGATTTTTATAGAAGTTGGCAAGAATACCGTGACGGCTTTGGAGATATTAACATTGGTGAATTT…	m=267aa	BpsFReD18.1
	83	BP31936-RA	BP31936	OG0000058	dom=FREP,<1-SignalP-noTM(19)-19><22-IgSF1(114)-135><180-IgSF2(121)-300><418-FBG(199)-616>		BGLB000019	fibrinogen C domain-containing protein 1-B-like	XP_013072471	yes	IgSF1+IgSF2	2	118	ICR	2-IgSF FREP	FREP5	90.5	100	MAHILHLVICLSLIRMSTSELVIDVQPSIILPEITPQLVINCSITNNQVQHLQVIKSLTLSRFNETIRDFVDLVALDSSTLDLKKLMPFKYSQISFGNLYITLTLYNPTEFDAEVYRCMVNGDTSNWTNISLFAKKGVEHETNSTALIEKIRNFKKDEVNSKCTLQNNDRKGSKVHFFANSDIFKRSIEPLTLKCSFQAMKQDENESSSLQSLYILHESNRIIANINKGQGVLTVSLRDDNIQGEIHGDGSKDSYLQVTWSNVKSSESGKYFCEANVKHSDGRAERLSEMLIISVVSPTFDDLIKVVEKLFEQFNEHKSDLEENIEKDRKMLDRNKQTILLIKKDVLANQQSLQNMKEVWNSNQTNIISLKEELQSHRQNISTLKENFETVFSNFSTAL…	ATGGCTCACATTCTACATCTCGTCATCTGTCTGTCTTTGATTCGTATGTCTACTTCAGAACTTGTTATTGATGTCCAGCCCAGCATTATATTACCAGAGATAACACCACAGCTTGTAATTAACTGTTCAATCACCAACAACCAAGTGCAACATCTTCAAGTTATCAAATCATTAACGCTTTCTCGTTTTAATGAAACCATCAGAGACTTTGTGGATCTTGTTGCTTTGGATTCTTCAACGCTAGATCTTAAGAAACTAATGCCATTTAAATATTCACAAATCAGTTTCGGGAATCTGTATATAACTTTAACTCTATATAATCCAACTGAATTTGATGCGGAAGTATATAGATGTATGGTCAATGGTGACACTTCCAATTGGACGAATATTTCTTTGTTT…	m=619aa	BpFREP5.3
	84	BP05257-RA	BP05257	OG0000058	dom=FREP,<1-SignalP-noTM(19)-19><22-IgSF1(114)-135><180-IgSF2(123)-302><420-FBG(199)-618>		BGLB000019	fibrinogen C domain-containing protein 1-B-like	XP_013072471	yes	IgSF1+IgSF2	2	118	ICR	2-IgSF FREP	FREP5	92.1	100	MAHILHLVICLSLICMSTSELVIDVQPSIILPEITPQLVINCSITNNQVQHLQVIKSLTLSRFNETIRDFEDLVALDSSTLDLKKLMPFKYSQISFGNLYITLTLYNPTEFDAEVYRCMVNGDTSNWTNISLFAKKGVEHETNSTALIEKIRNFKKDEVNSKCTLQNNDLKGSKVHFFANSDIFKRSIEPLTLKCSFQAMKQDENESSTLQSLYILHESNRIIANINKGQEVLTPSQRDNSKNIQGEIHDVGSKDSYLQVTWSNVKSSESGKYFCEANVKHSDGRAERLSEMLIIAVVSPTFDDLVKVVEKLLEQFNEHKSHLQENIEKNREMLDRNKQTMLLIKKDVLANQQSLQNMKEVWNSNQTNIIILKEELQSHRQNISTLKENFETVFSNFST…	ATGGCTCACATTCTACATCTCGTCATCTGTCTGTCTTTGATTTGTATGTCTACTTCAGAACTTGTTATTGATGTCCAGCCCAGCATTATATTACCAGAGATAACACCACAGCTTGTAATTAACTGTTCAATCACCAACAACCAAGTGCAACATCTTCAAGTTATCAAATCATTAACGCTTTCTCGTTTTAATGAAACCATCAGAGACTTTGAGGATCTTGTTGCTTTGGATTCTTCAACGCTAGATCTTAAGAAACTAATGCCATTTAAATATTCACAAATCAGTTTCGGGAATCTGTATATAACTTTAACTCTATATAATCCAACTGAATTTGATGCGGAAGTATATAGATGTATGGTCAATGGTGACACTTCCAATTGGACGAATATTTCTTTGTTT…	m=619aa	BpFREP5.1
	85	BP05216-RA	BP05216	OG0000058	dom=FREP,<1-SignalP-noTM(19)-19><22-IgSF1(114)-135><180-IgSF2(123)-302><420-FBG(199)-618>		BGLB000019	fibrinogen C domain-containing protein 1-B-like	XP_013072471	yes	IgSF1+IgSF2	2	118	ICR	2-IgSF FREP	FREP5	91.4	100	MAHILHLVICLSLIRMSTSELVIDVQPSIILPEITPQLVINCSITNNQVQHLQVIKSLTLSRFNETIRDFVDLVALDSSTIDLKKLMPFKYSQISFGNLYITLTLYNPTEFDAEVYRCMVNGDTSNWTNISLFAKKGVEHETNSTALIEKIRNFKKDEVNSKCTLQNNDRKGSKVHFFANSDIFKRSIEPLTLKCSFQAMKHDENESSTLQSLYILHESNRIIANINKGQEVLTPSQRDNSKNIQGEIHDVGSKDSYLQVTWSNVKSSESGKYFCEANVKHSDGRAERLSEMLIITVVSPTFDDLVKVVEKLLQQFNEHKSHLQENIEKNREMLDRNKQTILLIKKDVLANQQSLQNMKEVWNSNQTNIISLKEELQSHRQNISTLKENFETVFSNFST…	ATGGCTCACATTCTACATCTCGTCATCTGTCTGTCTTTGATTCGTATGTCTACTTCAGAACTTGTTATTGATGTCCAGCCCAGCATTATATTACCAGAGATAACACCACAGCTTGTAATTAACTGTTCAATCACCAACAACCAAGTGCAACATCTTCAAGTTATCAAATCATTAACGCTTTCTCGTTTTAATGAAACCATCAGAGACTTTGTGGATCTTGTTGCTTTGGATTCTTCAACGATAGATCTTAAGAAACTAATGCCATTTAAATATTCACAAATCAGTTTCGGGAATCTGTATATAACTTTAACTCTATATAATCCAACTGAATTTGATGCGGAAGTATATAGATGTATGGTCAATGGTGACACTTCCAATTGGACGAATATTTCTTTGTTT…	m=619aa	BpFREP5.2
	86	BP31919-RA	BP31919	OG0000058	dom=FREP,<26-IgSF1(114)-139><187-IgSF2(121)-307><308-Tropomyosins(154)-461><487-FBG(206)-692>	Tropomyosins	BGLB004529	fibrinogen-related protein 7-1 precursor	AAK28657	no	IgSF1+IgSF2	2	16	ICR	2-IgSF FREP	FREP7.1	89.1	96.4	MKLRLWPLVPTCIPLQKVMVFVYQLVIDVQPDIISAEITAQLVINCSITNNHGQHMEVIRSLTLSRYNQTLRDFEDITALDLLTLNLKQLVKFKHSQISFGNVFISLTLLYPTQLDANVYRCSVKGGDPNKKDMSLFSKKTVDYETNSTALIEEIRRYKIDENKCLCSLTSNDSTSTNKRLRVNFSGNSEIIKERLEPLTLKCTFQVLNQDENETSSLQSLYILHETNGIIANINKDQPVLQGSHLKDAQGKIFDSGLKDSYLHVTWSNVKFSESGKYFCEANVKHSDGRAERLSEMLILAVVSPTVDDLVKVVEKLLGQVDEDTKHIQENKQNIKHIKEELKTKEQNILSNTADLNSTQQTIRIMKEDLAINQHNISSLKEYVAANLESLQSIKEDLN…	ATGAAGCTACGTCTCTGGCCGTTGGTGCCAACTTGCATCCCCCTTCAAAAAGTCATGGTATTTGTATATCAACTTGTCATTGATGTCCAACCAGATATCATTTCAGCGGAGATAACTGCACAACTTGTGATCAACTGTTCCATCACCAACAACCATGGTCAACATATGGAAGTTATCCGATCTCTGACACTTTCTCGATATAATCAAACACTACGAGACTTTGAAGATATAACAGCGCTGGATTTATTGACGCTCAACCTTAAACAACTCGTGAAGTTTAAACATTCACAGATCAGCTTTGGGAATGTGTTTATCTCTTTAACTCTTCTGTATCCCACACAGTTGGATGCTAATGTATACAGATGTAGTGTCAAGGGAGGTGATCCTAATAAAAAAGAT…	m=669aa	BpFREP7.1
	87	BP31919-RB	BP31919	OG0000058	dom=FREP,<19-IgSF1(114)-132><180-IgSF2(121)-300><301-Tropomyosins(154)-454><480-FBG(206)-685>	Tropomyosins	BGLB004529	fibrinogen-related protein 7-1 precursor	AAK28657	no	IgSF1+IgSF2	2	26	ICR	2-IgSF FREP	FREP7.1	89.2	97.4	MTCQVRQDCWQTNLELKLVIDVQPDIISAEITAQLVINCSITNNHGQHMEVIRSLTLSRYNQTLRDFEDITALDLLTLNLKQLVKFKHSQISFGNVFISLTLLYPTQLDANVYRCSVKGGDPNKKDMSLFSKKTVDYETNSTALIEEIRRYKIDENKCLCSLTSNDSTSTNKRLRVNFSGNSEIIKERLEPLTLKCTFQVLNQDENETSSLQSLYILHETNGIIANINKDQPVLQGSHLKDAQGKIFDSGLKDSYLHVTWSNVKFSESGKYFCEANVKHSDGRAERLSEMLILAVVSPTVDDLVKVVEKLLGQVDEDTKHIQENKQNIKHIKEELKTKEQNILSNTADLNSTQQTIRIMKEDLAINQHNISSLKEYVAANLESLQSIKEDLNIQQRNII…	ATGACATGTCAAGTAAGGCAAGACTGCTGGCAGACAAACTTGGAATTGAAACTTGTCATTGATGTCCAACCAGATATCATTTCAGCGGAGATAACTGCACAACTTGTGATCAACTGTTCCATCACCAACAACCATGGTCAACATATGGAAGTTATCCGATCTCTGACACTTTCTCGATATAATCAAACACTACGAGACTTTGAAGATATAACAGCGCTGGATTTATTGACGCTCAACCTTAAACAACTCGTGAAGTTTAAACATTCACAGATCAGCTTTGGGAATGTGTTTATCTCTTTAACTCTTCTGTATCCCACACAGTTGGATGCTAATGTATACAGATGTAGTGTCAAGGGAGGTGATCCTAATAAAAAAGATATGTCTTTGTTTAGCAAGAAG…	m=669aa	BpFREP7.1
	88	BP31922-RA	BP31922	OG0000058	dom=FREP,<9-IgSF1(27)-35><36-IgSF1(25)-60><108-IgSF2(121)-228><229-Tropomyosins(148)-376><408-FBG(204)-611>	Tropomyosins	BGLB004529	fibrinogen-related protein 7-1 precursor	AAK28657	no	IgSF1+IgSF2	2	179	long ICR	2-IgSF FREP	FREP7.1	86.7	94.4	LPLITSELVIDVQPDIISAEITAQLVINCSITNNQLEATVYRCSVKGGDPNKKDMSLFSKKTVEYETNSTALIKEIRRYKIDENKCICSLTSNDSRSTNKRLRVNFSGNSEIIKERLEPLTLKCTFQVLNQDENETSSLQSLYILHETNGVIANINKNQPVLQGSHLKDAQGKIFDSGLKDSYLQVTWSNVKFSESGKYFCEANVKHSDGRAERLSEMLILAVVSPTVDDLVKVVEKLLGQVDEDTKHIQENKQNIKHIKEELKTKEQNILSNTADLNSTQQTIGSMKEDLAINQHNISSLKNYVAANLESLQSIQEDLNIQQRNIKSVKEDIAINQQNISTIKTEVAVNEENLINLQKDFNIQQRNITSIKEDFNTFYKSMSSFQEINIANLSATLEK…	TTGCCATTGATAACTTCAGAACTTGTCATTGATGTCCAACCAGACATCATTTCAGCGGAGATAACTGCACAACTTGTGATCAACTGTTCCATCACCAACAACCAATTGGAAGCTACTGTGTACAGATGTAGTGTCAAGGGAGGTGATCCTAATAAAAAAGATATGTCTTTGTTTAGCAAGAAGACGGTAGAATATGAAACGAATTCGACCGCTTTAATTAAAGAGATTCGACGCTATAAGATAGACGAGAACAAATGTATATGTTCTTTAACAAGTAATGATAGTAGAAGTACTAACAAAAGATTAAGAGTTAATTTTTCTGGAAATTCTGAAATCATTAAAGAAAGACTCGAGCCTCTGACATTGAAATGTACCTTTCAGGTTCTCAATCAGGATGAA…	m=579aa	BpFREP7.2
	89	BP05259-RA	BP05259	OG0000058	dom=FREP,<1-SignalP-noTM(20)-20><23-IgSF1(114)-136><184-IgSF2(121)-304><305-Tropomyosins(155)-459><484-FBG(202)-685>	Tropomyosins	BGLB004529	fibrinogen-related protein 7-1 precursor	AAK28657	yes	IgSF1+IgSF2	2	180	long ICR	2-IgSF FREP	FREP7.1	88.7	100	MTNLLLRLVFFQSILPLITSELVIDVQPDIISAEITAQLVINCSITNNQVQHLEVIRSLTLSRYNQTLRDFEDITALDLLTLNLKQLVKFKHSQISFGNVFISLTLLYPTQLDANVYRCSVKGGDPNKKDMSLFSKKAVEYETNSTALIEEIRRYKIDENKCLCSLTSNDSTSTNKRLRVNFSGNSEIIKERVEPLTLKCTFQVLNQDENETSSLQSLYILHETNGVIANINKDQPVLQGSHLKDAQGKIFDSRLKDSYLQVTWSNVKFSESGKYFCEANVKHSDGRAERLSEMLILAVVSPTVDDLVKVVEKLLGQVDEDTKHIQENKQNIKHIKEDLKTKEQNILSNTADLNSTQQTIGSMKEDLAINQHNISSLKEYVAANLESLQSIKEDLNIQQ…	ATGACGAACTTATTACTTCGTCTGGTTTTCTTCCAATCTATATTGCCATTGATAACTTCAGAACTTGTCATTGATGTCCAACCAGACATCATTTCAGCGGAGATAACTGCACAACTTGTGATCAACTGTTCCATCACCAACAACCAAGTTCAACATCTGGAAGTTATCAGATCTCTAACACTTTCTCGTTATAATCAAACACTACGAGACTTTGAAGATATAACAGCGTTGGACTTACTGACGCTCAACCTTAAACAACTCGTGAAGTTTAAACATTCACAGATCAGCTTTGGGAATGTGTTTATCTCTTTAACTCTTCTGTATCCCACACAGTTGGATGCTAATGTATACAGATGTAGTGTCAAGGGAGGTGATCCTAATAAAAAAGATATGTCTTTG…	m=689aa	BpFREP7.3
	90	BP31926-RA	BP31926	OG0000058	dom=FREP,<2-IgSF1(112)-113><117-IgSF2(121)-237><238-Tropomyosins(154)-391><417-FBG(206)-622>	Tropomyosins	BGLB004529	fibrinogen-related protein 7-1 precursor	AAK28657	no	IgSF1+IgSF2	2	26	ICR	2-IgSF FREP	FREP7.1	79.7	100	LVIDVQPNVISPEITVQLVINCSITNNQVQRLDVIRSLTLSRYNETFRDFEVMIVLDLLTLNLKQLVTFKYSIISFGNVFIYLTILYPTKFDAKVYRCNVNGDNSNEKNISVFNFSGNSEIIKERLEPLTLKCTFQVLNQDENETSSLQSLYIIHETNGVIANINKDQPVLQGSHLKDAQGKIFDSRLKDSYLQVTWSNVKFSESGKYFCEANVKHSDARAERLSEMLILAVVSPTVDDLVKVVEKLLGQVDDDTKHIQENKQNIKHIKEELKTKEQNILSNTADLNSTQQTIGSMKEDLAINQHNISSLKEYVAANLESLQSIKEDLNIQQRNIISVKEVIAINQQNISSIKTELAVNEENLINLQKDFKIQQRNITSIKEDFNTFYKNMSSFQEIII…	CTTGTCATTGATGTCCAACCAAACGTCATATCTCCAGAGATAACTGTACAACTTGTGATCAACTGTTCTATAACCAACAACCAAGTTCAACGTCTGGATGTTATCAGATCTCTAACTCTTTCTCGTTATAATGAAACATTCAGAGACTTTGAAGTTATGATAGTCCTTGATTTATTGACACTAAATCTAAAACAACTTGTGACATTTAAATATTCAATTATCAGCTTTGGCAATGTGTTTATCTATTTAACTATTCTTTATCCCACAAAGTTTGATGCTAAGGTATACAGATGTAATGTCAATGGAGACAATTCTAATGAAAAAAATATTTCTGTTTTTAATTTTTCTGGAAATTCTGAAATCATTAAAGAAAGACTTGAGCCTCTGACATTGAAATGT…	m=670aa	BpFREP7.4
	91	BP31915-RA	BP31915	OG0000058	dom=FREP,<1-SignalP-noTM(20)-20><21-IgSF1(102)-122><170-IgSF2(120)-289><291-Tropomyosins(134)-424><432-FBG(86)-517>	Tropomyosins	BGLB000140	Fibroleukin-like	XP_013072470	yes	IgSF1+IgSF2	2	141	ICR	2-IgSF FREP	FREP13.1	85.2	99.8	MATFLYAILVVAFSSLSTSEITAQLVINCFITNNQVQRLDVIRSLTLSRYNETIRDFEVMIVLDLLTLNLKQLVTFKYLIISFGNVFIYLTILYPTKFDAKVYRCNVNGDNSNEKNISLSAKKAVEYETNSTALIEEIQRCKKVESKCQCSLQKNDSSRNYKRSRVHFSGSSEIIKERIETLTLNCTYQTLKHHQTETSLQSLYILHEANGVIANINKGQPVVQGSNLKNAEGEIFDNESKDSYLQVTWSNLKFSESGKYFCEANVKHSDGRAERLSEMLILTVVSPTVDDLVKVIEKLLGQVDDDTKHIQENKQNIKHIKEELKTKEQNILSNTADLNSTQQTMRSMKEDITQNQQNISSMIEDLTIDQENLKNVKEDLNIQQRNILRMEKDLNRHQQ…	ATGGCCACATTTCTATATGCCATCCTCGTTGTGGCTTTTTCTTCTTTGTCGACTTCAGAGATAACTGCACAACTTGTGATCAACTGTTTCATAACCAACAACCAAGTTCAACGTCTGGATGTTATCAGATCTCTAACTCTTTCTCGTTATAATGAAACAATCAGAGACTTTGAAGTTATGATAGTCCTTGATTTATTGACACTAAATCTAAAACAACTTGTGACATTTAAATATTTAATTATCAGCTTTGGCAATGTGTTTATCTATTTAACTATTCTTTATCCCACAAAGTTTGATGCTAAGGTATACAGATGTAATGTCAATGGAGACAATTCTAATGAAAAAAATATTTCTTTGTCTGCTAAGAAGGCGGTAGAATATGAAACAAATTCGACCGCT…	m=534aa	BpFREP13.1
	92	BP05237-RA	BP05237	OG0000407	dom=FBG,<4-FBG(63)-66>		BGLB000140	fibroleukin-like	XP_013072470	no	0	0	NA	NA	sFReD	FREP13.1	95.5	100	DNQITSCRDVNTKDDRVVVTLASGLKVMCDTKTDGGGWIIFQRRINGKVDFYRNWQAYRDGFGDYDI	GACAATCAAATAACATCTTGTCGTGACGTCAACACTAAAGACGATCGAGTGGTCGTAACGTTAGCTTCCGGTTTAAAAGTCATGTGTGACACCAAGACAGACGGCGGTGGATGGATCATCTTTCAAAGAAGAATCAACGGAAAAGTAGATTTCTATAGAAATTGGCAGGCATACCGTGACGGCTTTGGTGATTACGACATTG	m=67aa	BpsFReD13.1
	93	BP05260-RA	BP05260	OG0000058	dom=FREP,<1-SignalP-noTM(19)-19><22-IgSF1(114)-135><185-IgSF2(53)-237><239-IgSF2(33)-271><272-Tropomyosins(118)-389><403-FBG(176)-578>	Tropomyosins	BGLB000140	fibroleukin-like	XP_013072470	yes	IgSF1+IgSF2	2	132	ICR	2-IgSF FREP	FREP13.1	79.3	100	MATFLYAILVVAFSSLSTAELVIDVQPNVISPEITSQLVINCSITNNQVQRLDVIRSLTLSRYNETFRDFEVMIVLDLLTLNLKQLVTFKYSIISFGNVFIYLTILYPTKLDAKVYRCNVNGDNSNEKNISLFTKKAVEYETNSTALIEEIQRCKKVESKCQCSLQNNDSSSNYKRSRVHFSEISEIIKERIETLTLNCTYQTLKHHQTKTSLQSLYILHEANGVIANINKGQPVVLGKSGKYFCEANVKHSDGRAERLSEMLILTVVSPTVDNFVKVIEKLLGQVDEDTKHIQENKQNIKHTKEELKTKEQDILSNTADLNSTQQTISSMKEELTINQENLKIVQEDLNIQQRNILSMEKDFNTHLQNISNFEENLEILLSNFSTALMEMKNLTDKED…	ATGGCCACATTTCTATATGCCATCCTCGTTGTGGCTTTTTCTTCTTTGTCGACTGCAGAACTTGTCATTGATGTCCAACCAAACGTCATATCTCCAGAGATAACTTCACAACTTGTGATCAACTGTTCTATAACCAACAACCAAGTTCAACGTCTGGATGTTATCAGATCTCTAACTCTTTCTCGTTATAATGAAACATTCAGAGACTTTGAAGTTATGATAGTCCTTGATTTATTGACACTAAATCTAAAACAACTTGTGACATTTAAATATTCAATTATCAGCTTTGGCAATGTGTTTATCTATTTAACTATTCTTTATCCCACAAAGCTTGATGCTAAGGTATACAGATGTAATGTCAATGGAGATAATTCTAATGAAAAAAATATTTCTTTGTTT…	m=632aa	BpFREP13.2
	94	BP08883-RA	BP08883	OG0000058	dom=FREP,<1-SignalP-noTM(18)-18><23-IgSF1(114)-136><182-IgSF2(124)-305><451-FBG(205)-655>		BGLB000096	fibrinogen-related protein 3-2 precursor	AAK28656	yes	IgSF1+IgSF2	2	146	ICR	2-IgSF FREP	FREP3.2	91	100	MARLFLLFLLCVFVVSLAGSELVIDVQPNVISPEITPQLVINCSITNNEVQELELIKSLTLSRYNETIREFDELIALDSLTQNLKQFVRFKYSQISFGHWHITLILHNPTQFDARIYKCNATGANAEGANISLFAKKAVEYETNSTALIEEIRRIKKDENYCSLRKDDLSDIKQSSRVYFSGSSDIIKERIEPLTLKCTFQVLKTDQNEISRLQSLYILHESKGVIAYVNKAQPVVTSLQGSNIQNVEGEIFDNKIKDSYLQITWNNLKHSESGKYFCEAHNQYSEGRIDKSSNMLTITVERPTFDDLVEAVHKLFTQVDGAKESLKIINQNIKNINKDLDFKEQNITSIKEEVIRNQNNIQILSEDSNIKEQNMTSIREDLSTKQHTFFNIKEDVILN…	ATGGCGAGATTATTTCTACTCTTTCTTCTCTGTGTGTTTGTAGTCTCATTGGCTGGTTCAGAACTTGTCATCGATGTCCAACCAAACGTCATATCGCCAGAGATAACGCCCCAACTTGTGATCAACTGTTCTATCACCAACAACGAAGTCCAAGAACTAGAACTGATCAAATCTCTAACTCTTTCTCGTTATAATGAAACTATCAGAGAATTTGATGAACTCATAGCTTTGGATTCCTTGACACAAAATCTAAAACAATTTGTGAGATTTAAATATTCACAAATCAGTTTTGGACATTGGCATATAACTTTAATCCTACATAATCCAACTCAGTTTGATGCCAGAATATACAAATGTAATGCTACTGGAGCCAATGCAGAAGGGGCGAATATTTCTTTG…	m=655aa	BpFREP3.2
	95	BP31912-RA	BP31912	OG0000058	dom=FREP,<1-SignalP-noTM(20)-20><23-IgSF1(114)-136><183-IgSF2(103)-285><355-FBG(205)-559>		BGLB000096	fibrinogen-related protein 3.2 [Biomphalaria glabrata]	AEO50746	yes	IgSF1+IgSF2	2	70	ICR	2-IgSF FREP	FREP3.1	67.5	100	MARLFPRLVLCVFIVPLAGSELVINVQPNVISPEITPQLVINCSITNNQVQHLDVIRSLTLSRYNETIKWFDELIALDSLTQNLKQFVRFKYSQISFGNWYITLTLPNPTQFDARIYRCNADGATSEGTNISSYAKKAVEYETNSTALIEEIRRIKKDENKCSLKKDDLSDIKQRWRVYFSESSKTIKERIEPLTLKCTFQIFTPDENETSRLQSLYILHETNGVVANINKDQAVITTIQGGNFENAQGEISGNKSKESYLQVTWSNLKHSDAGKYFLLNEMITIEVVSPTLDDLMEVVQKLVTQVDENKESLKDVKQNIQVIKVDLNTKEQNNLSTSFMQVNTHINKGRTMSYPPRKSCRDVNSTDERVVVTLTSGLNVMCDTKTDGGGWIIFQRRIN…	ATGGCGAGATTATTTCCACGCCTTGTTCTCTGTGTATTTATAGTTCCATTGGCTGGTTCAGAACTTGTCATCAATGTCCAGCCAAACGTCATATCGCCAGAAATAACACCCCAACTTGTGATCAACTGTTCTATCACCAACAACCAAGTTCAACATCTTGATGTTATCAGATCTCTAACACTTTCTCGTTATAATGAAACTATCAAATGGTTTGATGAACTCATAGCTTTGGATTCCTTGACACAAAATCTAAAACAATTTGTGAGATTTAAATATTCACAAATCAGTTTTGGAAATTGGTATATAACTTTAACTCTACCTAACCCAACTCAGTTTGATGCCAGAATATATAGATGTAATGCCGATGGAGCTACTTCAGAAGGGACGAATATTTCTTCG…	m=655aa	BpFREP3.1
	96	BP31943-RA	BP31943	OG0000058	dom=FREP,<1-SignalP-noTM(19)-19><22-IgSF1(114)-135><176-IgSF2(50)-225><226-IgSF2(43)-268><426-FBG(204)-629>		BGLB000100	angiopoietin-4-like	XP_013079865	yes	IgSF1+IgSF2	2	158	long ICR	2-IgSF FREP	14_tig_2094_BGLB000100	72.8	100	MAFFLRLALWASLAFWSASELVIDVQPNVISPEITPQLVINCSITNNQVQQIEVIKYLTLYRYNETIKEFDNLFVLNSSTLDLKQLQQLKFSQISFGNLYITLNLNNPSQFDAKVYRCNATGDNAAVTSISLFAKKAVEYKTSSTAFIEEIRRLKQDKNNCQCSLRSQKSRLQFDGSSEIIRELIEPLTLKCSFTYLELNITFLLQFFNDGNQETSTLQSLFILHVTWTNLKLSDSGKYVCEAHVQYLEGRFEKFNEMMTITVQSPTLNDLLNVIQKLITQVDEDKESIQLSKQNIENIKEDVNTHHQDIKTIRKEKEINKENITSKKEVLDTITHNMMSIRVDTDNTITMLKKDIDTNAGNITILREDIHGNLTELKEDLDTNEQLQINLQENLKIEV…	ATGGCCTTCTTTCTACGTCTGGCTCTGTGGGCGTCTTTAGCTTTCTGGTCAGCTTCAGAACTTGTTATTGATGTCCAGCCAAACGTCATATCACCAGAGATAACACCCCAACTTGTAATCAACTGTTCTATAACCAATAATCAAGTTCAACAGATTGAAGTTATCAAATATCTAACTCTTTATCGTTATAATGAAACTATCAAAGAATTTGACAATCTCTTTGTTTTAAATTCTTCCACACTAGATCTCAAACAACTTCAGCAATTGAAATTTTCACAAATCAGTTTTGGAAATTTATATATAACTTTAAATCTAAATAATCCATCTCAGTTTGACGCTAAAGTCTATAGATGTAATGCCACTGGAGACAACGCAGCAGTGACGAGCATTTCTTTGTTT…	m=672aa	BpFREP17.3
	97	BP08904-RA	BP08904	OG0050889	dom=FBG,<7-FBG(114)-120>		BGLB029167	tenascin-like	XP_013076566	no	0	0	NA	NA	sFReD	new partial FREP_BGLB029167	80.2	100	MKQLINYFVPPTSCRNVTSPKARVIVTLASGLKVMCDTKTDGGGLIIFQRRINGSVHFYRGWKEYRDGFGDYNIGEFYLENENIFKLTSDGLYDLRIDLEFKNKTYFVQYNDFNVFSETD	ATGAAACAGTTAATAAATTACTTTGTGCCACCCACGTCTTGTCGTAACGTCACCAGTCCAAAAGCTCGTGTTATTGTGACATTAGCTTCCGGGTTAAAGGTCATGTGTGACACAAAGACAGACGGTGGTGGATTGATCATCTTTCAGAGAAGAATCAATGGAAGTGTACATTTCTATAGAGGCTGGAAGGAGTATCGTGACGGCTTTGGAGATTACAACATTGGCGAATTTTATCTAGAAAATGAAAATATTTTTAAGTTAACTTCTGATGGACTATATGATTTAAGAATAGATTTAGAATTTAAAAACAAGACATACTTTGTACAGTACAACGACTTTAATGTTTTTAGTGAGACTGATTAA	m=121aa	BpsFReD17.3
	98	BP31945-RA	BP31945	OG0000058	dom=FREP,<1-SignalP-noTM(18)-18><22-IgSF1(114)-135><176-IgSF2(124)-299><475-FBG(203)-677>		BGLB000100	angiopoietin-4-like	XP_013079865	yes	IgSF1+IgSF2	2	176	long ICR	2-IgSF FREP	14_tig_2094_BGLB000100	73.7	100	MAFFLSLALWAYLAFWSASELVIDVQPNVISPEITPQLVINCSITNNQVQQTDVIKSLTLSRYNETIKEFDDLFVLNSSTLDLKQLQQFKFSQISFGNLYITLTLNNPSQFDAKVYRCNATGDNAAETSISLFAKKAVEYETSSTAFIEEIRRLKQDKNNCQCSLRSQKSRLQFNGSSEIIRELIEPLTLKCSFTFFNDDNQKTSTLQSLFILHETKGVIAYINKGQPVVTAMEEVKSKNVKGEIYQNKLKDSYLQVTWTNLKLSDSGKYFCEAHVQYLEGRSEKFNEMLTITVQSPTLNDLVNVIQKVITHVEEDKASIQLSKQNVENIREDVNTHHQDIKTIRKEKERNKENITGIKEVLDTITHNMMSIRVDTNNTITMLNKDMDTNARNIKIMRE…	ATGGCCTTCTTTCTAAGTCTGGCTCTGTGGGCGTATTTAGCTTTCTGGTCAGCTTCAGAACTTGTTATTGATGTCCAGCCAAACGTCATATCACCAGAGATAACACCCCAACTTGTAATCAACTGTTCTATAACCAATAATCAAGTTCAACAGACTGATGTTATCAAATCTCTAACTCTTTCTCGTTATAATGAAACTATCAAAGAATTTGACGATCTCTTTGTTTTAAATTCTTCAACACTAGATCTCAAACAACTTCAGCAATTTAAATTTTCACAAATCAGTTTTGGAAATCTATATATAACTTTAACTCTAAATAATCCATCTCAGTTTGACGCTAAAGTCTATAGATGTAATGCCACTGGAGACAACGCAGCAGAGACGAGCATTTCTTTGTTT…	m=680aa	BpFREP17.2
	99	BP31941-RA	BP31941	OG0000065	dom=FREP,<1-SignalP-noTM(18)-18><22-IgSF1(114)-135><182-IgSF2(124)-305><457-FBG(197)-653>		BGLB000100	angiopoietin-4-like	XP_013079865	yes	IgSF1+IgSF2	2	152	long ICR	2-IgSF FREP	14_tig_2094_BGLB000100	71.5	99.2	MAIFLRLALWASLAFWSASELVIDVQPNVISPEITRQLVINCSITNNQVQHLEVIKSLTLSRYNETIREFEDLFVLNTLTLILKQQTNVTVSQISYGNTHITLTLHNPSQFDAKVYRCHATGDTAEGTNISMFAKKAVEYETNLTALIEEIRRYKKNENFQCTLKKDENSEVNQRSRLHFYGSSEIITELIEPLTITCLYKTINQGEKVMPALQTLYILHETKGVIAYINKGQPVVTAMEEVKSKNVKGELYQNKLKDSYLQLTWTNLKLYDSGKYFCEAHVQYLEGRSEKFTEMLTITVQSPTLNDLVNVIQKLITQVDEDKESIELSKQNIENIREDVNTHHQDIKTIRKEKEINKENITSKKEVLDTITQNIMSLRVDTNNTITMLKKDIDINAGN…	ATGGCCATCTTTCTACGTCTGGCTCTGTGGGCGTCTTTAGCTTTCTGGTCAGCTTCAGAACTTGTGATTGATGTCCAGCCTAACGTTATATCCCCAGAGATAACAAGACAACTTGTAATCAACTGTTCTATAACCAACAACCAAGTTCAACATCTTGAAGTTATCAAATCTCTAACTCTTTCTCGTTATAATGAAACTATCAGAGAGTTTGAAGATCTCTTTGTATTAAACACTTTGACACTGATTCTCAAGCAACAAACAAATGTCACAGTTTCACAAATCAGTTACGGAAATACACATATAACCTTAACTTTACATAATCCATCCCAGTTTGACGCTAAAGTCTATAGATGTCATGCCACTGGAGACACTGCAGAAGGGACGAATATTTCTATGTTT…	m=664aa	BpFREP17.1
	100	BP05192-RA	BP05192	OG0000407	dom=FBG,<1-FBG(177)-177>		BGLB000100	angiopoietin-4-like	XP_013079865	no	0	0	NA	NA	sFReD	14_tig_2094_BGLB000100	77.8	99.4	MCDTKTDGGGWIIFQRRVNGKVDFYRGWKEYRDGFGDYDIGEFYLRNENIFKLSSTGQYNLRIDLEYYNKSYFAQYEDFKVFGEYENYKLQIGDYSGNATNSLSRHDRMFFSTFDRDNDKSSGNCAEQYSGAWWYSNCQPYTLNGKWGSKSGGHGLHWVGLTRYDNSVSFSEMKLRESKN	ATGTGTGACACTAAGACAGACGGCGGCGGATGGATCATCTTTCAGAGAAGAGTCAACGGAAAAGTAGATTTCTATAGAGGCTGGAAGGAGTATCGTGACGGCTTTGGAGATTACGACATTGGTGAATTTTATCTGCGAAATGAAAATATTTTTAAGTTATCTTCTACTGGGCAATATAATTTAAGAATAGATTTAGAATATTACAATAAGTCATACTTTGCACAGTACGAAGACTTTAAAGTATTTGGTGAGTATGAAAACTATAAACTGCAGATAGGAGACTATTCAGGAAATGCTACTAATAGTTTATCACGTCATGACAGAATGTTCTTTAGTACTTTTGATAGAGATAATGACAAGAGCAGTGGGAACTGTGCAGAACAATATTCAGGTGCTTGG…	m=180aa	BpsFReD17.1
	101	BP31940-RA	BP31940	OG0000058	dom=FREP,<2-IgSF1(104)-105><152-IgSF2(124)-275><509-FBG(204)-712>		BGLB000100	angiopoietin-4-like	XP_013079865	no	IgSF1+IgSF2	2	234	long ICR	2-IgSF FREP	14_tig_2094_BGLB000100	57.2	100	LVIDVQPSVISPEITRQLVINCSITNNQVQYINVIKFLTLSHLFVLNTSTMILKQQTNVTVSQISYGNTHITLTLHNPSQFDAKVYRCHVTGDTAEGTNISMFAKKAVEYETNLTALIEEIRRYKKNENFQCTLKKDENSGVNQRSRLHFYGSSEIITELIEPLTITCLYKTLNQKSEKEKSALQTLYILHEANGVIAYINKQQPAITTIQKSNLKNVEGEIFDNESKDSYLQVTWNNLKHSESGKYFCEAHINRSDGRFDKLNDIVTIIVQSSTLDDLAKVTHKLLRQAEIDKESLRDNEQKLKTIKEDLDINTHSIINVKKDLNDKQENIIRIYENLNTKQQDIKCLIEDMNSTKQDIVSLKDNMNSTKQDIVSIKKDLDTTQANMKRHNDDFYTNI…	CTTGTGATTGATGTCCAGCCCAGCGTTATATCCCCAGAGATAACAAGACAACTTGTGATCAACTGTTCTATAACCAACAACCAAGTTCAATATATTAATGTTATTAAATTCCTAACCCTCTCTCATCTCTTTGTATTAAACACTTCGACAATGATTCTCAAGCAACAAACAAATGTCACAGTTTCACAAATCAGTTACGGAAATACACATATAACCTTAACTTTACATAATCCATCCCAGTTTGACGCTAAAGTCTATAGATGTCATGTCACTGGAGACACTGCAGAAGGGACGAATATTTCTATGTTTGCTAAGAAGGCGGTAGAATATGAAACAAACTTGACCGCTTTAATTGAAGAGATTCGACGTTATAAGAAAAATGAGAACTTTCAATGCACT…	m=725aa	BpFREP16
	102	BP31942-RA	BP31942	OG0000065	dom=FREP,<1-SignalP-noTM(17)-17><27-IgSF1(113)-139><185-IgSF2(123)-307><326-Tropomyosins(179)-504><577-FBG(182)-758>	Tropomyosins	BGLB000100	angiopoietin-4-like	XP_013079865	yes	IgSF1+IgSF2	2	270	long ICR	2-IgSF FREP	14_tig_2094_BGLB000100	55.6	96.8	MVLILFLKIFKPAFLPAQLDLSVELLIDVQPSVISPEITRQLVISCSITNNQVQHIKVIKTLTLSRYNETIREFEDLFVLNTLAMILKQQTNVTVSQISYGNTHITLTLHNPSQFDAKVYRCHVTGDTAERRNISMFAKKAVEYETNLTALIEEIRRYKKNENFQCTLKKYEHSEANQSRLHFYGSSEIITELIEPLTITCLYKTLNQSEKEKSALQTLYILHEANGVIAYINKQQPAITTIQKSNLKNVEGEIFDNESKDSYLQVTWNNLKHSDSGKYFCEAHINRSDGRFDQLNDIVTIIVQSSTLDDLAKVTYTLLRQAEIDKESLRDNEQKLKIIKEDLDINIHNIINVKKDLNDKQENIIRIYENLDTKQQDITCLKEDMNSTKQDIISLKDNM…	ATGGTTCTGATACTCTTTCTAAAAATATTTAAACCTGCCTTTTTACCTGCCCAATTGGACCTTTCTGTGGAACTTTTGATTGATGTCCAGCCCAGCGTTATATCACCAGAGATAACAAGACAACTTGTGATCAGCTGTTCTATAACCAACAACCAAGTTCAACATATTAAAGTTATCAAAACTCTAACTCTTTCTCGTTACAATGAAACTATCAGAGAGTTTGAAGATCTCTTTGTATTAAACACTTTGGCAATGATTCTTAAGCAACAAACGAATGTAACAGTTTCACAAATCAGTTACGGAAATACACATATAACCTTAACTTTACATAATCCATCCCAGTTTGACGCTAAAGTCTATAGATGTCATGTCACTGGAGACACTGCAGAAAGGAGGAAT…	m=737aa	BpFREP15
	103	BP05325-RA	BP05325	OG0050123	dom=FBG,<1-FBG(51)-51>		BGLB000179	BgMFREP1, partial	AAK13549	no	0	0	NA	NA	sFReD	FREP1	92.3	98.1	VMCDTKTDGGGWIIIQRRINGKVNFYRGWKEYRDGFGDYNIGEFHLGNENILS	GTCATGTGTGACACCAAGACAGACGGTGGTGGATGGATCATCATTCAGAGAAGAATCAACGGAAAAGTAAATTTCTATAGAGGCTGGAAGGAGTATCGTGATGGCTTTGGAGATTACAACATTGGGGAATTTCATCTGGGAAATGAAAATATTTTAAGTTAA	m=52aa	BpsFReD1 partial
