# Supplementary material for: A genome sequence for Biomphalaria pfeifferi, the major vector snail for the human-infecting parasite Schistosoma mansoni
Source: PLoS Negl Trop Dis. 2023 Mar 24;17(3):e0011208. doi: 10.1371/journal.pntd.0011208 (PMC10075465; doi:10.1371/journal.pntd.0011208)
Supplement: S8 Table — (XLSX) [file pntd.0011208.s008.xlsx]

## Sheet: S8 Table
S8 Table. C-type lectin related proteins (CREPs) identified within the B. pfeifferi genome
B. pfeifferi Transcript ID	B. pfeifferi Gene ID	Orthologue group	Gene structure	Domain contained	Signal peptide (Yes or No)	IgSF type	CREP (Yes or No)	CREP (complete or partial)	Annotation in the B. pfeiffei genome	NCBI accession #	NCBI Annotation	Identity (%)	Coverage (%)	Protein Seq	CDS Seq	Query matches length
BP14802-RA	BP14802	OG0016402	dom=CREP,<1-SignalP-noTM(22)-22><39-IgSF1(115)-153><159-CLECT(111)-269>	CLECT, IgSF, Signal peptide	Yes	IgSF1	Yes	Complete	C-type lectin-related protein (CREP)	XP_013081459.1	C-type lectin domain family 3 member A-like isoform X2	33.9	41	MTFKLFSAILLCARILLPKANEDLLFTDSLLTPDENVTISFSPPFIINGLASDVDVTCSFTRGQVPAMTSIFSLVIAHSSTTDQPLYSYVASVNALEGHAHNISHDVEVISGLISNQRESSLHIRFKYPDSNLTGLYVCEVQGFDQIGKPVTKYAKVRFIYAEAQNSCKLIDGYLAELDTQEEMDFFREYLIKMNISYYFWSGATKQNGSWVNEHSPAVRPLFDWAPGEPTNYPSGNCQCSYPRNDWKLTACLCNSNRNDLGYVCEVPDGC	ATGACCTTTAAGCTTTTTTCAGCCATTCTGCTGTGTGCCAGAATACTTTTACCAAAAGCCAATGAAGATCTTTTGTTCACTGATAGTCTGCTGACACCGGACGAGAACGTTACAATCTCATTCAGTCCGCCTTTCATTATCAACGGGCTTGCTTCTGACGTCGACGTTACCTGCAGTTTCACACGGGGCCAAGTTCCAGCTATGACGTCAATATTTTCTCTGGTCATCGCACACTCGAGCACAACTGACCAGCCGTTATACAGCTACGTGGCCTCCGTGAACGCGCTGGAAGGTCACGCCCACAACATCTCGCATGATGTTGAGGTCATTTCCGGTTTAATAAGTAACCAAAGAGAATCCTCGTTGCACATCCGGTTTAAATACCCTGATTCAAATCTG…	m=115aa
BP27715-RA	BP27715	OG0019952	dom=CREP,<1-SignalP-noTM(21)-21><25-IgSF1(105)-129><222-CLECT(122)-343>	CLECT, IgSF, Signal peptide	Yes	IgSF1	Yes	Complete	C-type lectin-related protein (CREP)	XP_013081459.1	C-type lectin domain family 3 member A-like isoform X2	28	79.2	MTQEKYFVTLYVLLLTHKITGQDLTLEPNPIEPGITETLVVNCSLILSNTSELEEINYIFLYHLYKDLKDLASINANDNIVHGKESNGLFSGNINRKGFSYLSMKFVLPLAESSGTYKCEVHGKDKSNSSRVLRVSTKVDSIPMTIDSAYRQIREQKQLIRNLTEETSLLQVENKELQENVINLIHFKDNVEQVNKKSLKLLFYESDLFIQINYPKPKSRRYYLSKQTLSVRSKEAQQTCYQYGGYLAEIDNSEELEFVKSFIKDRDYKAVYISGTDEEKKSQWRNSRTGEIMDNIYWHKGEPTLKDGHHCIVYWRAHGYNIGDLQCIRIGSVGEGFGFVCEMEVD	ATGACACAAGAGAAGTACTTTGTTACGCTGTACGTATTACTACTGACCCATAAAATCACAGGCCAGGACCTGACCTTGGAACCAAATCCTATAGAACCTGGAATAACCGAAACTTTAGTTGTCAACTGTTCTCTGATTCTTAGCAACACTTCTGAACTCGAAGAGATAAATTATATTTTTCTGTATCATTTATATAAAGATTTAAAAGATTTAGCATCCATCAATGCCAATGATAATATAGTTCATGGGAAAGAATCAAACGGTTTATTCAGTGGTAATATCAATCGTAAAGGCTTTTCCTATTTGAGTATGAAGTTTGTTTTACCTTTAGCGGAATCGTCCGGTACTTACAAATGCGAGGTTCATGGAAAAGACAAGTCAAATAGTTCCCGGGTCCTA…	m=289aa
BP09074-RA	BP09074	OG0011556	dom=CREP,<1-SignalP-noTM(18)-18><25-IgSF1(108)-132><201-CLECT(128)-328>	CLECT, IgSF, Signal peptide	Yes	IgSF1	Yes	Complete	C-type lectin-related protein (CREP)	XP_013081459.1	C-type lectin domain family 3 member A-like isoform X2	28.8	81.5	MMELFLVLIYLFCHQIYSVQCLLLTTSPRVILQDATDKLVVNCTYDTGSDQSLTSLTSLTVSRMSNLSSFQYQVLSSVDSFTGVTTSQENLTSAGLIDNAGQSYLTLTWKNPLTITQGDYKCDAIGLNSAGQPLTLSLTVNVTDVSSEIDLLKAEIVHLRNTIGYLETQVQTLFRNTSSFVSTWSERMNGAQKTLFETSEIYNGSQYYLYKDSPSLIPMVAEATCQIYGGHLAELQTSDEYDYVISFIENFSWVRFLLVGGSQYGEAGNWVYPYSNESLQYFRWAEAFPFYSMAHDCLILWDVYNWNMTNQLCTMDQSQWPIYYLCEVEI	ATGATGGAATTATTCTTAGTCCTCATTTACTTATTTTGTCATCAGATTTACTCTGTGCAATGTCTGCTATTGACAACATCCCCGAGGGTTATACTGCAAGATGCTACTGACAAGCTTGTTGTCAACTGTACATACGACACTGGAAGTGATCAAAGCCTGACATCTTTAACGTCTCTGACAGTCTCTCGTATGTCTAATCTTTCTAGCTTCCAGTATCAAGTCTTGAGCTCTGTAGATTCATTTACAGGAGTTACAACTTCACAAGAGAACTTGACTAGTGCTGGATTGATAGACAATGCTGGACAGTCCTATCTTACGTTAACCTGGAAGAATCCACTGACCATAACACAAGGTGATTATAAATGTGATGCCATAGGGTTGAATTCAGCTGGTCAACCT…	m=302aa
BP13046-RA	BP13046	OG0001640	dom=CREP,<1-SignalP-noTM(22)-22><26-IgSF1(116)-141><287-CLECT(132)-418>	CLECT, IgSF, Signal peptide	Yes	IgSF1	Yes	Complete	C-type lectin-related protein (CREP)	XP_013081459.1	C-type lectin domain family 3 member A-like isoform X2	26.4	86.6	MAAHLCTIFLLLSVAEVPMLKAELTVNATPTTFTVGLTKNVKIESLFSRDQSTNLVFVTSLNLAHSKTTDNPEFQDLISITSFDSQVYGSVNTSRTQVYGVIDNKGKSFLGLVWDFPTVDRAGVYKCEATGLNKMGKHVALSNSTNITALNPENSQVLELVHALINKVEHLEEEIKATKSNHAELENKINQNSNFTTNVPSQLNETNAKLYYLEDLTKLLENHQSLSNELKVVNDKVNESDENIRILLRQIQMNMSVMSQHLGDILRLHDIMTSTFNTFENAFLTPTHPFNGKRYWLTKNNSSVTPVWALLFCEFRGGYLAEIDSPEEYTFVRDNLLIRSEVDYVFVSGSDEEQKGLWKHMNSKTVLTYLNWATDENVDGRLGNCMAYCRGKNWLLVDI…	ATGGCAGCACATCTGTGTACAATCTTCTTGCTTTTGAGTGTAGCGGAAGTGCCAATGCTTAAAGCAGAGCTTACGGTGAACGCAACTCCAACAACCTTTACTGTCGGCCTGACCAAAAATGTGAAAATTGAAAGTTTGTTCTCAAGGGATCAAAGTACAAATCTTGTGTTTGTAACATCCCTGAACCTGGCTCACTCCAAGACAACCGACAATCCAGAGTTCCAAGATCTCATCTCTATAACTTCTTTCGACTCTCAGGTTTATGGAAGCGTCAATACATCTCGTACACAGGTTTACGGCGTCATTGACAACAAGGGGAAATCATTTCTTGGACTCGTTTGGGATTTCCCGACTGTGGATAGAGCCGGCGTGTATAAGTGTGAAGCCACTGGGCTAAAC…	m=363aa
BP05604-RA	BP05604	OG0017418	dom=CREP,<1-SignalP-noTM(18)-18><21-IgSF1(115)-135><175-CLECT(160)-334>	CLECT, IgSF, Signal peptide	Yes	IgSF1	Yes	Complete	C-type lectin-related protein (CREP)	XP_013081459.1	C-type lectin domain family 3 member A-like isoform X2	29.9	84.3	MTINLLIILCQILLSTHAALVIEVQPSRIQPGLTNNLVINCSITDNKVPQMLKIYSLALARVISSDNDTLEELIVLNYNENNSSLKTNRVPEGSVGFNDASHISLSWPNPSYRDANRYKCEARGLSHNFNKISAAAYLSVETDVPDIKGLVDELFHLRKESYQTVNALKEVQERCRPQNDASDKSVNKLIAQQQLSMTSLFYSSNQYKGRRYYLSRRQASVEINIAQATCVLYGGYLAEIDHNDEFNYIVNFIKPISAIDSSFSCVYSGIMDPELDGVWTYMNSKNTSSYLPWGSGEPQRNSHFNCLCLEKSYNWRYNDLPCYYSDSLRYLCEVPVE	ATGACGATCAATTTATTAATCATCCTTTGCCAAATTTTATTATCAACACATGCAGCTCTAGTTATTGAAGTCCAGCCTAGCAGAATTCAACCTGGACTGACTAATAACTTGGTGATCAACTGTTCCATCACTGACAACAAAGTCCCACAGATGCTGAAAATTTATTCCTTAGCACTAGCTCGTGTCATCTCCTCAGACAATGATACGTTAGAAGAATTGATCGTTCTCAATTACAACGAAAACAATAGTTCATTAAAAACCAACAGAGTTCCTGAAGGCTCTGTAGGATTCAACGATGCTTCTCACATAAGTCTGTCCTGGCCAAATCCCAGCTACCGTGACGCCAACAGATACAAGTGTGAAGCCCGAGGGTTAAGCCACAACTTTAACAAAATTTCT…	m=308aa
BP14400-RA	BP14400	OG0003421	dom=CREP,<1-SignalP-noTM(20)-20><39-IgSF2(94)-132><192-CLECT(128)-319>	CLECT, IgSF, Signal peptide	Yes	IgSF2	Yes	Complete	C-type lectin-related protein (CREP)	XM_013240377.1	Biomphalaria glabrata perlucin-like (LOC106079229), mRNA	94.454	61.2	MWSLSVGALSTFVLLHGCFAAHQLTTNPSTIGIGLTRTLDVICSFRPDASTTISSIISLQLSHNQTLLAQLNSNDGQVRSSIPSREATVVGAYDKNGDSYIRIVWTYPPKERAGRYQCKANGVNFVGQLQEATRENIVRAAPPDINTVVDEMVNLVQKVETLQKMWGDYTTYLQEKINVSASLRTQFIISDSFRGHKYYLNSRTYFFTPNDAHFRCHMYGGYLAEIDDAEEFEFVRSFLKTKNPRFYEMLLGGSDEAQEGQWVFPYTDRPVKYFNWTIGQPDAGRGANNQCIWRDGNYLMSDCVPLMTYDWSFVCEIPDIYAE	ATGTGGAGTCTAAGTGTGGGGGCTCTATCAACCTTTGTCTTGCTGCACGGCTGTTTTGCAGCTCATCAGCTGACTACTAACCCTTCAACAATCGGGATTGGTCTAACCAGAACCCTAGATGTAATTTGTTCTTTCAGGCCAGATGCCTCGACTACCATCAGCTCTATCATATCTCTTCAGTTGAGCCACAACCAGACCTTGCTGGCCCAACTCAACTCCAATGATGGTCAGGTACGCTCCTCTATCCCCAGCAGGGAAGCCACTGTAGTCGGAGCCTACGACAAGAACGGTGACTCCTACATTAGAATTGTCTGGACCTACCCACCAAAGGAAAGAGCCGGAAGGTATCAGTGCAAAGCCAACGGAGTCAACTTCGTGGGTCAGTTGCAAGAGGCTACT…	m=595nt
BP05400-RA	BP05400	OG0016094	dom=CREP,<1-SignalP-noTM(22)-22><84-IgSF2(101)-184><491-CLECT(131)-621>	CLECT, IgSF, Signal peptide	Yes	IgSF2	Yes	Complete	C-type lectin-related protein (CREP)	XP_013093143.1	C-type lectin domain family 4 member K-like	40.6	22.6	MRLRRNMVELSLLQLFFMAVVCSKLNEASELSCAHNGKKYRLTEQLTIDNCQECFCGVFGIYCDQSICMVQPFSLDISIQATPNLIKENTAALHVTCGVNQIKFSARHAVITSMQILHSKSVSFPMYTELVKASPLDGKPYLDITDSQASVFLENTLGESRLNISWTKLTYKHAGLYQCTVTAINRFNKPVSYSRVAQVILYRKFGDAQRSKSYAALNYTRKQLSTREFDQKVTALFGYETNKPQSTPLLYAYYTEKQQPTPLSYDYNTKKPQSTRLFYEYSTKKPQSTRLFYEYSMKKPQSTPIELEHKITTLFENINDLTSKVNELSNRLNRMPSARIESDALEKLLADLQTKLIQLQDGMSSLANSQMNTSRTNDRMVREMDLKTNNLVLHLATIL…	ATGCGCTTAAGAAGGAACATGGTAGAACTTAGCTTGTTGCAATTATTTTTTATGGCCGTGGTCTGCTCAAAACTGAATGAGGCCTCCGAGCTGTCATGTGCACACAATGGCAAGAAGTATCGGCTGACTGAACAATTGACAATAGACAACTGTCAAGAATGCTTTTGTGGTGTCTTTGGTATATACTGTGATCAGTCGATATGCATGGTTCAACCTTTCTCATTAGATATTTCGATACAAGCCACCCCAAATCTGATCAAAGAAAACACGGCAGCGCTGCATGTCACTTGCGGCGTAAATCAGATAAAGTTTTCAGCAAGGCACGCGGTAATCACATCAATGCAAATTTTGCATTCGAAATCAGTATCTTTTCCAATGTACACAGAGCTTGTTAAAGCC…	m=143aa
BP09034-RA	BP09034	OG0019909	dom=CREP,<1-SignalP-TM(19)-19><29-IgSF2(119)-147><206-CLECT(189)-394>	CLECT, IgSF, Signal peptide	Yes	IgSF2	Yes	Complete	C-type lectin-related protein (CREP)	AKS26833.1	C-type lectin-related protein 3	89.807	92.132	MKTLHLVLALSAFIVTVLCLSPTVIFTANSETVKEQFQPLTLSCSVKVSGNDPIQDANVHLLYILHETKRIIARIPKDQPVGTSQNPGSIQVQGQINDNIEMHSYLQVTWTNPKFTDSGKYFCLAHVRNSTGQDNVLDADITINVAKLTTDDLTMVVSRLLERVDEGDVKQEENRQKILSVEEDLTDRLINTTTVVSRLLERVNNGEQKQDENSRKLLKIEGDVYNLIANLSRIQEALNENIENATLKMETTTIATYSGNCKPGFDKITYGQLFVCVWVSSAPLNFYGARDSCKALGAHLMTLKTRDKWNLLTTNNVGRKELYIGLTDYVTEGIFRWTDDNSISNLSSIQSFFRKGEPNDFNGNEDCVIYYPNEKLLNDVNCNSQRHYICEQPI	ATGAAGACCTTGCATCTGGTGCTTGCCCTCAGCGCTTTTATAGTGACAGTGCTCTGTTTAAGTCCGACAGTAATCTTTACAGCCAACTCTGAGACAGTAAAAGAGCAGTTCCAGCCGTTGACACTGAGTTGTTCAGTTAAGGTGTCCGGTAATGATCCAATCCAAGATGCAAATGTTCACCTCTTGTACATACTGCACGAAACAAAAAGAATCATCGCCCGCATTCCTAAAGACCAACCGGTGGGTACAAGCCAAAACCCTGGCTCTATTCAAGTCCAAGGACAAATCAACGATAATATAGAAATGCACTCGTATCTTCAGGTCACTTGGACAAATCCGAAATTCACAGATTCTGGGAAATATTTCTGTCTGGCACATGTCAGGAACTCTACAGGCCAA…	m=363aa
BP05245-RA	BP05245	OG0000695	dom=CREP,<1-SignalP-noTM(19)-19><23-IgSF1(113)-135><208-IgSF2(84)-291><420-CLECT(126)-545>	CLECT, IgSF, Signal peptide	Yes	IgSF1, IgSF2	Yes	Complete	C-type lectin-related protein (CREP)	AKS26831.1	C-type lectin-related protein 1 precursor, partial	51.6	62.4	MKLLLRFVICAFIAKFSKSELLIDVQPDVISPELTSQLLVNCSVSDDLVPGFNAINSLSLSSYNETNKKFDVLLLLDTQKLSLQQLFQFQNAQISFGNLYVALLLYNPTESDARVYRCNVKGDTSFGKNISIVAKKTVELRGNVTALVEEIRCLKKNYENDLCSLKRDGNGLCSLKRDGNGLCSLKRDGNGLCSLKRDDLNGKNNQKSNGVIAMISGDQPIVRTGPDIISPSIKGELYHNISKVSFLQITWRKPTVLESGKYFCGAHVKISEKKIDRLNRMLTTTVERPTIDDLFRIVLDFKKLADEQKQSLNDNEQKLKKMEEDLISNQQNMSTFREETKKLVAELSNSHIEWKGKIDKALDNQVLFNSNTKVSLWQTHQQDAHISELQTENGTMKQL…	ATGAAGCTATTGTTAAGATTTGTTATTTGTGCGTTTATAGCCAAGTTCTCTAAATCAGAGCTTCTCATTGATGTTCAGCCTGATGTCATATCACCAGAACTGACGTCACAACTTCTAGTCAACTGTTCTGTGAGCGACGACCTCGTTCCGGGATTTAATGCAATCAATTCACTATCTCTTTCAAGTTATAATGAAACAAACAAAAAATTTGATGTTTTACTTTTACTAGACACACAAAAATTGAGTCTTCAACAATTATTTCAATTCCAAAATGCTCAAATCAGTTTTGGAAATCTGTATGTCGCTTTACTTTTATATAATCCAACTGAGTCTGATGCCAGAGTATATAGATGTAATGTTAAGGGGGATACTTCATTTGGGAAGAATATTTCGATTGTA…	m=345aa
BP05219-RA	BP05219	OG0000695	dom=CREP,<1-SignalP-noTM(19)-19><22-IgSF1(114)-135><179-IgSF2(123)-301><450-CLECT(129)-578>	CLECT, IgSF, Signal peptide	Yes	IgSF1, IgSF2	Yes	Complete	C-type lectin-related protein (CREP)	AKS26831.1	C-type lectin-related protein 1 precursor, partial	51.4	69.8	MKLLLKCVICVFIAKFSKSELIIDVQPDVISPELTSQLLVNCSVVNNYVSVFDALNSLSLSLYNETNNKFDVLLSLDTQSLSLKQYVHFRHAQVSFGNQFLAITLHNPTQSDARVYRCNVMGDSSLGKNISIAAKKTVEFKGNVTALIEEIRRLKKNDGKRDELSGKNNQRSRLLFVSNSEVIKELIEPLTLTCSFQIFDDISFEKATIQSMHIFHESNGVIGIISRDQSNVTTMPDVISPSIKGELYYAISKASYIQITWRNPTFLESGKYFCGALVKISDKRSDRLNRMLTITVERPTIDDLFKSVFDFKKIADEQKQSLHDNEETLKSIKKDFNEQVEKQNQSLNDNEQTLKRLEEDLISNQQNTSTFQEEMKKSMAELSNSQTEWKGKIDKALDN…	ATGAAGCTATTGTTAAAATGTGTTATTTGCGTGTTCATAGCCAAGTTCTCTAAATCAGAACTTATCATTGATGTTCAGCCTGATGTGATATCACCGGAACTGACGTCGCAACTTTTAGTCAACTGTTCTGTAGTCAACAACTATGTTTCAGTATTTGATGCACTCAATTCTTTATCCCTGTCACTTTATAATGAAACAAACAACAAATTTGATGTGTTACTTTCATTGGACACACAATCATTAAGTCTCAAACAATATGTTCACTTTAGACATGCGCAAGTCAGTTTTGGAAATCAGTTCTTGGCTATAACTTTACATAATCCAACGCAGTCTGATGCAAGAGTGTACAGATGTAATGTTATGGGGGATAGTTCATTGGGGAAGAATATTTCAATTGCA…	m=407aa
BP05313-RA	BP05313	OG0000695	dom=CREP,<1-SignalP-noTM(19)-19><22-IgSF1(114)-135><179-IgSF2(124)-302><449-CLECT(129)-577>	CLECT, IgSF, Signal peptide	Yes	IgSF1, IgSF2	Yes	Complete	C-type lectin-related protein (CREP)	AKS26831.1	C-type lectin-related protein 1 precursor, partial	52.7	69.8	MKLLLKFVICVFIAKFSKSELIIDVQPDVISPELTSQLLVNCSVVNNNVSELDALNSLSLSRYNETNNKFDVLLSLDTQSLSLKQLVHFRHAQVSFGNQFLAITLHNPTQFDARVYRCNVMGNSSLGKNISIAAKKTVEFKGNLTALIEEIRRLKKNDVKRDELSGKNNQRSRLLFVSNSEVIKELIEPLTLTCSFQIFDDISFEKETIQSMHIFHESNGVIGIISRDQSNVTTMPDVISPSIKGELYYTISKASYIQITWRNPTFLESGKYFCGAHVKISEKRSDRLNVRMLTITVERPTIDDLFKSVFDLKKIADEQKQSLHDNEEKLKSIEKDFKEKVEKQNQSLNDNEQTLKRLEEDLVSNQQNTSTFQEEMKKRMAELSNSQTEWKGKIDKVLD…	ATGAAGCTATTGTTAAAATTTGTTATTTGCGTGTTCATAGCCAAGTTCTCTAAATCAGAACTTATCATTGATGTTCAGCCTGATGTGATATCACCGGAACTGACGTCGCAACTTTTAGTCAACTGTTCTGTAGTCAACAACAATGTTTCAGAATTGGATGCACTCAATTCTTTATCCCTGTCACGTTATAATGAAACAAACAACAAATTTGATGTGTTACTTTCATTGGACACACAATCATTAAGTCTCAAACAATTAGTTCACTTTAGACATGCGCAAGTCAGTTTTGGAAATCAGTTCTTAGCTATAACTTTACATAATCCAACGCAGTTTGATGCAAGAGTGTACAGATGTAATGTTATGGGGAATAGTTCATTAGGGAAGAATATTTCAATTGCA…	m=406aa
BP09075-RA	BP09075	OG0018647	dom=CREP,<8-IgSF1(106)-113><127-CLECT(116)-242>	CLECT, IgSF		IgSF1	Yes	Partial	C-type lectin-related protein (CREP)	XP_013081459.1	C-type lectin domain family 3 member A-like isoform X2	28.9	46.5	FGQNLIAAPSTILKGLTERLDVNCTYFLDNTTNISSITSISISHWESSHFQELASVDTFNGISSSLSAANFIISGHIDGYGYLNLTWNTSSAVHRGVYQCNVRGLDATGHPVTLFTTVNVTGVNLEPQLTSQASCELIGGNLVQVDDADEYDFVHGLIRQYSVSVDYRIHFFVIGGSQDGDAEHWYYPHSNESLEYYRWAPDYPIDNPVANCLTLWRYYDWNMTNIDCDRDQKNYPISFMCEVEI	TTTGGTCAGAATTTAATAGCTGCCCCGTCCACAATACTCAAAGGCTTAACTGAAAGGTTAGACGTCAACTGTACATATTTCCTTGACAACACCACCAATATCTCTTCTATCACTTCCATATCCATTTCCCATTGGGAAAGTTCCCACTTTCAAGAGTTGGCAAGTGTCGACACTTTCAATGGAATCTCATCCTCATTATCTGCTGCCAACTTTATAATCTCAGGTCACATAGACGGCTATGGGTATTTGAATCTAACATGGAATACATCGAGCGCTGTTCATCGTGGTGTGTACCAATGTAACGTCCGTGGACTGGACGCAACTGGACATCCAGTAACTTTATTCACCACGGTCAACGTGACAGGGGTTAATCTTGAACCCCAGTTAACATCCCAGGCG…	m=114aa
BP21727-RA	BP21727	OG0006731	dom=CREP,<28-IgSF1(108)-135><251-CLECT(126)-376>	CLECT, IgSF		IgSF1	Yes	Partial	C-type lectin-related protein (CREP)	XP_013081459.1	C-type lectin domain family 3 member A-like isoform X2	30.2	85	MNIYQTVAAFSIMYVNLIVEVLPMEMLVDPQTIEPGITEHLLINCSISKSSDPKLAFLYSITISRTADNESETSFEVASVNIFTKEVAQNNAEVEGALSVGQLNKNGESFLSLQWMYPVERMVGIYKCEAHGMSPSGKPATENSFKNVKIRNLDFTLVAELLRLIKMQSTKTISEINERIIKQASEFQKEKGLNDVVLEGLRNELVVKNQEILDLKQALGEQNTTTVNFIKSLNARLESSSQWFFKVSPVYKGRRYYLSQQDPVVRSEEAMATCVFYGGYLAEIDDMEEHAFVVAFIKQFSGFNHVLLGGTDEDHEGLWLYRNSNSTLPPWSIRPRQGTHFNCQYLYEGYNWAALDSHCYLNLSPAPGRFLCEIPKTVI	ATGAATATTTATCAAACAGTTGCAGCCTTTAGCATTATGTATGTGAATTTGATCGTAGAAGTTCTTCCGATGGAAATGCTCGTTGATCCGCAGACCATTGAGCCTGGAATAACTGAACATTTGTTGATTAATTGTTCCATTTCTAAAAGTAGTGATCCCAAATTAGCCTTTTTATATTCTATCACAATTTCACGTACAGCCGACAATGAATCGGAGACCAGTTTCGAAGTAGCTTCGGTAAATATATTTACTAAAGAAGTAGCTCAAAACAATGCCGAAGTCGAGGGTGCTTTGTCTGTGGGTCAACTTAACAAAAATGGCGAGTCCTTCCTAAGTCTGCAGTGGATGTATCCTGTAGAACGTATGGTTGGTATATACAAGTGTGAAGCTCATGGAATG…	m=331aa
BP27735-RA	BP27735	OG0010044	dom=CREP,<155-PR00173(21)-175><221-PR00173(26)-246><311-PR00173(23)-333><382-PR00173(20)-401><534-PR00173(20)-553><554-IgSF1(112)-665><740-CLECT(128)-867>	CLECT, IgSF; PR00173: Glutamate-aspartate symporter signature		IgSF1	Yes	Partial	C-type lectin-related protein (CREP)	XP_013081459.1	C-type lectin domain family 3 member A-like isoform X2	34.3	33.2	GVVIGGGVVVVVVFRGGAGGGGGVGVVVVVVVVVGGGGGGGGGGVVVGGGGGGVVVGGGVVVGGGVVVVGVVVVVVSVGVGGVGGVVVVVVGGGGGGGGGVVGGVVVVGGGGGVGGGGSGVSGGVVVVVVVGGGGVVVVVVVGGGGGGGGVVGVVVVGVVVFGGGVVGVVVGVVVGVVVGVVGGVVVGGFVVVGGGVGGGGVGVVVVVVCVVVVVGGGGGGGVVGVVVVGVVVDAGVVFVVIVVVVGVVFGVVVGGGGGVVGVVVGGGGGVGGGVVVVVVGGGGVVVVVVGGGGGGGGGGVVGGGGVGGVVFGGGVVGVVVCVVVVGVVVGVVGVVVVVVVGFVVGGGGVGGGVGVVVVVCVVVVGIVVVGGGGGGVVGVVVVGVVVDAGVVFVVIVVV…	GGTGTTGTTATTGGTGGTGGTGTTGTTGTTGTTGTTGTTTTTCGTGGTGGTGCTGGTGGTGGTGGTGGTGTTGGTGTTGTTGTTGTTGTTGTTGTTGTTGTTGGTGGTGGTGGTGGTGGTGGTGGTGGTGGTGTTGTTGTTGGTGGAGGTGGTGGTGGTGTTGTTGTTGGTGGTGGTGTTGTTGTTGGTGGCGGTGTTGTTGTTGTTGGTGTTGTTGTTGTTGTTGTTAGTGTTGGTGTTGGTGGTGTTGGTGGTGTTGTTGTTGTTGTTGTTGGTGGTGGTGGTGGTGGTGGTGGTGGTGTTGTTGGTGGTGTTGTTGTTGTTGGTGGTGGTGGTGGTGTTGGTGGTGGTGGTTCTGGTGTTAGTGGTGGTGTTGTTGTTGTTGTTGTTGTTGGTGGT…	m=303aa
BP09100-RA	BP09100	OG0018648	dom=CREP,<45-IgSF1(40)-84><253-CLECT(128)-380>	CLECT, IgSF		IgSF1	Yes	Partial	C-type lectin-related protein (CREP)	XP_013081459.1	C-type lectin domain family 3 member A-like isoform X2	44.8	79.9	MYSLKLVVYFFLYLQTNRYVQMVTQVTLVCIYCSLLQVAGNGLKLDVQPGHIEPGSTRYLVINCSMSSLIQSAMLYLNSLSVFKVTNESQAIEIASISVFGGYIDANNSDGFGSGVIDNNGGSYVSFNWLFPNWHMTGEYLCEAIGVGQSRKPSTLSVRANVVSGEVSFLALSDILRSYQIENLKKDEKLNSVFETLSKKSEDWRIFKENITKQTSENSQKLAYIQSASTNLTNSFHEAKSRTLETLFFQSSLYHGRRYFLTKQLILFTLTSAQASCQEYGGYLAEIDDEDELDFLRRFLGSYTYLIGVWISGSDEQVEGHWVSSRNNNALKYLKWGKSEPDQGRSQNCLNLWAGYNWFMGSFFCSCIRPELDTAYLCEIEDTS	ATGTATTCGTTAAAACTGGTTGTTTATTTTTTTTTATATCTGCAAACTAACAGATACGTACAAATGGTAACGCAGGTCACTCTTGTCTGTATCTACTGTTCATTATTACAAGTTGCTGGAAATGGTCTAAAACTGGATGTTCAACCAGGTCACATTGAGCCTGGTAGCACAAGATACTTGGTCATCAACTGTTCCATGTCTTCACTCATACAGTCCGCAATGTTGTATCTCAACTCTCTGAGTGTGTTCAAAGTGACCAATGAGTCTCAAGCCATAGAGATAGCCTCTATAAGTGTATTTGGCGGATACATTGACGCGAACAACAGTGACGGTTTTGGCAGTGGCGTTATCGACAACAACGGTGGGTCCTACGTTAGCTTCAACTGGTTGTTTCCAAAC…	m=310aa
BP09069-RA	BP09069	OG0016194	dom=CREP,<2-IgSF1(97)-98><159-CLECT(130)-288>	CLECT, IgSF		IgSF1	Yes	Partial	C-type lectin-related protein (CREP)	XP_013081459.1	C-type lectin domain family 3 member A-like isoform X2	29.7	81.1	MGLTTTITINCSLNVLSEPDMSSLESIKLSRSNDTTPPVYTTLSTIDTFSNTATNSSDNAANAYGKINTSGVSYLSLVWNKPIEFLGGIFKCEVSSLDQSGRPRNENMTSRVNVVSAGVNELLVRVQRLNLVIENMSTLIDSYTNRLLQSKKSLFLGSSPFEGSRYYLSRPFPSLVSYIAQATCEIYGGTLAQVDSQEELSFIQVFLQEFFNSFWLVLIGGTDEGHEDLWVYPESNRNVSFFAWGSYQPSGGEKENCISLDTLAYWNMSDSPCSFTDYSARPRYLCEIPES	ATGGGTCTAACGACAACAATAACTATAAACTGTTCACTGAATGTGCTCTCCGAGCCTGACATGTCCTCATTAGAGTCTATCAAGCTGTCCAGATCCAACGATACTACACCTCCAGTGTATACGACTCTATCTACCATTGACACTTTCTCCAATACTGCAACAAACAGTTCAGACAACGCAGCAAACGCATACGGCAAAATTAACACTAGCGGTGTGTCGTATTTGAGTCTGGTGTGGAACAAGCCAATAGAATTCCTGGGCGGAATTTTTAAATGTGAAGTGAGCAGTTTGGACCAATCAGGACGTCCGCGCAATGAAAATATGACATCTCGAGTCAATGTGGTCAGTGCTGGGGTCAACGAGCTCTTGGTCCGTGTCCAAAGGCTTAATCTAGTGATA…	m=273aa
BP08989-RA	BP08989	OG0010324	dom=CREP,<22-IgSF1(114)-135><167-CLECT(151)-317>	CLECT, IgSF		IgSF1	Yes	Partial	C-type lectin-related protein (CREP)	XP_013093143.1	C-type lectin domain family 4 member K-like	34.8	78.5	MYLAKNYYFILLFYVTESSALKIEANNITLGLTRSLDVSCILKNESVPSMSRLYSLSLLHSKTSQEPKFQEIASVNTIDGLIEYIDEKSLDTSGQINSNGFSYLNLTFRNPTKNNTGVFKCEAHGFNSRGRPVDISSTALVQAESPDINEVITEIKKLRNSYESLKGELGLFHSQHEAAKNEFFIESSELNGKKYLLTKMATFYFTSFAQAMCSLYEGYLAEIDSLAEFEFVRNFIISNGSHFSNVMTGGTDEEAEGIWINRHSKTPVASFWSPGEPNNLGNEDCQQFNKLQNWYMNDAPCSFSNSVEIGFVCEIPV	ATGTATTTAGCAAAGAATTATTATTTTATTTTGTTATTTTATGTAACTGAAAGCAGTGCTCTCAAAATAGAAGCAAACAATATTACTCTGGGTCTGACGAGATCTTTAGACGTCTCATGTATTTTAAAGAATGAATCAGTTCCTTCAATGTCTCGCCTGTACTCCCTGTCTCTGTTACACTCCAAGACTTCTCAAGAACCAAAGTTCCAAGAAATAGCTTCTGTCAACACCATAGATGGACTCATCGAGTATATTGACGAAAAGTCATTGGACACTTCTGGACAAATTAACAGCAATGGTTTTTCGTATCTGAACTTAACCTTTAGAAACCCAACCAAAAACAATACTGGGGTATTTAAATGCGAGGCCCATGGGTTCAACAGCAGAGGCCGACCCGTA…	m=316aa
BP08974-RA	BP08974	OG0003335	dom=CREP,<40-IgSF1(114)-153><260-CLECT(166)-425>	CLECT, IgSF		IgSF1	Yes	Partial	C-type lectin-related protein (CREP)	XP_013093143.1	C-type lectin domain family 4 member K-like	30.7	80.6	MKLSGENSRPSKLYDHLSKIAVFIYLAVLSFNISGADLVITTNTREIVLGFTKELTVKCSFRQGSVRAVSNLISLVLTHQRTNGHGYQHKVSVSSSGGILNSNFLQGTSSGIINNRGISYVKVIWKNPRDNRAGVYKCDAHGIDTLGRPVALSANTSVDASTPYIDMVALEIRLIKDVLEDLQLKINDSESIFNGQIKSILSNLSQLQTQTSNATNQLQFDLNSLKNSVSLLQTKVFASINQLQSNTSNSSNQTRTEINSLNSSVAQLLSRISSIQRQQDKDKSNLENARSALFYSSSNFNGKRYWLTRSASFFNPSYGQSTCATFGGYLTELDSQSELNFVQNFVNANGSAYFAVMMGATDEGHEGRWINRYSQTPVAHLWYPRQPDNTAGAENCSCL…	ATGAAGCTATCTGGAGAAAACAGCAGGCCTAGTAAATTGTACGATCACTTGTCGAAGATAGCGGTGTTTATTTATTTGGCTGTTCTCAGTTTTAATATATCAGGTGCAGATTTAGTCATAACTACAAACACCAGAGAGATTGTTTTAGGCTTCACAAAAGAGTTGACAGTTAAATGTTCATTTAGGCAAGGATCTGTTCGGGCAGTTTCTAACCTGATTTCTTTGGTGCTTACACACCAAAGAACAAACGGCCACGGCTACCAGCACAAGGTGTCCGTAAGTAGCAGTGGAGGTATTCTGAATAGCAACTTCTTGCAAGGAACATCTTCTGGTATAATAAACAACAGAGGTATTTCTTATGTCAAAGTCATCTGGAAAAATCCTAGAGATAACAGAGCA…	m=362aa
BP14992-RA	BP14992	OG0005271	dom=CREP,<78-IgSF2(118)-195><315-CLECT(113)-427>	CLECT, IgSF		IgSF2	Yes	Partial	C-type lectin-related protein (CREP)	XP_013093143.1	C-type lectin domain family 4 member K-like	60.3	73.2	MGYPGGVALLVDRQSYPLFEGSLAHSWSPLGTQLSPVASRSCSMPSGHTPETALTGRLNQVEGAIPTISVEPNDITIGLTETMHLECFVKNQDLSAADNLISLVVSHSDNLYLHSFTNIASVSSFNGVHTSLTSSHVRVVGSINRNGLSSLNITWSYPLLQNSGVYKCQANEIDELGQPITYDKNFSVAVKVPTIDAVVSEIVRLRNRLDQNNLNCVTSHDNEISNLNLLKENISSLANQTSLLKDKCETDLVHLQNLESQNKIQLTSVENSVKSVTLKYDDLLNRLNGFKTEFFKISQVFGGKKYLLTRESSFFYPIFAQSICSIYGGYLVEVNSPEEFTFLKAFLTSEAANSDYIFTGGTDEGHEGHWTYKHSNSTSLVSLWQHGQPDNYQGQENCE…	ATGGGGTATCCAGGAGGGGTAGCACTTCTAGTGGACAGGCAGTCGTACCCTCTTTTTGAGGGTAGCTTGGCTCACTCTTGGTCCCCACTCGGTACCCAACTCTCACCTGTGGCTTCCAGAAGCTGTAGCATGCCCAGCGGCCACACCCCGGAAACGGCTTTGACTGGCCGGCTAAACCAGGTAGAGGGAGCCATTCCAACTATCAGTGTAGAACCAAATGACATCACAATTGGTCTAACTGAAACTATGCATTTGGAATGCTTCGTCAAAAACCAAGACTTATCTGCCGCTGACAATCTCATATCTCTAGTTGTATCACACTCCGACAATTTGTATCTACACTCGTTTACTAATATCGCTTCAGTCAGCAGCTTCAATGGGGTCCATACAAGTTTGACC…	m=317aa
BP05270-RA	BP05270	OG0000695	dom=CREP,<1-IgSF2(84)-84><233-CLECT(129)-361>	CLECT, IgSF		IgSF2	Yes	Partial	C-type lectin-related protein (CREP)	AKS26831.1	C-type lectin-related protein 1 precursor, partial	49.3	99.4	SNGVIGIISRDQPNVTTMPDVISPSIKGELYYTISKASYIQITWRNPTFLESGKYFCGAHVKISDKRSDRLNRMLTITVERPTIDDLFKSVFDLKKIADEQKQSLHDNEETLKSIKKDFNEQVEKQNQSLNDNEQTLKRLEEDLISNQQNTSTFQEEMKKRMAELSNSQTEWKGKIDKALDNQHLKTSNTIALLWQSLQEQENKISELQMESKAYKQHRNISTRTNPIFLATTRYNGSLYLLSNAGLTNKPVFAQAICELLRGYLVEVNTESEFFFLRNFLLTIRSPLYFIYTGGTDEGHEGIWINRYSKTSMKKFWSPKQPDNLGGGQNCQTFWKKYDWYMDDSWCAHTPVSELGFMCEIPE	TCAAATGGCGTTATCGGCATAATATCTAGAGATCAGCCTAATGTTACAACCATGCCTGATGTAATCTCACCATCAATTAAAGGCGAACTCTATTACACCATATCTAAAGCCTCCTATATTCAAATAACATGGCGAAATCCTACATTCTTAGAATCTGGGAAATATTTCTGTGGAGCACATGTTAAGATCTCGGATAAAAGAAGCGATAGGTTAAATAGAATGTTAACAATAACCGTTGAAAGGCCCACGATTGATGATTTGTTTAAAAGTGTGTTTGACTTGAAAAAAATAGCAGATGAACAGAAGCAAAGTCTACATGATAATGAAGAAACATTGAAGAGTATTAAAAAAGACTTTAACGAGCAAGTAGAGAAACAGAACCAAAGTCTTAATGATAAT…	m=363aa
BP27440-RA	BP27440	OG0002961	dom=<1-SignalP-noTM(18)-18><171-CLECT(109)-279>	CLECT, signal peptide	Yes		No		C-type lectin domain containing protein	XP_013089361.1	C-type lectin domain family 4 member E-like isoform X1	83.2	100	MNRLWFDVLLFLLAGCKSLTLMSFKSMTNSSYGSAQIGDPWSAVTLTSCIVNCRIRFNNCFSVVYNGIHSLCTPGGKITYNVSRGSYQVGDKLYYTDHCNATQGYKLYVYKSVVNCFHLATNWAVYPEAKSNCSVECVSYFMNNKKKCLILGDFVININICCAVLNDVDLRAIGGRIMQGKTRDSLDLFLSFCKNVYKTYTFLGLTDIVTEGTFVWEDGTVLDPTWKNIVFYSGEPNGGSVNPNDDCAVCGSYSGFSSVFDAGCFRVPPEEHYYICELVE	ATGAATCGACTTTGGTTTGATGTCCTACTTTTTCTGTTAGCTGGGTGTAAATCTTTAACTCTTATGAGCTTCAAATCGATGACCAATTCAAGTTACGGGTCAGCACAGATAGGAGACCCGTGGTCAGCTGTAACCTTAACGTCATGTATCGTCAACTGCAGGATAAGATTTAACAATTGTTTTAGTGTCGTTTACAATGGGATACATAGCTTGTGTACTCCAGGAGGCAAGATAACGTATAATGTATCCAGAGGAAGTTATCAAGTAGGCGATAAGTTGTATTACACCGACCACTGCAACGCTACCCAGGGCTACAAGCTATACGTCTACAAGTCTGTGGTGAACTGTTTCCACCTGGCTACGAATTGGGCTGTCTATCCTGAAGCGAAATCCAATTGT…	m=280aa
BP27432-RA	BP27432	OG0001505	dom=<1-SignalP-noTM(21)-21><55-CLECT(117)-171>	CLECT, signal peptide	Yes		No		C-type lectin domain containing protein	XP_013075619.1	C-type lectin domain family 4 member M-like, partial	81.2	78.6	MTSLTIIYLGLIFILFAQGYAIKERNRRAIVSAIDIKCRRIPGFKIERYDLGGKMCLMWSNNTKNFTDAKAECEAQGTRLGIFKGAAKMQILFRQKDFWKRNIWIGLDDLVTNGTFVWHDGTILPRSDYYPLYFGSYNPSGKQQRCIQLWTWDNKLDDVECYDVIYYVCEKVF	ATGACTTCTCTTACTATTATCTACCTTGGCTTGATTTTTATCTTGTTTGCACAAGGGTATGCCATCAAGGAAAGAAACAGAAGAGCTATAGTATCAGCGATTGATATAAAATGTAGGAGAATTCCAGGTTTCAAGATTGAAAGATACGATTTAGGTGGCAAAATGTGCCTCATGTGGTCTAACAACACTAAAAATTTTACTGACGCTAAAGCAGAGTGTGAAGCTCAAGGAACAAGGCTTGGCATCTTTAAAGGTGCTGCAAAAATGCAGATCCTTTTCAGACAAAAGGACTTCTGGAAAAGGAATATTTGGATAGGTCTTGATGATTTGGTAACTAACGGCACCTTTGTGTGGCACGACGGAACTATTCTTCCACGGAGTGACTATTACCCACTTTAT…	m=138aa
BP18094-RA	BP18094	OG0000864	dom=<1-SignalP-noTM(32)-32><73-CLECT(120)-192>	CLECT, signal peptide	Yes		No		C-type lectin domain containing protein	XP_013096557.1	C-type lectin domain family 4 member M-like, partial	62	85.1	MHQLKVKSVMHTLHFSHLCVFVFFCCSYRGLAGEITSAILHQVEKNQPIKLYSTSTIQARSLVDCARKCHDQNCACYSYSMQSCFIGKCNLTITYLEPGPGLYVSCFSSDGFNFVTIGSVSACVWVSAFATDYITARDDCRDKDAHLYTVKTMDKLKWLQTNYPKFFLWVGLNDIDVEGTYRWEDDNTVCNSSCLSQYFIP	ATGCACCAGTTGAAAGTAAAGTCTGTAATGCATACCCTACACTTCAGTCATCTCTGTGTCTTTGTGTTTTTCTGTTGTTCTTACAGAGGTCTGGCAGGGGAAATAACTTCTGCCATTCTCCACCAAGTAGAAAAGAATCAGCCAATAAAGCTCTATTCAACAAGCACAATACAAGCCAGAAGTCTTGTTGACTGCGCCAGAAAATGTCATGATCAGAACTGCGCCTGCTACTCATACAGCATGCAGTCATGTTTCATTGGCAAGTGTAATTTGACCATCACTTACTTAGAACCTGGACCAGGGCTGTATGTTTCTTGCTTTAGCAGTGACGGTTTTAACTTCGTCACCATTGGTTCAGTTAGCGCATGCGTGTGGGTGTCGGCATTCGCAACAGATTAC…	m=171aa
BP09071-RA	BP09071	OG0017533	dom=<1-SignalP-noTM(19)-19><191-CLECT(121)-311>	CLECT, signal peptide	Yes		No		C-type lectin domain containing protein	XP_012940353.1	C-type lectin domain family 11 member A-like	22.9	61.5	MFPSGLVVILVLTFSLTESKVDLLATPETIAVGLSSKFTLTCNVPVNHTMHVSSIHIYHSAGPEQNMSQLARIDVTGRIVTYLPNVASVSGHVLVNEDSNLTVEWVFPTSAQAGYYVCNVTLSGAHALPYHETQNHTVGKTKPDFVNVIQELRKMRSYVESKFGNQTEKWTQTYETFKSTHFIKLNVTGSSNSDYLLSKELNSTAMQSDVMCHLLGGYLAEVSPREEQDITQALRTYGNGPADLILIGGSDVDDTGNWLYMRNELPLKLNVSLPAAPGQDCLAFNTKASFRVVQISCSNPSSSGTSMFLCQIDT	ATGTTTCCCAGTGGTTTGGTTGTAATCTTAGTTCTCACGTTCTCATTGACAGAGTCTAAGGTGGATCTACTGGCTACTCCAGAGACTATCGCTGTTGGACTGTCCTCTAAATTTACTTTAACCTGCAATGTTCCTGTCAACCATACCATGCATGTCAGTTCAATACATATTTATCACAGTGCTGGACCAGAGCAAAACATGTCTCAGTTGGCAAGAATCGACGTGACAGGCAGAATTGTCACTTATCTTCCAAACGTGGCCTCTGTCTCAGGGCACGTTCTTGTAAACGAAGACTCCAATCTTACAGTGGAATGGGTTTTCCCAACTTCAGCCCAGGCCGGCTACTACGTATGTAATGTCACCTTGTCAGGGGCTCATGCCCTCCCTTACCATGAGACA…	m=201aa
BP04349-RA	BP04349	OG0019756	dom=<1-SignalP-noTM(19)-19><113-CLECT(126)-238>	CLECT, signal peptide	Yes		No		C-type lectin domain containing protein	XP_013089364.1	C-type lectin domain family 4 member E-like isoform X2	25.3	88.2	MFSASLVLVHAFAFKTIEAGTLSQSVFQLSNNAVGSTALGAPWQDRSRVSCIVTCMETYANCNSVRFNPTTGVCTPGSTTSYTAPPDSADDGELYLKLENPSTDATCDSGKNVSFQKYGSESSCIGLYKTQVPFTDYTKNCAKIGLKTVQVATADKLKILQNIANGTDFWIGCYSFGDASYFWFDSGQSLTSLEANTIFPVGEMNKTFAGGNCCQYCPHNNTASIVDCSRKAPYSCEM	ATGTTCAGCGCTAGTCTTGTCCTAGTACACGCTTTTGCTTTTAAGACAATAGAAGCAGGAACACTTTCTCAAAGCGTATTTCAACTTTCCAATAATGCCGTTGGCTCAACAGCTCTAGGTGCTCCATGGCAGGACAGATCGCGAGTGTCCTGCATCGTCACCTGCATGGAAACCTACGCCAACTGTAATAGTGTACGCTTTAATCCAACTACCGGCGTGTGCACCCCGGGGTCAACCACTTCTTACACCGCTCCACCAGACAGCGCCGACGATGGTGAACTGTATCTGAAATTAGAAAATCCTTCGACTGACGCAACCTGTGACAGTGGGAAGAATGTAAGTTTTCAGAAATACGGAAGCGAATCCAGTTGCATAGGCCTGTATAAGACACAGGTCCCT…	m=221aa
BP05281-RA	BP05281	OG0000486	dom=<1-SignalP-noTM(17)-17><67-CLECT(127)-193>	CLECT, signal peptide	Yes		No		C-type lectin domain containing protein	XP_013093999.1	C-type lectin domain family 10 member A-like	87.7	100	MFLDSVVFLILIHGHYCFVVQDLKDHFLPENEFKRKIPETPTHALREIFPKTSLELFKKAYFVESTTFSGSTYLLSKDSLFFYPSFGQAMCGLVGGYLVEVNTIQELNFIKHFLFEKASRFGIVMAGGTDEDHEGLWVNRHSLTKVDSLWDAGQPDDFQGAQDCQVFYKPYNWNLDDNSCVFNSGEVAFLCEVKD	ATGTTTCTAGATTCTGTAGTATTTCTCATACTTATTCATGGCCATTATTGTTTCGTTGTACAAGATTTGAAGGATCATTTTTTACCCGAAAATGAATTTAAAAGAAAAATCCCTGAGACTCCAACTCATGCATTACGTGAGATTTTCCCTAAAACATCTTTAGAGTTGTTTAAGAAAGCATATTTTGTAGAGTCGACCACATTTTCTGGCAGCACATATCTCTTGTCAAAAGATTCTCTTTTCTTTTATCCAAGTTTTGGCCAGGCCATGTGTGGACTGGTTGGAGGCTATCTTGTGGAAGTTAACACCATTCAAGAACTTAATTTTATCAAACATTTTCTGTTTGAAAAGGCGTCTCGCTTCGGGATTGTAATGGCAGGGGGGACAGATGAAGATCAC…	m=195aa
BP05202-RA	BP05202	OG0001077	dom=<1-SignalP-noTM(18)-18><40-CLECT(127)-166>	CLECT, signal peptide	Yes		No		C-type lectin domain containing protein	XP_013094002.1	C-type lectin domain family 6 member A-like	90.1	100	MNTLVCTVCLLLFSIAHSQQMNCTWALNNFRKAYFKASSCFNSTTYLLSKEDIFYYPSFGQAMCALAGGYLAEIDTRQELDYVQNFVASQGYSFWAVMLGGTDEVQEGKWVNRYSGTPVAPFWYSTEPDDKAHQQNCQCMFKPYAWGVGDIACVYNSKQDVGFLCEVESVN	ATGAATACCTTGGTTTGTACAGTGTGCCTTTTATTGTTTTCTATAGCACACTCACAACAAATGAATTGTACTTGGGCACTGAACAATTTTCGAAAAGCCTACTTCAAGGCATCATCCTGTTTCAACAGCACCACCTACCTTCTATCCAAAGAAGATATATTTTATTATCCAAGTTTCGGCCAAGCGATGTGTGCACTTGCCGGAGGCTACCTGGCTGAAATAGACACGAGGCAGGAGCTGGATTATGTGCAAAATTTCGTAGCAAGCCAGGGCTATAGCTTTTGGGCCGTCATGCTTGGCGGCACTGATGAAGTCCAGGAGGGCAAGTGGGTCAATCGGTACAGTGGGACCCCAGTGGCTCCTTTTTGGTACTCCACAGAGCCTGATGATAAAGCTCAC…	m=171aa
BP16254-RA	BP16254	OG0005437	dom=<1-SignalP-noTM(16)-16><17-CLECT(128)-144>	CLECT, signal peptide	Yes		No		C-type lectin domain containing protein	XP_013080390.1	C-type lectin domain family 6 member A-like	42.5	17.8	MNLIIICLLYVFVISECQICEHMTYHEHSQTCIVLVQHLAKHAEAEGYCRDLFYGGHLVHILDENTDTFIRGFLNSTTDKALIGLQDSKKNGHYTWGDTLKATSYFGWAFRPHIPSPSYSTAVATKHGWMEFGNSPSNFLCQTQPLISKPVLKCPILKEGETNASLVCEAWSNAKSTIISAKMYGATGQWANCTQDNCESELGLQSSLVVIPGKVSLTTKIDDVRRSDAGRVTCTLHLRNDLTSSASCDLNVYAVPHGPSCEHSFNETHITVRCTDSNVHPIVGCTWTHFNNQVSSRAGNVSSSKGTEVNEQSVSQATTLSQRSCEYSVLVSSHGLYTFTVSMYPVIDDLDLKNESVTTAVDILIEPPVEEPKFYVTNGVSHDGALYASENTTSVISCS…	ATGAATTTAATCATCATATGTCTCCTATACGTTTTTGTAATATCAGAATGTCAGATATGTGAACACATGACCTACCATGAACACAGTCAGACCTGTATTGTGTTGGTCCAGCATCTTGCCAAGCACGCCGAAGCAGAGGGTTACTGTCGTGACCTGTTCTATGGAGGACATCTGGTTCATATCCTGGATGAAAACACCGACACATTTATCCGAGGTTTTCTCAACAGTACCACGGACAAGGCGTTGATTGGTTTACAAGATAGTAAGAAAAACGGACATTACACGTGGGGAGATACTCTTAAGGCAACTTCCTATTTCGGTTGGGCGTTCAGGCCTCACATACCCAGTCCATCTTACTCTACTGCAGTAGCCACTAAACATGGTTGGATGGAGTTCGGG…	m=120aa
BP05589-RA	BP05589	OG0000250	dom=<1-SignalP-noTM(20)-20><21-CLECT(129)-149>	CLECT, signal peptide	Yes		No		C-type lectin domain containing protein	XP_013075374.1	C-type lectin BiL-like isoform X2	56	36.3	MTLTLHGVLSSFTLISLLLQVYGQTENCPTVDHILSTGKCYRIYRISKSWAQAKVECDELNSSLAEFESQEQALKVMYKQQSSFWIGIYDFKRDRSWVWISDNKTVNMAYWNQSPEYVKNDTCGYMFNSGGPKIFAKNCAFTIYYICMSLPIAPATITNSTTETLATTSTSTTEAPAITTNSPTEAPDTTTTSTTVAPATTTTSTTEAPAITTNSPTEAPDTTTTSTTVAPATTTTSTTEAPAITTNSPTEAPDTTTTSPTEAPDTTTTSPTEAPDTTTTSPTEAPDTTTTSTTVAPATTITSSKETTSLGLLMSTYSSSQIPTTSLTMSTITNINSQMENTLGTTTKCRGVMRRALMDSLALGVNTNVIVQKIVMTKVHAWVSNRLVQRDGSDEDVSK…	ATGACCTTGACACTTCATGGTGTGTTGTCTTCTTTCACGTTGATCTCACTTCTGCTTCAAGTATATGGACAAACTGAGAACTGTCCAACAGTGGACCACATTTTGTCAACAGGGAAGTGCTATCGTATTTATCGAATTAGCAAATCATGGGCCCAAGCTAAAGTAGAATGTGACGAATTGAATAGCTCTCTGGCTGAGTTTGAATCACAAGAGCAAGCATTAAAAGTTATGTACAAGCAGCAATCTAGTTTTTGGATTGGCATATACGACTTTAAACGTGACCGTTCATGGGTTTGGATCAGTGACAACAAAACAGTCAACATGGCTTATTGGAATCAAAGCCCAGAATATGTCAAGAACGACACTTGTGGATACATGTTCAATTCTGGTGGACCGAAA…	m=150aa
BP08899-RA	BP08899	OG0000486	dom=<1-SignalP-noTM(17)-17><66-CLECT(129)-194>	CLECT, signal peptide	Yes		No		C-type lectin domain containing protein	XP_013093999.1	C-type lectin domain family 10 member A-like	81.6	100	MLVKNILLLILIHGHYCFVVEELGDQSLYENELKRKISETPTHALREIFPKTSLELFKKAYFVESTKFSGSTYLLSKESLFFYPSFGQAMCGLVGGYLVEVNTVQELEFIKHFLYEKASRFLYVMAGGTDEDHEGLWINGHSLTKVDSLWNSEQPDDHQGYQNCQTFNKNFNWNLDDFECVNFNSRPVGFLCEVRE	ATGCTTGTAAAAAACATATTATTACTCATACTTATTCATGGCCATTATTGTTTCGTTGTAGAAGAACTTGGGGATCAATCTTTATACGAAAATGAATTAAAAAGAAAAATCTCTGAGACTCCAACTCATGCATTACGTGAGATTTTCCCTAAAACATCTTTAGAGTTGTTTAAGAAAGCATATTTTGTAGAGTCGACCAAATTTTCTGGCAGCACATATCTCTTGTCAAAGGAATCACTTTTCTTTTATCCAAGTTTTGGCCAGGCCATGTGTGGACTGGTTGGAGGATATCTTGTGGAAGTTAACACCGTTCAAGAACTTGAATTTATCAAACATTTTCTGTATGAAAAGGCGTCTCGCTTTTTGTATGTAATGGCAGGGGGCACAGATGAAGATCAT…	m=196aa
BP21303-RA	BP21303	OG0013798	dom=<1-SignalP-noTM(21)-21><35-CLECT(134)-168>	CLECT, signal peptide	Yes		No		C-type lectin domain containing protein	XP_012945112.1	C-type lectin lectoxin-Lio3, partial	55.1	52.1	MKWTFYISILLKYLLLQAVNATGSCPQHLASVAKSKSFIHRHICYLFVDNEVYWKQAREKCWSLGGEMLSIENEDTMNFIKQKLNSPELGWQRNGVWLGAQNRLKSWKWTNGRELIYTNWAPGEPSRWLGVMSVEDCVLMRQKEGWKWSDNVCGSLKFHYNYICQFPLIKPEESNIKILSEAQQYVNDNGYSTILTVIVSLCSFLLFLMLFVFLMLYYRFKSLKLKAAAGSVHYTNNTSVATDSSTYHGSTLTVETSYASQPPEPPRSQPPAVMPLHETPPYTEVVKPNNHLVKSNVFHQVQETNLLESQGACGGSDPELDLRTPLIKQDTVSSSNSDLGQYIDMRSVSSRASAECLMEDKHTYSNVDHKAEENLYEVLP	ATGAAGTGGACTTTTTATATTTCCATTTTACTTAAATATCTGTTGTTACAAGCTGTGAATGCCACTGGCTCCTGTCCACAACATTTAGCAAGTGTTGCCAAGAGTAAAAGCTTCATACACAGACACATCTGCTATCTATTTGTGGACAATGAGGTGTACTGGAAACAGGCCAGGGAGAAGTGCTGGAGCCTGGGCGGAGAAATGCTTTCAATTGAAAATGAAGACACCATGAACTTTATCAAGCAGAAGCTCAATTCACCAGAACTGGGCTGGCAAAGAAATGGAGTTTGGCTAGGTGCCCAAAACAGGCTCAAGAGTTGGAAATGGACAAATGGAAGAGAATTAATCTACACCAACTGGGCACCTGGTGAGCCATCAAGGTGGCTTGGTGTTATGTCT…	m=198aa
BP29973-RA	BP29973	OG0001045	dom=<1-SignalP-noTM(22)-22><23-CLECT(158)-180>	CLECT, signal peptide	Yes		No		C-type lectin domain containing protein	XP_013064503.1	C-type lectin mannose-binding isoform-like	65.2	98.3	MYLAIRSIYFTLSFCLLQSATSFKQFIRVIQKDIGMYPMTSSNYSVFYCPTDRGFNEVAINNTRLCAFVSNTTANYYTAASICKQNNGLLMTVKTPERVNLLKALMRNNSCVYIGLDDIVQEGNFVWSDGTLLSQTEMAIFNVGTPTPTNSAEDCVVYYRIYGANDLSCNKLQQYVCEFIP	ATGTACTTAGCGATTCGTTCCATTTACTTCACACTCAGTTTCTGTCTGCTTCAGAGTGCAACATCTTTCAAACAGTTTATTCGCGTGATTCAGAAAGACATTGGAATGTACCCAATGACTTCCAGCAACTATAGTGTCTTCTACTGCCCAACTGACCGTGGCTTCAATGAGGTGGCTATCAATAACACAAGACTATGTGCCTTTGTTTCAAACACTACTGCCAACTATTACACAGCCGCAAGTATATGTAAGCAGAATAACGGATTATTAATGACAGTGAAAACCCCAGAAAGAGTTAATCTGTTGAAAGCGCTTATGAGAAATAATAGTTGCGTGTACATAGGTCTGGACGATATTGTCCAAGAAGGAAACTTTGTCTGGTCAGATGGAACTCTTCTT…	m=230aa
BP18091-RA	BP18091	OG0006898	dom=<2-CLECT(53)-54>	CLECT			No		C-type lectin domain containing protein	XP_013084400.1	C-type lectin domain family 4 member M-like	81	98.3	KDAHLYTVKTMDKLAWLQLNYNYMSLWIGLNDIDVEGTYRWEDDESVCSQSWINQTFAK	AAAGATGCTCATCTGTATACTGTCAAAACGATGGACAAGCTGGCATGGCTTCAATTGAATTACAATTATATGTCTTTATGGATCGGTCTAAACGATATTGATGTAGAAGGAACATACAGGTGGGAAGATGACGAATCTGTCTGCAGCCAGAGCTGGATTAATCAGACTTTTGCTAAAG	m=58aa
BP09028-RA	BP09028	OG0050915	dom=<1-CLECT(59)-59>	CLECT			No		C-type lectin domain containing protein	AKS26833.1	C-type lectin-related protein 3 precursor, partial	83.3	96.8	LGAHLMTLKTRDKWNLLTTNNVGSKELYIGLTDYVTEGIFRWQDDNSISNPMSSIQSFFRKD	TTAGGGGCCCATCTGATGACACTTAAGACTAGAGACAAATGGAACCTGCTAACAACAAATAATGTTGGAAGTAAAGAGCTTTACATTGGTCTAACAGACTATGTAACGGAGGGTATTTTTAGATGGCAAGACGACAATTCTATCAGCAATCCAATGAGTTCTATTCAAAGTTTCTTCAGGAAAGATTAG	m=60aa
BP01437-RA	BP01437	OG0013371	dom=<1-CLECT(65)-65>	CLECT			No		C-type lectin domain containing protein	XP_013071368.1	C-type lectin domain family 17, member A-like, partial	91.8	93.8	WIGGQDQTQNGEYVWSTNPSVSIARNMWSYEEPNDWNGEDCVQIAKDGFLNDFSCTSVLYFVCQL	TGGATCGGTGGTCAAGATCAAACGCAGAACGGAGAGTACGTCTGGTCAACAAATCCAAGTGTTAGTATAGCGCGCAATATGTGGAGTTATGAAGAACCCAACGACTGGAATGGAGAAGATTGTGTTCAAATAGCAAAAGACGGTTTTCTGAACGACTTCTCTTGTACATCTGTACTGTACTTTGTATGTCAACTAC	m=61aa
BP05587-RA	BP05587	OG0000250	dom=<3-CLECT(65)-67>	CLECT			No		C-type lectin domain containing protein	XP_013075374.1	C-type lectin BiL-like isoform X2	57.4	98.6	FSYWIGMYDFKLDRSWVWISDNKTVNISYWVEWPEYLNNDTCGYMHYSGGPKISVKNCASTIYYICMSL	TTTAGTTATTGGATTGGCATGTACGACTTTAAACTTGACCGTTCATGGGTTTGGATCAGTGACAACAAAACAGTCAACATTTCTTATTGGGTTGAATGGCCAGAATATCTCAACAACGACACTTGTGGATACATGCATTATTCTGGTGGACCGAAAATCTCTGTAAAAAATTGTGCTTCAACAATATATTATATATGTATGAGTCTAC	m=68aa
BP05249-RA	BP05249	OG0000486	dom=<33-CLECT(70)-102>	CLECT			No		C-type lectin domain containing protein	XP_013093999.1	C-type lectin domain family 10 member A-like	81	73.4	LFKKAYFVESIKFLGSTYLLSKDSHFFYPSFGQAMCGGYLVEVNTVQELEFIKHFLFEKASRFVHVLTGWTDDDHEGLWVNRYSQTKVDLLWNPGQPDDHLGLKTAKLLAKFLIGIEMMLNAFLTEEMLGSYVKYKSAM	TTGTTTAAGAAAGCCTATTTTGTAGAGTCGATCAAATTTTTGGGCAGCACCTATCTGTTGTCAAAAGATTCACATTTCTTTTATCCAAGTTTTGGCCAGGCCATGTGTGGAGGCTATTTAGTGGAAGTTAACACAGTTCAAGAGCTTGAATTTATCAAACATTTTCTGTTTGAAAAGGCGTCTCGCTTCGTGCATGTATTGACAGGGTGGACAGATGACGATCATGAAGGATTGTGGGTCAACAGATACAGCCAAACCAAAGTAGACCTTCTCTGGAACCCAGGACAGCCAGATGATCATTTGGGGCTCAAGACTGCCAAGCTTTTAGCAAAGTTTTTAATTGGAATAGAGATGATGTTGAATGCGTTTCTAACAGAAGAGATGTTGGGTTCTTATGTG…	m=105aa
BP08976-RA	BP08976	OG0003335	dom=<45-CLECT(72)-116>	CLECT			No		C-type lectin domain containing protein	XP_013094002.1	C-type lectin domain family 6 member A-like	41.8	64.9	MKSSISQLQSRISNHEILISNIRRQQDKAKASLDTVRSALFHSSSYFNGRRYFLTRYASFFNPNYGQSTCATYGGYLTELDSQSELNFVRSFVTSYGSSYFAVMMSATDEGHEGSTCTAGPPSFIYGTLDNQTTPKEENTTLVFGNDLVLQ	ATGAAAAGTTCAATTTCGCAACTTCAATCACGCATTTCTAACCATGAGATTTTGATTTCTAATATTAGAAGACAGCAGGACAAAGCTAAAGCCAGCTTGGACACTGTACGATCTGCACTGTTCCACAGTTCCAGTTACTTTAACGGGAGACGGTATTTTCTGACTAGATATGCGAGTTTCTTTAACCCCAATTATGGACAATCGACCTGCGCAACGTATGGTGGTTATCTGACAGAACTCGACTCCCAAAGCGAATTAAACTTCGTTCGAAGTTTCGTGACTTCATATGGTTCTTCTTACTTCGCAGTAATGATGAGCGCCACGGACGAGGGTCACGAAGGATCAACATGCACAGCAGGACCTCCGTCGTTCATCTATGGCACCCTAGACAACCAGACA…	m=98aa
BP29714-RA	BP29714	OG0003711	dom=<26-CLECT(84)-109>	CLECT			No		C-type lectin domain containing protein	XP_013082269.1	C-type lectin domain family 4 member E-like	94.1	100	YCIIPWPNSTSPTVQLYQVEQTKCESTAGFQVYTSGNISACLFMSQDWMNFTDSATQCEALNSTLMSLKFVEKLEILKKNAAEVSYIGLDDMKTEGAFTWHDDHTVIQSELKPKLFNP	TATTGTATCATCCCTTGGCCTAACAGTACAAGTCCCACTGTACAGCTCTATCAGGTAGAGCAGACCAAGTGTGAGAGCACAGCCGGGTTCCAGGTCTACACTTCTGGTAACATCAGCGCATGTCTCTTTATGTCTCAAGACTGGATGAACTTTACGGACTCAGCTACCCAATGTGAAGCTCTGAACTCAACCCTAATGTCACTGAAGTTTGTGGAGAAACTGGAGATTCTGAAGAAGAACGCTGCTGAAGTCTCCTACATCGGTCTCGACGACATGAAGACAGAGGGGGCATTTACATGGCACGACGACCATACTGTCATACAAAGTGAATTAAAACCAAAACTATTCAATCCAG	m=118aa
BP02560-RA	BP02560	OG0019044	dom=<2-CLECT(98)-99>	CLECT			No		C-type lectin domain containing protein	XP_013084400.1	C-type lectin domain family 4 member M-like	54.8	96.1	MSSHLYTIKTLEKLKILQDNYSNIPKIWIGLNDIAVEGVYRWEDDDSVCDVSWQPMIYIPGEPNNVGDEDCNIFNFELPKINDFPCSGSCMFICEKPFYNIS	ATGTCGTCTCATCTCTACACCATCAAAACTTTGGAGAAATTAAAGATACTGCAAGACAATTATTCGAACATACCAAAGATTTGGATCGGTCTGAATGACATAGCTGTGGAGGGCGTTTACAGGTGGGAAGATGATGACAGTGTCTGTGATGTCAGCTGGCAGCCAATGATATATATTCCAGGTGAACCAAATAACGTTGGCGATGAAGATTGCAATATTTTCAATTTCGAATTGCCCAAAATAAATGACTTTCCCTGTAGCGGCAGTTGCATGTTCATTTGTGAAAAGCCTTTTTATAACATTTCATAA	m=104aa
BP05231-RA	BP05231	OG0019916	dom=<2-CLECT(99)-100>	CLECT			No		C-type lectin domain containing protein	XP_013093999.1	C-type lectin domain family 10 member A-like	57.3	92.8	MVGGYLAEIDGAVERDFIKSFLSTHASKFQYVITGGTDEDKEGAWVNRCSETQVAPLWFIGQPDNFQGSQNCRSFLKENGWVLADNSCVSNSRDVGFSCEVTDDSTQFISL	ATGGTTGGAGGCTATCTGGCGGAAATCGACGGAGCAGTGGAGCGGGACTTTATCAAGTCGTTTTTATCTACTCACGCATCGAAATTTCAATATGTTATAACAGGGGGCACGGATGAAGACAAAGAAGGGGCGTGGGTTAATCGATGCAGCGAAACTCAAGTTGCACCTCTCTGGTTTATCGGTCAGCCGGATAATTTTCAAGGAAGCCAGAACTGCCGAAGTTTCCTGAAAGAGAACGGTTGGGTCTTAGCGGACAACTCTTGTGTGTCTAACAGTAGAGATGTTGGATTCTCATGTGAAGTTACAGATGATTCGACCCAGTTCATCTCCTTGTAG	m=103aa
BP08916-RA	BP08916	OG0000486	dom=<2-CLECT(104)-105>	CLECT			No		C-type lectin domain containing protein	XP_013093999.1	C-type lectin domain family 10 member A-like	80.4	100	MCGLVGGYLVEVNTVQELEFIKHFLYEKASRFLYVMAGGTDEDHEGLWINGHSLTKVDSLWNSEQPDDHQGYQNCQTFNKNFNWNLDDFECVNFNSRPVGFLCEVRE	ATGTGTGGACTGGTTGGAGGCTATCTTGTGGAAGTTAACACCGTTCAAGAACTTGAATTTATCAAACATTTTCTGTATGAAAAGGCGTCTCGCTTTTTGTATGTAATGGCAGGGGGCACAGATGAAGATCATGAAGGATTGTGGATCAACGGACACAGCTTAACTAAAGTAGACTCTCTCTGGAACTCAGAACAGCCAGATGATCATCAAGGTTATCAAAACTGCCAAACTTTTAACAAAAATTTTAATTGGAATTTAGATGATTTTGAATGTGTTAATTTTAACAGTAGACCAGTTGGATTCTTATGCGAAGTAAGAGAATAA	m=107aa
BP18089-RA	BP18089	OG0006898	dom=<1-CLECT(105)-105>	CLECT			No		C-type lectin domain containing protein	XP_013084400.1	C-type lectin domain family 4 member M-like	67.3	100	KDAHLYTVKTMEKLTELQSIYPRKSIWIGLNDIDVEGTYKWEDDITVCSESWMNQTFRNVGEPNNELFYGPNGEDCINFYYLEPLLNDGFCLSNYTYICEKYFFNFP	AAAGATGCTCATCTGTATACTGTTAAAACGATGGAGAAGCTGACAGAGCTACAGTCTATTTACCCCAGAAAGTCAATCTGGATTGGTCTAAACGACATCGATGTAGAAGGAACATACAAATGGGAAGACGACATTACAGTTTGTAGCGAGAGTTGGATGAATCAGACTTTTAGAAATGTAGGGGAACCAAATAACGAATTATTCTATGGTCCTAACGGTGAAGATTGTATCAACTTCTACTACTTGGAACCGCTGCTAAATGATGGATTTTGTTTGTCTAATTATACCTACATTTGTGAAAAATATTTTTTCAACTTCCCATAA	m=110aa
BP13548-RA	BP13548	OG0005188	dom=<44-CLECT(123)-166>	CLECT			No		C-type lectin domain containing protein	XP_013068056.1	C-type lectin domain family 4 member E-like	90.5	100	MKCLQLQLVYLGLVIFFIGPMVLCRYRTQLEKKCAKFRFQIMSYRSATKCLKWNNSSETYANAVSFCEDIDTGTLLANFKTDDELELAERYSTHWQFWVGLTDLQMEGVYRWTDDGSYARDLDRIFKAQDRTSLLNTLDCVRYMVPFSTHVATHCFSKLPSFCEVKSAM	ATGAAGTGCCTACAACTACAACTGGTATACTTAGGCTTAGTAATCTTTTTCATTGGTCCAATGGTGCTCTGCAGATATAGAACTCAACTGGAGAAAAAATGTGCAAAATTTAGATTTCAAATAATGTCTTATAGAAGTGCGACAAAGTGTCTGAAGTGGAATAACTCCAGCGAGACATATGCAAATGCTGTAAGCTTTTGTGAAGATATTGATACCGGTACTTTATTGGCCAATTTCAAGACAGATGACGAATTAGAATTGGCAGAAAGATACTCCACTCACTGGCAGTTCTGGGTAGGTTTAACTGACCTGCAGATGGAAGGGGTTTACAGATGGACTGATGATGGGAGTTACGCAAGAGATTTGGATCGAATCTTTAAAGCTCAGGATAGGACAAGC…	m=169aa
BP03049-RA	BP03049	OG0000437	dom=<16-CLECT(125)-140>	CLECT			No		C-type lectin domain containing protein	XP_017029388.1	C-type lectin domain family 6 member A-like	31.9	74.8	MTRLETKCRRYENYTYLRYRNAEKCMIWFDDTVNYLVALKSCQEKGALLGTFKTLSEISLLRQFAKESLWVGLDKIDKPAFTWVDDGKPVHNFSFYFPDYPASNMKNLFDCTEYMLMVYRFKFNDQNCFLDAPYICEIRLNLN	ATGACACGATTGGAGACAAAATGCAGACGATATGAAAACTATACTTATCTAAGATACAGAAATGCGGAAAAGTGCATGATATGGTTTGATGACACAGTGAATTATTTGGTTGCTTTAAAATCTTGTCAAGAAAAGGGTGCACTATTGGGCACATTTAAGACACTGTCTGAAATATCATTACTCCGGCAATTCGCTAAGGAATCTCTATGGGTTGGCCTTGATAAAATTGATAAACCTGCATTCACCTGGGTTGACGATGGAAAACCAGTACATAATTTTTCGTTCTACTTTCCAGATTATCCAGCATCAAACATGAAAAATCTATTTGATTGCACTGAATACATGCTGATGGTATACAGATTCAAATTTAATGATCAAAATTGTTTTTTGGATGCTCCA…	m=116aa
BP25970-RA	BP25970	OG0000486	dom=<51-CLECT(127)-177>	CLECT			No		C-type lectin domain containing protein	XP_013093999.1	C-type lectin domain family 10 member A-like	60.9	83.9	MQAEFTGSKHFLLLENGTNKTLGNVYLSEREDIRKVPTEMFKQAYFKASTRFSGSTYLLSREALFFYPSFGQAMCGLAGGYLVEINSRDELDFIKNFLFTHGYKFNTVMAGGTDQGHEGVWYNRYSQSIVNNLWFSKQPDNAGGRQHCQSFYRSFNWELDDIECVFNNKWDVGFMCELNE	ATGCAGGCGGAGTTTACTGGAAGCAAACACTTTTTGTTACTAGAAAATGGAACCAATAAAACATTGGGGAATGTTTACCTCTCAGAACGCGAAGACATCCGAAAAGTTCCTACGGAAATGTTCAAGCAGGCTTATTTTAAGGCATCGACTCGTTTTTCTGGCTCAACCTATTTGCTGTCAAGGGAAGCACTTTTTTTCTATCCCAGCTTTGGTCAAGCTATGTGTGGACTAGCTGGAGGCTATCTTGTAGAAATCAACAGCAGAGATGAATTAGATTTTATTAAAAATTTTCTTTTTACACACGGATATAAATTTAACACTGTTATGGCTGGAGGGACAGACCAGGGTCACGAAGGCGTGTGGTACAACAGATACAGCCAGAGCATTGTAAATAACCTA…	m=151aa
BP05241-RA	BP05241	OG0001077	dom=<20-CLECT(127)-146>	CLECT			No		C-type lectin domain containing protein	XP_013094002.1	C-type lectin domain family 6 member A-like	90.7	100	MNCTWALNNFRKAYFKASSCFNSTTYLLSKEDIFYYPSFGQAMCALAGGYLAEIDTRQELDYVQNFVASQGYSFWAVMLGGTDEVQEGKWVNRYSGTPVAPFWYSTEPDDKAHQQNCQCMFKPYAWGVGDIACVYNSKQDVGFLCEVESVN	ATGAATTGTACTTGGGCACTGAACAATTTTCGAAAAGCCTACTTCAAGGCATCATCCTGTTTCAACAGCACCACCTACCTTCTATCCAAAGAAGATATATTTTATTATCCAAGTTTCGGCCAAGCGATGTGTGCACTTGCCGGAGGCTACCTGGCTGAAATAGACACGAGGCAGGAGCTGGATTATGTGCAAAATTTCGTAGCAAGCCAGGGCTATAGCTTTTGGGCCGTCATGCTTGGCGGCACTGATGAAGTCCAGGAGGGCAAGTGGGTCAATCGGTACAGTGGGACCCCAGTGGCTCCTTTTTGGTACTCCACAGAGCCTGATGATAAAGCTCACCAGCAGAACTGCCAGTGTATGTTCAAGCCTTATGCCTGGGGAGTCGGAGACATTGCATGC…	m=151aa
BP05312-RA	BP05312	OG0001077	dom=<20-CLECT(127)-146>	CLECT			No		C-type lectin domain containing protein	XP_013094002.1	C-type lectin domain family 6 member A-like	91.4	100	MNCTWALNNFRKAYFKASSCFNSTTYLLSKEDIFYYPSFGQAMCALAGGYVAEIDTRQELDYVQNFVASQGYGFWAVMLGGTDEVQEGKWVNRYSGTPVAPFWYSTEPDDKIHQQNCQCMFKPYAWGVGDIACVYNSKQDVGFLCEVESVN	ATGAATTGTACTTGGGCACTGAACAATTTTCGAAAAGCCTACTTCAAGGCATCATCCTGTTTCAACAGCACCACCTACCTTCTATCCAAAGAAGATATATTTTATTATCCAAGTTTCGGCCAAGCGATGTGTGCACTTGCAGGAGGCTACGTGGCTGAAATAGACACGAGGCAGGAGCTGGATTATGTGCAAAATTTCGTAGCAAGCCAAGGCTATGGCTTTTGGGCCGTCATGCTTGGCGGCACTGATGAAGTCCAGGAGGGCAAGTGGGTCAATCGGTACAGTGGGACCCCAGTGGCTCCTTTTTGGTACTCCACAGAGCCTGATGATAAAATTCACCAGCAGAACTGCCAGTGTATGTTCAAGCCTTATGCCTGGGGAGTCGGAGACATTGCATGT…	m=151aa
BP05218-RA	BP05218	OG0001077	dom=<4-CLECT(146)-149>	CLECT			No		C-type lectin domain containing protein	XP_013094002.1	C-type lectin domain family 6 member A-like	91.4	100	MNCTWALNNFRKAYFKASSCFNSTTYLLSKEDIFYYPSFGQAMCALAGGYLAEINTRQELDYVKNFVASQGYGFWAVMLGGTDEVQEGKWVNRYSGTPVAPFWYSTEPDDKSHEQNCQCMFKPYAWGVGDIACVYNSKQDVGFLCEVESVD	ATGAATTGTACTTGGGCACTAAACAATTTTAGAAAAGCCTACTTCAAGGCATCATCCTGTTTCAACAGCACCACCTACCTTCTATCCAAAGAAGATATTTTTTATTATCCAAGTTTCGGCCAAGCGATGTGTGCACTTGCCGGAGGCTACCTGGCTGAAATAAACACAAGACAGGAGCTGGATTATGTTAAAAATTTTGTAGCAAGCCAGGGCTATGGCTTTTGGGCCGTCATGCTTGGTGGCACCGATGAAGTCCAGGAGGGCAAGTGGGTCAATCGGTACAGTGGGACCCCAGTGGCTCCTTTTTGGTACTCCACAGAGCCTGATGATAAAAGTCACGAGCAGAACTGCCAGTGTATGTTTAAGCCTTATGCCTGGGGAGTCGGAGACATTGCATGT…	m=151aa
BP05250-RA	BP05250	OG0001077	dom=<20-CLECT(127)-146>	CLECT			No		C-type lectin domain containing protein	XP_013094002.1	C-type lectin domain family 6 member A-like	92.7	100	MNCTWALNNFRKAYFKASSCFNSTTYLLSKEDIFYYPSFGQAMCALAGGYLAEIDTRQELDYVQNFVASQGSGFWAVMLGGTDEVQEGKWVNRYSGTPVAPFWYSTEPDDKIHQQNCQCMFKPYAWGVGDIACVYNSKQDVGFLCEVESVN	ATGAATTGTACTTGGGCGCTGAACAATTTTAGAAAAGCCTACTTTAAGGCATCATCCTGTTTCAACAGCACCACCTACCTTCTATCCAAAGAAGATATATTTTATTATCCAAGTTTCGGCCAAGCGATGTGTGCACTTGCCGGAGGTTACCTGGCTGAAATAGACACGAGGCAGGAGCTGGATTATGTTCAAAATTTCGTAGCAAGCCAGGGCTCTGGCTTTTGGGCCGTCATGCTTGGCGGCACTGATGAAGTCCAGGAGGGCAAGTGGGTCAATCGGTACAGTGGGACCCCAGTGGCTCCTTTTTGGTACTCCACAGAGCCTGATGATAAAATTCACCAGCAGAACTGCCAGTGTATGTTCAAGCCTTATGCCTGGGGAGTCGGAGACATTGCATGT…	m=151aa
BP05251-RA	BP05251	OG0000486	dom=<44-CLECT(128)-171>	CLECT			No		C-type lectin domain containing protein	XP_013093999.1	C-type lectin domain family 10 member A-like	89	100	LKDHFLPENEFKRKIPETPTHALREIFPKTSLELFKKAYFVESTKFSGSTYLLSKDSLFFYPSFGQAMCGLVGGYLVEVNTIQELDFIKNFLFEKASRFEIVMAGGTDEDHEGLWVNRHSLTKVDSLWDAGQPDDFQGAQDCQVFYKPYNWNLDDNSCVFNSGEVAFLCEVKD	TTGAAGGATCATTTTTTACCCGAAAATGAATTTAAAAGAAAAATCCCTGAGACTCCAACTCATGCATTACGTGAGATTTTCCCTAAAACATCTTTAGAGTTGTTTAAGAAAGCATATTTTGTAGAGTCGACCAAATTTTCTGGCAGCACATATCTCTTGTCAAAAGATTCTCTTTTCTTTTATCCAAGTTTTGGCCAGGCCATGTGTGGACTGGTTGGAGGCTATCTTGTGGAAGTTAACACCATTCAAGAACTTGATTTTATCAAAAATTTTCTGTTTGAAAAGGCGTCTCGCTTCGAGATTGTAATGGCAGGGGGGACAGATGAAGATCACGAAGGATTGTGGGTCAACAGACACAGCTTAACCAAAGTAGACTCTCTCTGGGACGCAGGACAGCCA…	m=173aa
BP13048-RA	BP13048	OG0001640	dom=<35-CLECT(132)-166>	CLECT			No		C-type lectin domain containing protein	XP_013081459.1	C-type lectin domain family 3 member A-like isoform X2	41.8	84.4	MTISVMKEELQDMLRFKDIITSTFDNLKNLFLAPTHPYNGKRYWLTKNHASVTPIFALLFCEFRGGYLAEIDSPEEYTFVRDNLLIRSEVDYVFVSGSDEEQEGLWKHMNTKTVLTYLNWGDNENIGGRQENCLFYSRGNHWLLADAGCPILTEFINKMGYLCELPS	ATGACTATATCAGTTATGAAAGAAGAACTTCAAGATATGCTTCGATTTAAAGACATTATAACTTCAACTTTTGATAATCTCAAAAATCTTTTTTTGGCACCTACTCATCCTTACAATGGCAAAAGGTACTGGCTGACCAAAAACCACGCTTCTGTGACCCCCATCTTCGCTCTTTTGTTTTGCGAATTTCGTGGCGGCTATTTGGCTGAAATTGACTCGCCAGAGGAGTACACATTCGTGAGGGACAACTTGTTGATAAGAAGTGAAGTGGATTATGTTTTTGTTAGTGGGAGCGACGAGGAACAGGAAGGACTTTGGAAACACATGAACACTAAAACAGTTCTGACATATTTGAATTGGGGAGATAATGAAAACATTGGAGGGCGTCAAGAAAACTGC…	m=141aa
BP18093-RA	BP18093	OG0018532	dom=<67-CLECT(133)-199>	CLECT			No		C-type lectin domain containing protein	XP_013096557.1	C-type lectin domain family 4 member M-like, partial	65.7	99	MLYSTSTIQVPSIIECARKCQEQNCSCYSYSIQSCSIGQCNSTKKTTIPSQEIYVPCYNSDGFAFITMGSVCACVWFSTIKTDYITARDDCRDKDAHLYTVKTMHKLEWLQSNYLDMTAWIGLNDINVEGTYRWEDDNTVCSKRWIQQTFAPGEPNNYNPYSKSSEDCITFNYYRKMLLNDDNCLLNYTYICEKSFFNFP	ATGTTGTATTCAACAAGCACAATCCAAGTTCCAAGTATCATTGAGTGTGCTAGAAAATGTCAGGAACAGAACTGCTCCTGTTACTCTTACAGCATCCAGTCATGTTCCATTGGCCAGTGTAACTCGACCAAAAAGACCACGATCCCAAGTCAAGAGATTTATGTTCCATGTTATAACAGCGACGGTTTTGCTTTTATCACCATGGGTTCGGTCTGCGCATGCGTGTGGTTTTCTACAATTAAAACGGATTACATCACTGCCAGAGACGACTGTCGAGACAAAGATGCTCACCTTTATACTGTCAAAACAATGCACAAGCTTGAATGGCTACAGTCCAACTACTTAGATATGACGGCTTGGATTGGTCTTAATGATATCAATGTAGAAGGAACTTACAGG…	m=198aa
BP05311-RA	BP05311	OG0000486	dom=<34-CLECT(140)-173>	CLECT			No		C-type lectin domain containing protein	XP_013093999.1	C-type lectin domain family 10 member A-like	89	100	LKDHFLPENEFKRKIPETPTHALREIFPKTSLELFKKAYFVESTTFSGSTYLLSKDSLFFYPSFGQAMCGLVGGYLVEVNTIQELNFIKHFLFQKASRFGIVMAGGTDEDHEGLWVNRQSLTKVDSLWDAGQPDDFQGAQDCQVFYKPYNWNLDDNSCVFNSGEVAFLCEVKD	TTGAAGGATCATTTTTTACCCGAAAATGAATTTAAAAGAAAAATCCCTGAGACTCCAACTCATGCATTACGTGAGATTTTCCCTAAAACATCTTTAGAGTTGTTTAAGAAAGCATATTTTGTAGAGTCGACCACATTTTCTGGCAGCACATATCTCTTGTCAAAAGATTCTCTTTTCTTTTATCCAAGTTTTGGCCAGGCCATGTGTGGACTGGTTGGAGGCTATCTTGTGGAAGTTAACACCATTCAAGAACTTAATTTTATCAAACATTTTCTGTTTCAAAAGGCGTCTCGCTTCGGGATTGTAATGGCAGGGGGGACAGATGAAGATCACGAAGGATTGTGGGTCAACAGACAAAGCTTAACCAAAGTAGACTCTCTCTGGGACGCAGGACAGCCA…	m=173aa
BP03111-RA	BP03111	OG0049681	dom=<40-CLECT(142)-181>	CLECT			No		C-type lectin domain containing protein	XP_013081459.1	C-type lectin domain family 3 member A-like isoform X2	52	82.6	MASMTQQMTIMTQQMTIMTQQMTSMTQQIQIVQDNLANSLETLFYKSPVFEGRRYYLAKQLASFSSTSAQATCHLYGGYLAEIDKENEFHFVRAFLNNYKQFICVSISGSDEDIEGHWVNQRNNTLLTYLLWNADEPDGGRDQNCLSICRDYNWLMGSHFCFVVYDFENQKKNKKSYLCEIPEL	ATGGCTAGTATGACACAGCAAATGACCATTATGACGCAGCAAATGACCATTATGACGCAGCAAATGACAAGTATGACGCAGCAAATTCAGATAGTTCAAGATAACTTGGCTAATTCTTTAGAGACTTTGTTTTATAAATCCCCTGTATTTGAAGGTAGACGCTACTATCTGGCTAAACAACTAGCATCATTTAGCTCGACCTCAGCTCAGGCAACCTGCCATCTGTATGGAGGGTATCTCGCAGAAATTGACAAGGAAAATGAGTTCCACTTTGTCAGAGCCTTCTTGAATAACTACAAACAGTTTATTTGCGTATCTATATCTGGAAGTGATGAGGACATTGAAGGCCATTGGGTCAATCAGCGCAATAATACATTACTTACATATTTACTATGGAAT…	m=152aa
BP05230-RA	BP05230	OG0001077	dom=<4-CLECT(146)-149>	CLECT			No		C-type lectin domain containing protein	XP_013094002.1	C-type lectin domain family 6 member A-like	91.4	100	MNCTWALNNFRKAYFKASSCFNSTTYLLSKEDIFYYPSFGQAMCALAGGDLAEINTRQELDYVKNFVASQGYGFWAVMLGGTDEVQEGKWVNRYSGTPVAPFWYSTEPDDKSHEQNCQCMFKPYAWGVGDIACVYNSKQDVGFLCEVESVN	ATGAACTGTACTTGGGCACTGAACAATTTTAGAAAAGCCTACTTCAAGGCATCATCCTGTTTCAACAGCACCACCTACCTTCTATCCAAAGAAGATATTTTCTATTATCCAAGTTTCGGCCAAGCGATGTGTGCACTTGCCGGAGGCGACCTGGCTGAAATAAACACGAGACAGGAGCTGGATTATGTTAAAAATTTTGTAGCAAGCCAGGGCTATGGCTTTTGGGCCGTCATGCTTGGCGGCACAGATGAAGTCCAGGAGGGCAAGTGGGTCAATCGGTACAGTGGGACCCCAGTGGCTCCTTTTTGGTACTCCACAGAGCCTGATGATAAAAGTCACGAGCAGAACTGCCAGTGTATGTTCAAGCCTTATGCCTGGGGAGTCGGAGACATTGCATGT…	m=151aa
BP29712-RA	BP29712	OG0019780	dom=<108-CLECT(150)-257>	CLECT			No		C-type lectin domain containing protein	XP_013082269.1	C-type lectin domain family 4 member E-like	59.3	73.4	MHLFCSGQSVVEVASERPPCYLQTLGKPSWISNRALLIGAVNPLSTSHLHQCNQVFVGVLSIGQELTSISVLDCAIHCLKNQTFCKGFSYDLQTGRCTFGYCIIPWPNSTSPTVQLYQVQQPKCDSSPGFQVYTSGNISACLWMSSTQNNYTEAAAHCVAMGATLMSLKYVEKMNILKKNCNTSVYVGLDDLGTEGTFVWHDDQTVLESELLHQIFISGEPNDSNNNEDCVEYRNGYLALNDIICSEERDYVTMLKLVFIKRQIVSTQNHVQTTTEHI	ATGCACTTATTCTGCTCTGGTCAATCTGTGGTGGAGGTGGCCTCTGAGAGGCCTCCATGCTACCTTCAGACGCTAGGCAAACCAAGCTGGATTTCAAATCGAGCCCTCTTGATAGGTGCGGTCAACCCGTTGTCCACTTCTCATCTACATCAATGCAATCAAGTTTTTGTAGGGGTGTTGTCAATTGGACAAGAACTGACCAGCATAAGCGTACTAGACTGTGCCATCCACTGCTTGAAAAATCAAACTTTTTGTAAAGGTTTCTCTTATGACCTACAGACAGGAAGATGCACTTTCGGTTACTGTATCATCCCATGGCCAAATAGTACAAGTCCTACTGTACAGTTGTATCAGGTACAGCAGCCAAAGTGTGACAGTTCACCAGGATTCCAAGTCTAC…	m=204aa
BP01534-RA	BP01534	OG0049342	dom=<8-CLECT(152)-159>	CLECT			No		C-type lectin domain containing protein	AXL95268.1	C-type lectin 4, partial	37.7	81.3	YYKTSIFENCILDDSVCVPCLNNTSQISVNGKCFKVFKNNTNWNGAQGFCSKNFYNGKLAEPITQNELNAIYKLVDVVRNGAFNVITWIGANDLEVEGHFVWASDNSTLNPALWGKSAPDNWLNPYTNERENCVSLVVNENLTRLNDASCSLNYSLICQS	TATTACAAAACATCCATTTTTGAAAATTGTATTCTAGATGACAGTGTATGTGTCCCGTGTCTGAATAATACAAGTCAAATATCTGTGAATGGGAAATGCTTCAAAGTGTTTAAAAATAATACAAATTGGAATGGCGCACAGGGTTTTTGTAGCAAAAATTTTTACAACGGAAAATTGGCCGAGCCTATAACACAGAATGAATTAAACGCCATCTATAAACTGGTAGATGTGGTGAGGAATGGAGCGTTCAATGTCATCACTTGGATAGGGGCCAATGATTTAGAAGTAGAGGGTCATTTCGTGTGGGCATCAGATAACAGTACATTGAACCCAGCCCTGTGGGGCAAGAGCGCTCCAGATAACTGGCTGAACCCTTATACCAATGAGAGAGAGAACTGT…	m=130aa
BP17736-RA	BP17736	OG0011282	dom=<54-AppleLike(41)-94><110-CLECT(140)-249>	CLECT, AppleLike			No		C-type lectin domain containing protein	XP_013061439.1	C-type lectin domain family 6 member A-like	95.2	100	MFRMAQVLLKVYFRIALIILLIVWTVTSLSRTCSYHQIAVNTVSTTGSVMLSPSQSNVSLHQCAALCDRHENCSTLVYLKSNKSCTFYGLDYPRSPFPRNTTPASTGIAFALTSACKYTYSKFFNKCFLLLNTLTTKVSHSNNCSNLGGKLIQLNTLTELQFLREFFYFLNGNASAAYFVGAEVQTLGQRYFIWTNTTRNLTGSPMWGASQPDGLPGPNENCVETTQQFGYSLNDVSCSMNRSSICEFAV	ATGTTTAGAATGGCTCAAGTTTTATTGAAAGTATATTTTCGTATTGCTTTGATCATACTTCTCATTGTGTGGACAGTTACGTCATTGTCAAGAACCTGCTCGTACCACCAGATAGCTGTCAACACTGTGTCCACTACGGGTAGCGTAATGTTAAGCCCAAGCCAATCCAACGTCTCCTTACATCAATGTGCAGCCCTGTGTGACCGTCACGAGAATTGTTCCACTCTGGTGTACTTGAAGTCTAACAAGAGCTGCACGTTCTACGGCCTGGACTACCCACGGAGTCCGTTTCCAAGAAACACTACGCCTGCTTCGACAGGAATAGCTTTCGCTTTGACATCAGCATGTAAATATACATACAGCAAGTTTTTCAACAAATGTTTTCTGCTACTCAACACA…	m=250aa
BP10560-RA	BP10560	OG0015309	dom=<15-AppleLike(56)-70><75-CLECT(157)-231>	CLECT, AppleLike			No		C-type lectin domain containing protein	XP_013062490.1	C-type lectin domain family 12 member B-like	93.5	99.1	MSVSSGPVLGIKASNKISQYEKCSHKSLDSLNLTLESESLFQCARQCSSIDLICKTFSYSSATNECSLGTCVTAKPTNDTNDNSVDIYVSSDVPKCDEVQGFTVMSYGLVNACVWFSNYTTNYDNASKACISKGAILYTIKQIEKLYILQRFKEKYWIGLTYRVNEKLYRWSDGALFPNTSYWKDIFSTGEPNYPGYENCVQYYIMGSQTLNDIGCDTLLKYVCEIPCFVEK	ATGAGCGTGTCATCAGGGCCAGTCTTAGGTATCAAAGCTTCAAACAAAATTTCTCAATATGAAAAATGTTCTCACAAGAGTCTCGACTCTCTGAATCTAACACTCGAATCAGAAAGTCTATTTCAGTGTGCGAGACAATGTTCGAGTATTGATTTGATTTGTAAGACCTTCTCATACAGCTCTGCTACCAACGAATGTAGTCTTGGTACTTGTGTAACTGCTAAGCCTACTAATGACACAAATGACAACAGTGTAGACATTTACGTGTCATCTGATGTACCGAAATGTGATGAAGTTCAAGGATTCACTGTCATGTCTTATGGCCTGGTCAATGCTTGCGTCTGGTTCTCAAACTATACTACAAATTACGACAACGCCTCGAAAGCCTGTATATCTAAA…	m=230aa
BP25773-RA	BP25773	OG0012939	dom=<15-G3DSA:1.20.1070.10(300)-314><493-CLECT(163)-655>	CLECT, G3DSA:1.20.1070.10: Rhodopsin 7-helix transmembrane proteins			No		C-type lectin domain containing protein	XM_013227876.1	Biomphalaria glabrata uncharacterized LOC106068512 (LOC106068512), mRNA	95.252	34.8	MSGANSTLEQGIASDTDLNNYGVALSILSGVICSFGALANAVNVVVFFKQGLTDTVTVTFFALSVIDVGVTLTMLGVGLCFSPLITGAGYPVNTFDLSYIIGWTHIAFSRVSSGMTAFVSFERCLCIATPLKVKTIITLRRTCVILVVITIIMTLSTVPVFYTSRMAYVSDPVSNSTVLKMVYTDDRSLVDGISFGINTVFLVPGIFVATIVFAIILTFHLSRKAKWRDSVANSKGGPETGSKDKALLGNKDRKAIKMVAIISVVFIVCYAPDITTVMTAIVVPEFNVGKREQNLLFITGTFTLLMQSINSSCENHFSSPQWGRDKRKNCDDRERDGPVLLRMSSRVTIILLLTQLCAVAVTSSDVNCMSLTHEVKDQEYDKKSLAIECRVEACYEINY…	ATGAGTGGGGCTAATTCTACCTTAGAACAAGGCATTGCAAGCGACACAGATCTCAACAACTATGGTGTAGCCCTGTCCATCTTATCAGGCGTAATCTGCTCCTTCGGCGCCCTTGCCAACGCCGTCAACGTGGTGGTCTTCTTCAAGCAAGGGCTCACGGACACAGTGACCGTCACCTTCTTCGCCCTGTCCGTCATCGACGTCGGCGTTACGCTGACCATGCTGGGAGTCGGCCTGTGCTTCAGCCCCCTAATCACGGGGGCCGGGTATCCCGTTAACACCTTCGACCTGTCGTACATCATTGGCTGGACGCATATCGCGTTCTCTCGCGTCTCCAGCGGGATGACGGCGTTCGTGTCTTTTGAGAGGTGCCTCTGCATCGCGACGCCCCTGAAGGTG…	m=695nt
BP27433-RA	BP27433	OG0001505	dom=<1-SSF51161(160)-160><224-CLECT(207)-430>	CLECT, SSF51161: Trimeric LpxA-like superfamily			No		C-type lectin domain containing protein	XP_013075574.1	C-type lectin domain family 4 member M-like	58.4	60.6	MIEGDCLIKDGCVVDDGYVVDGGYLVDGGYVVDGGYVVEDGCLIEDGCVVDGGYVVDGGYVVDGGYLVDGGYVVEGGCLIEDGCMIEDGYVVDGGYVVDGGYVVDGGYLVDGGYVVDGGYVVEGYYVVNGGYVVEGGYVVEGGCLIEDGCLVKDGCLVEDTVDLGRKDMPTLSIIYLGFFFLACEGKGIKWTSSMKSLQVEDIQGRSSRSQLLEDIQVRSSRKSQQVEDIHGRSSRKSYHVEDMKGRSSRKSQQEPTRKSQQVEDIQRKSSRNSPQTDYIKVRNKRYSVTVFDAKCRKSPGFIIERMPDLKMCLFWSTTITNFSNAKADCQARQARLGVFKGADKMEILFRQKNIWRRNIWVGLDDTVNKGTFVWHDGTVLQKSEYYPLYFGPGNPSGG…	ATGATCGAGGGTGACTGCCTGATCAAGGATGGCTGCGTAGTCGACGATGGCTACGTGGTCGACGGTGGCTACCTGGTCGACGGTGGCTACGTGGTCGACGGTGGCTACGTGGTCGAGGATGGCTGCCTGATCGAGGATGGCTGCGTGGTCGACGGTGGCTACGTGGTCGACGGTGGCTATGTGGTTGACGGTGGCTACCTGGTCGACGGTGGCTACGTGGTCGAGGGTGGCTGCCTGATCGAGGATGGCTGCATGATCGAGGATGGCTACGTGGTCGACGGTGGCTACGTGGTCGACGGTGGCTACGTGGTCGACGGTGGCTACCTGGTCGACGGTGGCTACGTGGTTGACGGTGGCTACGTGGTCGAGGGTTACTACGTGGTCAATGGTGGCTACGTG…	m=262aa
BP02563-RA	BP02563	OG0004010	dom=<31-PTHR22802(100)-130><214-PTHR22802(116)-329>	CLECT; PTHR22802: C-TYPE LECTIN SUPERFAMILY MEMBER			No		C-type lectin domain containing protein	XP_013084400.1	C-type lectin domain family 4 member M-like	44.6	49.3	HISVSNVTTYSTKEIYISCNTNDSFRLYIKGSVIACVWLSSSVSSYTTARNNCNAMSTHLYTIKTLEKLQILQENYVSNGKIWIGLNDIVEEGVYRWEDDDSICDDSCKTMIHAQNEPNNYGNSEDCNVFNCNAAMCQCDRKTTTVCTMLSFKWLNIHIVFFFHILNSHKYLATTMTSVHIQKSERNDLVILNSTLLYATSHLDCARKCLLSSSCYCYYFNIQEKTCDIGKCSINHLNVVPTKDIYIPCEFNKGFQFVTIGGARECLSVSTKKYDYITARDDCRSKSSHLYTIHNITKLTWLQSTFGNTNIWVGLNDIDVENTFRWEDDNSVISGYLKGSIFTPGKLTCYKAYIN	CATATATCAGTGAGCAATGTCACGACCTACTCGACAAAAGAAATATATATCTCATGCAATACGAACGACAGCTTTCGACTTTATATAAAAGGCTCAGTCATCGCATGTGTGTGGCTGTCAAGTAGTGTCAGCAGTTATACAACAGCGAGAAATAATTGCAATGCCATGTCAACTCATCTCTACACCATCAAAACTTTGGAAAAGTTGCAGATACTGCAAGAGAACTACGTCAGCAATGGAAAGATTTGGATTGGTCTGAATGACATAGTAGAGGAGGGCGTTTACAGATGGGAGGACGATGATAGTATCTGTGATGATAGCTGCAAGACAATGATACATGCACAAAATGAACCAAATAACTATGGGAACAGTGAGGACTGCAATGTGTTTAATTGTAAT…	m=175aa
