# Supplementary material for: A genome sequence for Biomphalaria pfeifferi, the major vector snail for the human-infecting parasite Schistosoma mansoni
Source: PLoS Negl Trop Dis. 2023 Mar 24;17(3):e0011208. doi: 10.1371/journal.pntd.0011208 (PMC10075465; doi:10.1371/journal.pntd.0011208)
Supplement: S9 Table — (XLSX) [file pntd.0011208.s009.xlsx]

## Sheet: S9 Table
S9 Table. AIG/GIMAP gene family identified within the B. pfeifferi genome
B. pfeifferi Transcript ID	B. pfeifferi Gene ID	Orthologue group	Gene structure	Special domain contained	Annotation in B. pfeiffei genome	Corresponding to B.glabrata VB ID	NCBI Annotation	NCBI accession#	AIG gene type	Coiled-coil domain? (yes or no)	Identity (%)	Coverage (%)	Protein Seq	CDS Seq	Query matches length	Note
BP03214-RA	BP03214	OG0002442	dom=<3-AIG1(217)-219>		protein AIG1-like, partial	BGLB034455	protein AIG1-like, partial	XP_013082008.1	AIG	no	92.991	96.3964	MQEITIALVGKTGHGKSSTGNTILRREAFERDSNMGDGTELLELKRDKFDGYKLKVYDLPGLEAVHLSQEHIIRQLHSLMDSADRIHLFVFVFNYTCRFSTEEENVFYKLQKVFGNEFLRKHGMIVVTHGDNCSQNALESRLSPEQNFSLWCEHSGENFKKLIKLVDNRILLVYNFGTFEKDNDRMISSKRLHEIAIQMFQKGKPYTKQEFDRINTCMCKIL	ATGCAGGAAATAACTATAGCACTAGTTGGTAAAACTGGTCATGGGAAATCCAGTACTGGAAATACCATTTTACGACGTGAAGCGTTTGAAAGAGATTCAAATATGGGAGACGGAACAGAGCTTTTAGAGTTAAAACGTGATAAATTTGATGGCTATAAACTGAAAGTTTATGATCTCCCTGGATTAGAAGCAGTTCATCTTTCTCAAGAACATATAATACGTCAGTTACATTCTTTGATGGATTCCGCTGATAGAATTCACCTCTTTGTCTTTGTTTTCAATTATACATGTCGTTTCAGCACCGAAGAAGAAAACGTATTTTATAAGCTTCAGAAAGTTTTCGGCAATGAGTTTCTTAGAAAGCACGGCATGATCGTGGTAACGCATGGAGACAATTGC…	m=214aa
BP03215-RA	BP03215	OG0002442	dom=<3-AIG1(237)-239>		protein AIG1-like, partial	BGLB034455	protein AIG1-like, partial	XP_013082008.1	AIG	no	90.583	89.9194	MQEITIALVGKTGHGKSSTGNTILRREAFERDSNMGDGTELLELKRDKFDGYKLKVYDLPGLEAVNLSQEHIIRQLNSLMDSAERIHLFVFVFNYTCRFSTEEAKVFYDLQKVFGNEFLRKHGMIVVTHGDNCSKKALELSLSPEQTFSRWCENSGKNFKSLIEMVDDRILLVYNFGTFENDNDRMISSKRLLEMAIQMFQKGEPYTKQEFDRINTKNNSKSTCTKQEFKEINTKNNSKGICEICTIS	ATGCAGGAAATAACTATAGCACTAGTTGGTAAAACTGGTCATGGGAAATCCAGTACTGGAAATACCATTTTACGACGTGAAGCGTTTGAAAGAGATTCAAATATGGGAGACGGAACAGAGCTTTTAGAGTTAAAACGTGATAAATTTGATGGCTATAAACTGAAAGTTTATGATCTCCCTGGATTAGAAGCAGTTAATCTTTCTCAAGAACATATAATACGTCAGTTAAATTCTTTGATGGATTCCGCTGAAAGAATTCACCTCTTTGTCTTTGTTTTCAATTATACATGTCGTTTCAGCACAGAAGAAGCAAAAGTATTTTATGATCTTCAGAAAGTTTTTGGCAATGAGTTTCTTAGAAAGCACGGCATGATCGTGGTAACGCATGGAGATAATTGC…	m=223aa
BP03372-RA	BP03372	OG0012040	dom=<7-AIG1(199)-205>		protein AIG1-like, partial	BGLB023468	uncharacterized protein LOC106070008	XP_013085265.1	Partial AIG	no	98.077	100	MMTSKRTTLLLIGREGNGKTSCIQTLGKSRGSQINVIECVGVGETGSDLIDDVHVLLKNVETIIKSCDEEHGGIDAFGFVLKYGVRFTQQEKHAVQVARLIFGQDIFKKWGLIIFTYGDLFECHVTFAEWCQEQSGDIQRLFQEVDYKCVLLDNKTNDEQILIDQYEDLDKYIEKNNQFGKYNYAQYEKAHQGRDTYLRTETQKPIWQ	ATGATGACTTCCAAAAGAACAACTCTTCTACTGATAGGCAGAGAGGGTAATGGTAAAACATCCTGCATTCAGACCCTAGGGAAGTCCCGAGGTAGTCAGATTAATGTCATAGAATGTGTGGGAGTAGGAGAGACTGGCTCAGACCTGATTGACGATGTCCATGTGCTGCTGAAGAATGTTGAAACTATAATTAAAAGCTGTGACGAAGAACACGGAGGTATCGACGCCTTTGGATTTGTGTTGAAGTATGGCGTCCGGTTCACCCAACAAGAGAAACATGCAGTGCAAGTAGCCAGGCTCATTTTTGGTCAAGATATTTTTAAAAAATGGGGTCTCATCATCTTTACATATGGAGATCTCTTTGAATGTCACGTGACATTTGCTGAGTGGTGTCAAGAA…	m=208aa
BP03375-RA	BP03375	OG0002851	dom=<10-AIG1(232)-241>		GTPase IMAP family member 7-like	BGLB007185	GTPase IMAP family member 7-like	XP_013080223.1	GIMAP	yes	95.765	99.5316	IAMSFSKTSDLDLLLIGKTGNGKSALGNAILRRKCFKSVPSTSSVTKEIDTEVSEFEGRIIKVVDGPGVGDTRMDDPESKQLVVNAMHFAIAANPTGYHAFLLVVKFGGRFTSEDQGTITFLKQVFGQTFVQLFCILVMTCGDNFEKEVLNTSFKDWCQGQSGVFLELVKECNNRVLLFDNRNADEEKQLKQLKELIEMVDHLKSQGRRYTDENFKRAAKERERLMLDAKRPMIQEETMSSLSLILQKLQIIQCTIEPEKRISHLDELFLKCEDILDSIIEQDKQSGIFEDLKQTVKSVIETIFSEITFSQRMIEEKQKLKDKEEEMSRLFKEQLNLMEEEYKYQLEQDKIEQYRRNQLKEEQETIIRIRLEEQETLQQRIKEIEKEETARQLEKIAQL…	ATTGCAATGTCATTTTCTAAGACCAGTGACCTTGACCTATTACTCATTGGTAAAACTGGCAATGGAAAGAGTGCCCTTGGTAACGCAATATTAAGGCGAAAGTGTTTTAAGTCAGTGCCCAGTACTAGCTCAGTTACCAAAGAAATTGATACTGAAGTAAGTGAGTTCGAAGGACGTATTATCAAAGTGGTGGATGGGCCAGGGGTTGGCGACACTAGGATGGACGATCCAGAATCTAAACAGCTGGTTGTCAACGCCATGCACTTTGCCATTGCCGCCAACCCAACAGGGTACCACGCGTTTTTATTGGTCGTCAAATTTGGTGGTAGGTTCACCTCTGAGGATCAGGGTACGATTACATTTTTGAAGCAGGTTTTTGGACAAACTTTTGTGCAACTA…	m=425aa
BP03376-RA	BP03376	OG0004593	dom=<11-AIG1(233)-243>		GTPase IMAP family member 7-like	BGLB007187	GTPase IMAP family member 7-like	XP_013080227.1	GIMAP	yes	97.065	100	MSSVSPNRTQIDLLLIGKTGNGKSATGNTILRRKSFKSVPNSSSVTKQIQQDYSDFYGRCIKVVDGPGVGDTDLSHEDALKLVLKNVQEAIYANPEGYHAFLLVVRFGGRFTREDVQTIDVLKGIFGDDFVQKYCILVVTCGDNFDPEETGTECFFTWCNQQSGVFKTLVKECNNRVILFDNRTKDLSKQTDQLNRLISMVDSISAMGLRYSHEHFKAAQRNRDRLMVESVVPLIKEESLRETSLIIQQLSRVQLDDPETQLKTLDDLLKRVDLLLQNITEQDKNTGALKVVIQNVQHVKQCVVDQISNVNEAIEMANDKARRQQEIERLKAEHEQQLKDIDDEMKRELQEKIALMEEKQRQTVNKMESMEIALRNKTSEVEEECRKVREAKTSEYISF…	ATGAGTAGTGTATCGCCAAATAGAACTCAAATTGATCTTCTCTTGATTGGGAAAACTGGAAACGGTAAAAGTGCAACGGGAAATACAATCCTTAGAAGAAAGTCGTTCAAGAGCGTCCCTAATTCATCTTCTGTTACTAAACAAATTCAGCAAGATTATTCAGATTTCTACGGCAGGTGTATCAAGGTTGTTGATGGTCCAGGGGTAGGCGACACAGATCTAAGCCACGAGGATGCTCTTAAACTTGTGCTGAAAAATGTCCAGGAAGCAATATATGCAAACCCCGAAGGCTATCACGCTTTCCTTCTCGTGGTTCGCTTTGGAGGCAGATTCACTAGAGAGGATGTGCAGACCATAGATGTCCTGAAAGGAATCTTTGGCGATGACTTTGTCCAGAAA…	m=443aa
BP03377-RA	BP03377	OG0008684	dom=<1-AIG1(231)-231>		GTPase IMAP family member	BGLB007188	protein AIG1-like	XP_013080229.1	GIMAP	yes	96.927	100	MIGKTGNGKSALGNTILNRKIFYSRSSTASVTKEIQYEVSEVNGRVIKVVDGPGVGDTRMDNEKSTRLVMDAMSYAISVNPKGYHAFLLVVKFGGRFTVEDQDTIAFLKKIFGENFVKDFCILVMTCGDNFESDSEETGKTFHEWCQEQEGVFHELVQECNGRVLLFDNRTKDEEKKSKQITELIQMVDHLTVHGHRYKDDNFEQARKARERVIVESKKPIIREETMRETSLIIQKLQIIQGTMEPENRKASLGDLLIRAETLYGSINTQDNGTGALHDLVQTVLSLKNTIQDEIKLSERVAEEKEKMKIKEAKRQKEFEELLRRQREEYEELLKKERLEDEKRRAVQKEQENRIQDMEHQRRLERERIEREQLEQLEKERRENQQKTEELERKYLEAK…	ATGATTGGCAAAACTGGGAATGGGAAAAGTGCACTCGGCAACACAATACTTAATAGAAAAATTTTCTACAGTCGATCAAGTACAGCATCGGTTACCAAAGAAATTCAGTACGAGGTGAGCGAGGTTAATGGTCGTGTGATTAAAGTAGTCGATGGACCAGGTGTTGGGGACACTAGAATGGACAATGAAAAATCCACCAGACTCGTCATGGATGCCATGTCTTACGCGATCTCAGTCAACCCAAAAGGCTATCACGCCTTCCTCCTTGTCGTCAAGTTTGGTGGGAGATTCACTGTGGAAGATCAAGACACGATCGCCTTTTTGAAGAAAATATTTGGCGAAAACTTTGTGAAAGACTTTTGTATCCTTGTTATGACTTGTGGCGACAACTTCGAATCA…	m=423aa
BP03378-RA	BP03378	OG0001837	dom=<1-AIG1(169)-169>		GTPase IMAP family member 7-like	BGLB004870	GTPase IMAP family member 7-like	XP_013073396.1	GIMAP	yes	98.039	100	MNQTEALKLVLKSVEASIAANPVGYHAFLLVVRFGGRFTSEDTQTVSVLKGIFGEEFVKNYCILVVTCGDNFDPEETETDCFESWCLTQKGVFRNLVEECNRRVILLDNRTKDSKKQTEQLEKLISMVESLSALGMRYSGKHFEIAQKNRERLVIESKLPVIKEETFRETSLIIQQLSRLQLEEAEKQLAPIEELKHRVDALLKDVLDQDKETGALNAVIKNILQVQECIKEQLFSSEQSIQVNIESKRRKEEIEKLREEKEQRRKELDEEKRLKLEERITRMEAENRESQRKAVLLEEDLKRKTLEAEAEYKRIQGDETMSMIMTISKAILDNAMPLVLNFLQNFDLTGDSDDSDW	ATGAATCAAACTGAGGCATTGAAGCTTGTTCTAAAAAGTGTAGAGGCTTCTATTGCGGCGAATCCAGTAGGATATCATGCTTTTCTTTTGGTCGTTCGATTTGGAGGACGCTTTACTTCCGAAGACACGCAGACAGTTTCAGTTCTGAAAGGAATTTTCGGAGAAGAATTTGTGAAGAATTATTGCATCTTAGTAGTAACATGTGGAGATAACTTTGATCCAGAGGAAACGGAAACAGATTGCTTTGAGTCTTGGTGCTTAACTCAAAAAGGTGTGTTTCGAAATCTAGTTGAAGAATGTAATCGAAGAGTCATTTTACTTGACAACAGAACCAAAGACTCCAAAAAGCAAACAGAACAGCTGGAGAAATTAATTTCAATGGTGGAGAGTTTGAGTGCA…	m=357aa
BP04933-RA	BP04933	OG0002827	dom=<3-AIG1(235)-237>		GTPase IMAP family member 7-like	BGLB006281	GTPase IMAP family member 7-like	XP_013077354.1	GIMAP	yes	96.277	100	MKETLNIVLLGKTGNGKSSTGNTLLNRKAFQVSCDKTSCTTLPLLEVSDIMGVRLKVVDTPGLMDTSGTRNEDTILNVCCGMSLCPDGFDALVLVLDYNNIFSTEEPETIRILRTFFGESFVRDYCVVVVTHGDNFDLDRSEDEKPISFKEWCLELKHPVGIAQLFKECQYKVVLFYNKGPVYASQREAAVKEFINLLQKIKGRYTNEHFNSCVAQREKFIQESRTPELRSNIQELLSLLVCDIDEILNSRHSERVELTKLKRHVNELIMRVDGQTESLGFMDNLKSKLFLVRHRIENIDSQGMKKELESLKQEIQKLKNPSVDWTKLWYKIASVMSTIFKAAGILMQTNSKWSELGKVFCSAGELMDSTQKEISS	ATGAAAGAAACATTGAACATTGTTTTACTGGGTAAAACTGGCAACGGGAAAAGCTCCACTGGAAACACATTGCTGAATCGCAAAGCTTTCCAGGTAAGCTGTGACAAAACTTCCTGCACCACTCTGCCATTACTGGAGGTGAGTGACATCATGGGGGTCAGGCTTAAAGTGGTGGACACACCGGGCCTTATGGACACCAGTGGCACGAGAAATGAGGACACCATTCTCAACGTCTGCTGCGGAATGAGTCTGTGCCCCGATGGATTTGACGCACTTGTGCTGGTACTCGACTACAATAACATCTTCTCTACAGAAGAGCCGGAAACTATTCGCATTTTGAGAACATTTTTTGGAGAGAGTTTTGTCCGAGACTACTGTGTCGTAGTTGTCACACACGGA…	m=376aa
BP09260-RA	BP09260	OG0002255	dom=<6-AIG1(291)-296><317-AIG1(324)-640>	2 AIG1 domians	GTPase IMAP family member	BGLB038793	uncharacterized protein LOC106059809	XP_013072942.1	GIMAP	yes	88.636	80.6489	MSQIALLTIGYPGNGKSATANTILGYDAFSKNNSTAKIVTEPCVHTSTDKTITVVDGLCLMGLDEDTLFDAQTAVQMCGGPGLSSVLVVLRFGEKFSEEEAKLVEVARNVFGPNILRDFGVCLVTHGDDFKYAVEEGEEDSKTLDVWYQKQKGKLRALFSECGNRCVMFDNRTKDPKEKGRLLNIVRNLSKNGSKRYTTEDFRKLHRRTFPMSHNKQLQMTFRRRLVEIREIIKSNPCEQILEQILRNLGDISEEAKQIFNSEQYIQNVISEVQVLTRSIKPLLRRKRDSDRQFVSAETQEKHDARQKPQSTASDDSMAQKDKLSNDINILVLGRSGNGKSSTGNTILGSPEFRVNAGTTASNSSIESKRNTWGYLSIRVVDGPSLEDAVLEASTNLDK…	ATGTCTCAAATAGCTTTGTTAACAATAGGATATCCCGGAAATGGGAAAAGTGCAACAGCAAACACGATTCTGGGATATGATGCATTTTCTAAAAACAACAGCACTGCCAAGATAGTGACAGAACCCTGTGTACATACTTCTACCGATAAGACTATTACGGTTGTGGACGGTCTTTGTTTGATGGGTCTGGATGAAGACACACTGTTTGATGCTCAGACCGCGGTCCAGATGTGTGGTGGTCCTGGTCTGAGTTCTGTCCTCGTTGTCCTGAGGTTTGGAGAGAAATTCAGTGAGGAAGAAGCTAAACTTGTTGAAGTGGCTAGAAATGTGTTCGGACCCAACATTTTGAGAGACTTTGGAGTGTGTCTTGTTACCCATGGTGACGATTTTAAGTACGCT…	m=704aa
BP09261-RA	BP09261	OG0004704	dom=<8-AIG1(226)-233>		GTPase IMAP family member 7-like	BGLB008951	GTPase IMAP family member 7-like	XP_013085791.1	GIMAP	yes	92.708	96.4824	MGSKTSDVDLLLIGKTGNGKSATGNAILKRKVFRSNANVTSVTKQIKTSYSLYKGRNLKVVDGPGALDTDMPEQESLEKLIDSIKVAIASNPQGYHAFLLVVRFGNRFTTEEQRTVEVLKHIFGDYFVNKFCILVVTHGDNLCNEEVGSFEDWCSQQEGAFKSLVQECRNRVVLFDNRTKDQAKMDAQIDRLLTLVDTVSPLGLRYTDDNFRHAQRERDRIVVEAKLPIVREETLRESSLILQEMRNIQPDQENQLKSLNAFKVRAENLERSVRDQDKGTGALALIIANAVDIRKAVEGQIERAKSAIVLKEEQEKIKVEWDRRREERERQYRADEEEVRKQTEGRIAELEREKSENEANLARMRREAEQKLDNLEEKNMEVTNKLKFAASLSELNLK	ATGGGGTCTAAGACAAGCGATGTTGATCTTTTGCTGATTGGGAAAACTGGAAATGGAAAGAGCGCTACCGGAAATGCCATACTCAAAAGAAAAGTGTTCAGAAGCAACGCTAACGTCACGTCCGTAACGAAACAAATTAAAACCAGCTACTCTCTTTACAAGGGCCGCAATTTGAAAGTGGTCGACGGACCCGGGGCGTTGGACACTGATATGCCAGAGCAGGAATCCCTGGAGAAGTTAATAGATTCTATAAAGGTGGCGATAGCCTCTAACCCTCAAGGGTATCATGCTTTTTTACTGGTCGTTCGCTTTGGTAATCGTTTTACCACTGAAGAGCAGCGTACCGTCGAGGTTCTCAAACACATCTTCGGAGATTATTTCGTAAACAAGTTTTGCATT…	m=384aa
BP09263-RA	BP09263	OG0012580	dom=<1-AIG1(96)-96>		GTPase IMAP family member 7-like	BGLB025549	GTPase IMAP family member 7-like	XP_013085789.1	GIMAP	yes	84.733	100	MNKSGSFQDWCLSQKGPFYDLFAECGNRAVLFDNKTMEQIKKEQQLNQLLEIVKALSSDGHRYTNQYFLKAEAERAKTVKKNKPEIQEHNMKEASLIIQKLGKLDICDRAKTLPRLHMLQLRTEDLLNNVVYQDKNTGALKDIIQHANGIKKTVESYIHCTEIAAGIVIKLQQQIDEHQEHRENQVNLISEKILNQNKLSALDKHLKARVRALEIEHLNLSRNTVTRYALAIGKILADSMWHVAPIALGLLGLFAFLNK	ATGAATAAAAGTGGTTCGTTTCAGGATTGGTGCTTATCACAAAAAGGTCCTTTTTATGATCTTTTCGCAGAGTGCGGTAATCGAGCTGTGCTATTTGATAATAAAACTATGGAACAAATTAAGAAAGAACAGCAGTTAAACCAACTGCTTGAGATAGTTAAGGCACTTAGCTCTGATGGACATAGATATACAAATCAATATTTCCTGAAGGCCGAAGCAGAAAGAGCAAAAACAGTAAAAAAAAATAAACCAGAGATACAAGAACATAACATGAAAGAGGCTAGCCTTATTATTCAAAAGCTAGGTAAGCTTGACATATGTGATCGAGCTAAAACACTACCTAGGTTACATATGTTGCAGCTCAGGACAGAAGACTTACTGAATAATGTTGTTTATCAG…	m=262aa	short AIG1 domain (96)
BP09265-RA	BP09265	OG0012073	dom=<7-AIG1(228)-234>		GTPase IMAP family member	BGLB023578	putative protein PHLOEM PROTEIN 2-LIKE A3	XP_013085771.1	GIMAP	yes	98.913	49.8645	MNYPSDIDLLLIGKTGNGKSATGNSILQCKAFKSVSSTQSVTSDIQFGMCESQGRIIKVVDGPGIGDTRMNSEKAVNLVKNSLEYAIGLNPRGYHALLVVVKYGCRFTEEEQDTIKFLKALFGKTFIQDYGILVMTNGDSFDSEPDRSHTTFKGWCKEQTGPFADMIKECKGRIVLFDNRTQDKDKQISQIRTLMHFVEDIQTQRKPYTDENFELARAAKDKILSSTTKPLITEKMLKEAGLVFQRLTDIQSNRLQKNWLKDLENLLVRAEALHSSVVAQDKGTGDLKEMIKHAAEIKNNISQEIKFCVKRNEEEKKQQQEEQLRELLEHMILFDLAESYSQANRKYNDDIVRNLLGNVKFPLRRFVWL	ATGAACTATCCATCTGATATTGATCTTTTATTGATTGGAAAAACTGGCAACGGTAAAAGCGCCACCGGAAACTCAATTCTACAATGTAAAGCCTTTAAGAGCGTGTCCAGTACACAGTCAGTCACCTCAGACATCCAGTTTGGAATGTGTGAAAGTCAAGGTCGAATAATAAAGGTAGTGGACGGACCAGGTATTGGTGACACGCGGATGAATTCCGAAAAAGCCGTTAACCTGGTGAAGAACAGCCTGGAGTACGCCATAGGTTTGAACCCTCGTGGATACCACGCTCTTCTTGTCGTGGTCAAGTATGGCTGCAGATTCACCGAAGAGGAGCAGGACACCATCAAATTTCTAAAAGCTCTCTTTGGCAAAACTTTTATTCAGGATTATGGGATTCTG…	m=184aa
BP09273-RA	BP09273	OG0009135	dom=<27-AIG1(235)-261>		GTPase IMAP family member	BGLB008944	protein AIG1-like	XP_013085770.1	GIMAP	yes	96.739	100	MKTKYKGIFALTIKFSDSSVLRMTHYSQLNLMLIGKSGNGKSATGNSILRRRCFRTSGSATSVTNKVDLEVGKFDSRKLKVVDVPGVCDNSMENKAGVEFVMNSLQQAIFLCPDGYSAFILVLKYGTRLTKEELETLKFLKKFFGQTFIEDYCVLVMTGGDNFAYEKKSEGVNFKSWCASQPGKFEELLVECDHRIVLFDNFTKDNYLKDKQLLKLLKEIDRLPHKGQRYTDINFRNAQNSRNKLRVENRRSQLREESAYETSYMIDKLGKVQASNDHKMKISPLDKILLKDSQLLNRLQEADLGTGELADLIQTATSIDRIASDEKKISKHLADDEETIRLQKEELQKKVMRMEEEKRNLEKLSELEKLKALKEREKQEKEIEKLKRENEEREEQHRQ…	ATGAAAACTAAATATAAAGGTATATTCGCATTAACAATCAAGTTCTCCGATAGCTCTGTACTAAGAATGACGCATTACTCCCAGTTAAATTTAATGTTAATTGGGAAAAGTGGCAACGGAAAGAGTGCCACCGGAAATAGTATACTAAGGCGGAGATGTTTCCGAACAAGTGGATCTGCTACCTCAGTAACAAATAAGGTAGACCTTGAAGTAGGAAAATTCGACAGTCGAAAACTGAAAGTCGTCGACGTGCCAGGAGTCTGCGATAATTCTATGGAGAACAAGGCTGGGGTTGAGTTTGTTATGAACAGTTTGCAGCAGGCCATATTTCTCTGCCCTGACGGTTACAGCGCTTTTATTCTAGTTTTAAAATATGGCACACGTTTGACGAAGGAAGAG…	m=460aa
BP16896-RA	BP16896	OG0001835	dom=<95-AIG1(234)-328>		GTPase IMAP family member	BGLB004821	protein AIG1-like	XP_013073227.1	GIMAP	yes	82.062	75.2336	MAESKESAEANSTLTDWIKPELLKGVSPESQQAIAATLASLKNLSTESTDRKETKSAESERKYSVNVNTTLEESKSEKTKLKAAGKETQIISNDCLNILLVGKTGTGKSATGNTILQKKAFESKGLCDSVTTDVNYDIAECRKRKIKVVDGPGIGDTHYIDNIVKATEMVMDKMKDAVLLNPDGYHAFLLVIKFGNRLTKEDKECIRILKAIFGPDFVKNYCILIVTNGDSFMFDNKESNHTFKQWCEEQEGIFKDLYAECDQRAVLFNNATTDETIRTEQMTKLLECIDTLQHGSRCYTNKHFEFATRNRQQLMAEIKEPLVRQNAIETISIIFQKLDDISQKDPNTQIEHLNSLQIEAEDLFNYVNTVDDKTNVLQDTICSVNGLCKRIQDKIEHVE…	ATGGCTGAGAGTAAGGAGTCAGCTGAGGCAAACTCTACATTGACGGATTGGATAAAACCCGAGCTACTCAAGGGTGTCAGCCCTGAATCGCAACAAGCAATTGCTGCAACGTTGGCCAGTTTGAAAAACCTATCCACAGAGTCCACTGATAGGAAAGAAACGAAATCGGCTGAGTCTGAAAGAAAATACTCAGTCAATGTCAATACAACATTGGAGGAAAGTAAATCAGAAAAGACCAAACTGAAAGCGGCAGGAAAAGAGACACAGATAATTTCAAATGACTGTTTAAACATTTTGCTTGTGGGAAAAACTGGTACCGGGAAAAGTGCCACAGGCAATACCATTCTACAGAAAAAAGCATTTGAGAGTAAAGGTCTCTGTGATTCCGTAACTACTGAT…	m=485aa
BP20532-RA	BP20532	OG0003477	dom=<9-AIG1(233)-241>		GTPase IMAP family member	BGLB024693	protein AIG1-like isoform X1	XP_013060580.1	GIMAP	yes	91.124	100	MEQSKSKEATVLLVGNTGNGKSATGNSILNKQSFKTTAGPSNAISAVTKDTGVYNDCTLYVIDCPGVDTERSPDEIFSLSVENIEKALEMCSFQFSALLLVLKYGQRFTQQESNAITNIRGILGQNVIRECVICVLTYGDDFEADNEDNKDDLSFLDWCQQQEGEIKKVFQECMCRCVLFNNRSKDESIKRLQISKLLELVEKTTPYTKAMYDNAQGDRQRLATETQAPKILQQANATIKELRQKIPSIGASKHPHTLEDQLSKLLIDVEIYKESLMRKYEEYEFVKQPLQDLTILRMEINSKLKIYEQNSKIGRAQDITQLNEQEKTANNKRYCIIL	ATGGAACAGAGCAAATCTAAAGAAGCTACCGTCCTCCTTGTTGGTAATACTGGCAACGGAAAAAGTGCAACCGGAAACTCAATACTTAACAAACAATCTTTCAAAACCACAGCTGGACCATCTAATGCCATCTCAGCAGTGACCAAAGATACCGGAGTGTATAATGATTGCACCCTTTATGTCATTGATTGTCCTGGAGTCGACACTGAGCGAAGTCCTGACGAGATTTTTTCATTATCCGTAGAAAACATAGAGAAAGCGTTGGAAATGTGCAGCTTCCAATTTTCAGCGTTGTTGCTTGTCCTCAAATACGGCCAACGATTTACACAACAAGAAAGCAACGCTATAACAAACATTCGCGGAATACTGGGACAAAATGTTATACGCGAATGCGTGATT…	m=338aa
BP20572-RA	BP20572	OG0016490	dom=<8-AIG1(203)-210>		protein AIG1-like	no match	protein AIG1-like	XP_013060583.1	new AIG	no	39.7	72.9	MATMKRLLLVGRGGNGLTSCAKSIKEAQTDYTPFKTLAIECPGVGDTGDGRRESIESTRYTLKEILKEYNKDGGFNAIALVLKYGARFTKQEKDAVEEVKLMFGKNVFQKHGIIIMSYGDLFGLIKETDGPTFMDWVTEQRGDVEKLFKEVKRKVYLLDNKTKDMEIKRCQYNDLIECFRYLSEPYTLQDFENARRENLSADTSYNDSNLPQEGGSRYQLTNFVKDHPKNVLVLILFLVFAVIVFFILSISKTCK	ATGGCAACGATGAAGCGACTACTTTTAGTTGGCAGGGGAGGTAATGGCCTAACATCATGTGCTAAGTCAATTAAAGAAGCACAAACAGACTACACTCCCTTTAAAACTTTGGCAATAGAATGTCCCGGAGTAGGGGACACAGGAGATGGCCGCAGAGAGAGCATAGAAAGTACCCGATATACACTAAAGGAGATACTTAAGGAGTACAACAAAGATGGAGGTTTCAACGCCATAGCACTTGTCTTGAAATATGGCGCAAGATTCACCAAGCAGGAAAAGGACGCCGTAGAAGAAGTGAAACTGATGTTTGGGAAAAATGTGTTTCAGAAGCACGGGATAATTATCATGAGTTACGGAGATCTATTTGGGCTGATCAAGGAGACAGACGGGCCTACTTTT…	m=214aa	new
BP20573-RA	BP20573	OG0016490	dom=<3-AIG1(197)-199>		GTPase IMAP family member	no match	protein AIG1-like	XP_013060583.1	new GIMAP	yes	35.9	78.2	MKRILLVGRAGNGLTSCVQSINKVQPGCRPIEIYALECPGVGDKGEDRRESIESTRNNLKEIIKAYDKDGGIDAIALVLKYGVRFTKQEKDAVEEVKLMFGANVFQEHGIIIMTYGDLFEGYDVGKENYFIDWASEQRGDIEKLFQDVQTRVYLFDNKADNIQKRREQVEHLSQCFMHFRKPYTLEDFEKASQLDIDSIFGQANPKCQFLLCLQKHFKIIMGFLFLFFILCLIILFCDLYVIK	ATGAAGAGAATACTGTTAGTAGGCAGGGCAGGAAATGGCTTAACATCATGTGTACAATCAATAAACAAGGTACAGCCTGGCTGCCGTCCCATTGAAATATATGCGTTAGAATGCCCTGGAGTAGGTGACAAGGGAGAAGACCGCAGAGAGAGCATCGAATCTACCAGAAATAATTTAAAGGAGATCATTAAGGCGTACGACAAAGATGGAGGTATCGACGCCATAGCGCTTGTCTTGAAATATGGCGTAAGATTCACCAAGCAAGAAAAGGACGCCGTGGAAGAAGTAAAACTGATGTTTGGGGCAAATGTGTTTCAAGAGCACGGGATAATAATCATGACGTACGGAGATCTTTTTGAAGGCTACGATGTGGGAAAAGAAAATTATTTCATTGACTGG…	m=220aa	new
BP20574-RA	BP20574	OG0017470	dom=<24-AIG1(206)-229>		protein AIG1-like	BGLB023742	uncharacterized protein LOC106068188	XP_013082954.1	AIG	no	94.318	95.6522	MTGHAFKPDVYLMSHKRSPRRTMKTLLLVGRSGNGTTSCVQSINRAAQHGNSILTDIQAVECSGVCDTGSDRVESVQTVTNKVREELKRHDVQAVCFVLKYGVRFTKQEKDAVQEVRSMFGLNVFRDHGIIIMTYGDLFEVDSGEDGRLFMDWCREQSGDIQSLFEELSYRVVLFNKRAQDASKLQQQLEDLQRCLSQITRPYSLSDFNQALRERTQNERIALFKPTPRRDSDQDMLVPVRNRNTVYALVCRYKWLILCVFIITVLALFLLIYFLK	ATGACCGGTCACGCCTTTAAACCAGACGTCTATTTGATGTCACACAAAAGGAGCCCAAGACGCACCATGAAAACACTCCTTCTTGTTGGTCGTAGTGGCAACGGTACAACATCCTGTGTTCAATCAATCAACAGAGCAGCTCAACATGGGAACTCGATCCTTACTGACATTCAAGCTGTGGAATGTTCCGGTGTTTGCGATACCGGATCGGACCGCGTAGAAAGTGTCCAAACCGTCACGAACAAAGTCAGAGAAGAATTGAAGAGACACGACGTTCAGGCCGTCTGCTTTGTGCTGAAATATGGCGTCCGGTTCACCAAGCAAGAGAAGGACGCTGTGCAGGAAGTCAGGTCAATGTTCGGCCTTAACGTGTTCCGAGATCACGGGATAATTATTATG…	m=264aa
BP20576-RA	BP20576	OG0008905	dom=<6-PTHR45832(288)-293>AIG1(80)-456>	NON-SPECIFIC SERINE/THREONINE PROTEIN KINASE	protein AIG1-like	BGLB000690	rho-associated protein kinase let-502-like	XP_013097101.1	AIG	no	81.716	56.0669	TTTETPKQYTIGRLLGSGGYGRVYLCCDSSTSILFAMKQVDLGNLNSHISKEVQALINEVQILRKIQHERIVQYLGCQENKESLSIFLEYMPGGSLLNHMQQFGPLTEAVAGNCTKQILEGLVFLHKNNIVHRDIKAANILRDTVGNIKLTDFGVSRQLLSISCASGLNTTIGSPYWMAPEVIKEAGYGQNADLWSVGCTVVEMLTTKPPFYHLEPCAAIYKIVTCKYPDYELPAGTSDIVKNFLNTAFQLNSSKRKSASELLHHSFITDNSVRESREVNMAQSKNNFKRILKVVALGSVYSGKSCLIHRYVHREFKIVYSTIGANLSRVMLGNDQFDIWDTNGLAEFVQITSQFCKDAGAAILVFALNSRKSFDLLKETFEPLLKFTATNSPKVVVGT…	ACAACTACAGAAACACCTAAGCAGTATACAATTGGAAGATTGTTAGGATCAGGAGGATATGGGAGGGTCTACCTCTGCTGTGATTCCAGCACTTCTATATTGTTCGCTATGAAACAAGTTGATCTTGGTAACTTGAACAGTCACATTTCCAAAGAAGTTCAAGCACTGATAAATGAAGTTCAGATTCTACGTAAAATTCAACATGAAAGAATTGTGCAATACTTAGGCTGCCAAGAAAACAAAGAATCATTATCAATCTTCTTAGAGTATATGCCTGGGGGTTCACTTTTAAATCACATGCAGCAGTTTGGTCCACTGACAGAAGCTGTAGCTGGGAACTGTACAAAACAGATCTTGGAAGGATTAGTATTTTTACATAAAAATAACATTGTCCATAGG…	m=268aa	containing AIG1 domain, but different domain prediction tools. Short AIG1 domain (80)
BP20581-RA	BP20581	OG0001369	dom=<287-AIG1(399)-685><1041-AIG1(402)-1442>	2 AIG1 domians	GTPase IMAP family member	BGLB012387	uncharacterized protein LOC106079598 isoform X1	XP_013096244.1	GIMAP	yes	87.642	47.3937	MDSEPEIRPFKEKLRLFELGTERVLASERTKFLVDGLEQETSIYPAPTNKPTEQKYSIYQTPRNKPALILSQNKPTSRTKSTLDKPKPLPKPFQTAATFVAYNVANRNTSQCNRGSKPGEYTNMRVLQEQKAELELANQNINKTKPACDSQGQYAAKYTILKDNREHTQHTQEHIQEVQTTYPHDGEVGQGDAVDAENEDIPDYGQYTYLDDETKKLQRLNLERESVCEETSLALGGIESLETNDNSLLKLGIFFYKEDVDLMKKTRQEVEELTPAPEERFNGNYPDQIDLLLIGKTGHGKSALGNSILNRNAFVSKNSTSSVTKTVSRETSEMNGRIVTVVDGPGVGDTELGAEQAQKFIIEALSSAVAANPRGYHAFLLVIKLGGRLTSEEIDTIDF…	ATGGATTCAGAACCAGAGATTCGACCTTTTAAAGAAAAACTCAGACTTTTTGAATTAGGAACCGAAAGAGTCCTTGCATCAGAAAGAACAAAATTCTTAGTAGATGGCTTAGAACAAGAAACCTCGATATACCCAGCGCCTACGAACAAACCCACTGAACAAAAATACTCGATATATCAAACGCCCAGAAACAAACCAGCATTGATATTATCCCAAAATAAACCCACTTCTAGGACTAAATCAACACTAGACAAACCCAAGCCTCTGCCTAAGCCTTTTCAAACTGCGGCCACGTTTGTAGCATACAATGTAGCAAACAGGAACACGTCCCAGTGTAACAGAGGCAGCAAACCAGGAGAGTACACAAACATGCGTGTCTTACAAGAACAAAAAGCAGAA…	m=704aa
BP20582-RA	BP20582	OG0018343	dom=<98-AIG1(219)-316>		GTPase IMAP family member 4-like, partial	BGLB037886	GTPase IMAP family member 4-like, partial	XP_013089779.1	GIMAP	yes	83.784	43.1981	MDVTSHNVVSHKYPLLNIDQLVNKNMALFKWSVTILPMSSSQTKAQYGVCDEYLYHVENIEKALDEMRITLNSAKQNEIKKIQEKNIGLIKGFSPVPIDLLLIGKTGSGKSALENSILNRKGFKSNSGISSVTKTVQNETREVNGRIITVFDGPGVGDTEIIAELGPDLVTEALSSAVAENPIGYHAFLIVLRFTLEEKETIDFLKLMLGKNVFRKFGILVLTGGDHFEKGTDFQEWVLLQSGHLADLVKECKNRIILFDNKTQDKEIKERQFSDLLKIIDHLIMENCRYSNEQFELARSIRHEIILESKKPVIVEETMLEANLIMQGIESHQDKNDDTSIMQLKVLLERAKALHENLLANDNRTGLLTDLISLVETAKNTIVIQIEVSEKLIDINKRM…	ATGGACGTGACCTCTCATAATGTAGTTTCTCACAAATATCCTTTGTTGAACATTGACCAACTTGTCAATAAAAATATGGCATTATTTAAATGGAGCGTTACGATTCTGCCAATGTCAAGTAGTCAGACAAAAGCTCAATATGGCGTTTGTGATGAATATTTGTATCATGTAGAGAATATTGAAAAAGCTTTAGATGAAATGCGGATAACATTAAATAGCGCAAAACAAAATGAAATTAAGAAAATTCAAGAAAAAAATATTGGATTAATAAAGGGATTTAGCCCAGTCCCAATAGATCTTCTTTTGATTGGGAAAACTGGCAGCGGAAAAAGTGCTCTGGAAAATTCTATACTGAACAGAAAAGGTTTTAAAAGTAATAGTGGCATCAGTTCAGTCACT…	m=185aa
BP20583-RA	BP20583	OG0004132	dom=<145-AIG1(233)-377>		GTPase IMAP family member	BGLB000681	uncharacterized protein LOC106050165	XP_013060567.1	GIMAP	yes	90.773	70.2277	MDEKPPKPSPMPRKQKDVQSSPTSSEAKGQDNLPKEENSKVRNLVLMMEKQLETFETNCSINEINRKPPKPLPRQRKVQSSPTSSEAKGQGNLPKDENSNVRNLVLMMEKQLESFEMNFSGNESQLQNESNLNCSKLPENVLDEVDLLIIGKTGSGKSSLGNSIMRKAVFKYGATLSALTQVIAGEVCEFHGTRIKVVDGPGIGDIDKSHEKGTVDIINFMSEAIALNPRGYHAFLLVLKFGNRLTNEDKQVISILKKIFGESFFVKYCILVMTCGDEFERDISIDFLDWVANQSCSVFRSFLEECSNRIVLFNNKTADKERQEGQLMKLLNIVKTLKLQNCRYADEHYFTGKTNRDYLTVEAQKNFIEEEAFKEANVLDETLKVILESRRSERNIVLF…	ATGGATGAAAAGCCCCCAAAACCTTCGCCCATGCCAAGGAAACAAAAAGATGTCCAAAGTTCACCAACAAGTTCAGAGGCTAAAGGTCAAGACAACTTGCCAAAAGAGGAAAACTCAAAAGTTAGAAATTTAGTTCTGATGATGGAAAAACAATTAGAAACTTTCGAAACAAATTGTTCTATAAACGAGATAAACAGAAAACCTCCAAAACCTTTGCCGAGGCAAAGAAAAGTTCAAAGTTCACCAACAAGTTCAGAGGCTAAAGGTCAAGGCAACTTGCCAAAAGATGAAAACTCAAATGTTCGAAATTTAGTTCTGATGATGGAGAAACAATTAGAATCATTCGAAATGAATTTTTCTGGAAATGAGTCACAACTTCAAAACGAATCGAATTTAAAT…	m=401aa
BP20585-RA	BP20585	OG0018030	dom=<3-AIG1(249)-251><374-AIG1(242)-615>	2 AIG1 domians	GTPase IMAP family member	BGLB032430	uncharacterized protein LOC106050154	XP_013060557.1	GIMAP	yes	91.713	100	MSKTINLLLIGTAGNGKSATGNSILGQEKFATSADFTDAEKFVKKGSSVFEGSSINVVDVPGIDTDNKNEDVFRKFQTLVKKAFDICQDGFSAFILVLKYGNRFTRQEHETLKLIRSTFGDDVIKNQVICVLTHGDMFKSDMEQEGNEVEFEIWSKKQDGAIQKLFQECNYRCILFDNKSKDKSTTYEQLRKLIALTCETLTYTDALYHSSESGRSDLLEEIKAPEKNRQIMAIIDTFRSEMKQIEQECKDDSIAQIERLKNLLARVRDYENCLDLPKALSTKSLNPRSMLAVLVSELQSRIKLLELDRNSATEPTKDGKTTNTDDIPFNRHDSSRIPIRPTQKKDTIMTEPDTIGTDPDTTELKVSDTAERQCISLLLLGTTGNGISSIGNAILGKPR…	ATGAGCAAAACGATTAATTTACTTTTGATCGGTACAGCTGGCAACGGTAAAAGTGCCACCGGCAACTCAATCCTTGGCCAGGAGAAATTTGCCACGTCTGCTGACTTTACAGATGCCGAGAAATTCGTCAAGAAAGGTTCCAGTGTTTTTGAAGGCTCCTCCATCAACGTCGTGGATGTCCCCGGCATCGATACAGACAACAAGAACGAAGATGTGTTCCGAAAATTCCAGACTTTGGTCAAAAAAGCCTTCGACATATGTCAAGATGGCTTCTCTGCTTTTATTTTAGTTCTGAAATACGGAAATCGATTCACGCGGCAGGAGCACGAGACGCTGAAACTGATCAGGTCAACCTTCGGCGATGACGTCATCAAAAATCAAGTCATCTGTGTGCTGACC…	m=724aa
BP20586-RA	BP20586	OG0023063	dom=<382-AIG1(230)-611>		protein AIG1-like	no match	protein AIG1-like isoform X2	XP_013060582.1	new AIG	no	39.4	31.2	MTSAITLEDHVRSHEDSLLKFYTDFLNRYFDKHANNGQDKKVFVYVKQAKKCLENVQLSLNQYDPSTSLINNNDRDIYDNTVIPGNSCTDLKSTSSCQSNPRSTVKVQDRQDIFEEESFTQGNSNEDQAIMVMNNGKSASMKDDLLPPKLLETSYDNSSAKKTILTKDSSTQVTTKKKKDSSLSKKLKRAKMSVTSFASSFRGEVKKVLSSASLTPSQWHLAGPVVDNVDIDSVTNLPANNSQSKMFTSAEITEKDDSLSFTSLNDNCLTVGEMFQNVIHQHNINDNQFVLTNEQGAGLQELTPSLLPGTSQTLACCQTKLNDSITTPQNDEFTVSPVVASTSSCSNLSDFLALHSSCEHLSSTASMEYNMSQKLISESAKSVNFILFGASGNGKSATG…	ATGACCAGTGCTATCACTTTGGAGGATCACGTAAGAAGCCATGAGGACAGTTTGCTCAAGTTTTACACAGATTTTTTAAACAGATACTTTGACAAACACGCAAACAACGGCCAGGACAAAAAAGTGTTTGTGTATGTAAAACAAGCAAAGAAATGTCTTGAAAATGTTCAATTAAGTTTAAATCAATACGATCCATCTACATCTCTAATAAATAACAACGATAGAGACATATATGACAACACTGTCATTCCCGGAAACAGTTGTACAGATTTAAAAAGCACATCAAGTTGTCAGTCCAATCCGAGGTCAACTGTTAAAGTTCAAGACCGTCAAGATATATTCGAAGAGGAATCTTTTACGCAAGGGAATTCCAATGAGGATCAAGCAATAATGGTAATG…	m=218aa	new
BP20587-RA	BP20587	OG0006000	dom=<62-AIG1(234)-295>		GTPase IMAP family member	BGLB028741	protein AIG1-like, partial	XP_013061089.1	GIMAP	yes	90.654	42.7146	MDSNKITTLPDTERELSLTSIKEITQNDLVVKLQREMLSGFSKNKKSISNTDLSMKTPKQEIDLLLLGKTGNGKSALGNSILGRNAFVSRASLDSVTVNVTYDVDERNGVKIKVVDGPGVGDTRLDKKEAVKDILLKVATAISTNPQGYHAFLLVLKYGARLTEEEQDAIQFLKKIFGEHFFNKFCVIVMTCGDNFRDDDVKDFGKWVAAQTCAKFQALLKDCNSRIILFDNKTKDDIIKQDQLNQLLQIIYKLQKDNCRYSDEHFQSAQTARDVLLLESEKEIISEDIMTEANLIFLKFQEIINSIEPSLCNHYLTELYERTNDLLTKIKDQDKGLGVLHELVSHVVSLGSSINDEIRLSIKLEEEREKFQRRIEEDALSHAMILQMEREEYIRGNRR…	ATGGATTCAAATAAAATAACCACACTGCCAGATACAGAGAGGGAGTTGTCCTTGACCTCAATCAAAGAGATAACCCAAAATGACCTGGTGGTAAAATTACAAAGAGAAATGTTATCTGGTTTTTCAAAGAATAAGAAAAGTATCTCTAACACTGATCTATCTATGAAAACACCGAAGCAAGAAATTGACTTACTTCTGCTCGGCAAAACCGGAAACGGAAAAAGTGCTCTCGGGAATTCTATCCTCGGACGCAACGCTTTTGTCAGCAGAGCATCGTTAGACTCAGTCACGGTAAATGTTACGTACGACGTCGATGAGCGCAATGGAGTAAAAATCAAAGTCGTCGATGGGCCTGGAGTTGGAGACACAAGACTGGACAAGAAAGAGGCAGTCAAAGAC…	m=214aa
BP20589-RA	BP20589	OG0007141	dom=<46-AIG1(232)-277>		GTPase IMAP family member 7-like	BGLB000679	GTPase IMAP family member 7-like	XP_013060545.1	GIMAP	yes	97.005	91.5612	MMTKVDAEYRNWKRRSAQRKKNCYYIALDFSILSQKHSTTNVAVETLDLLLIGKTGNGKSATGNSILRSEAFESKPSLVSVTTDVTYEISEWNGAKIKVVDGPGVQDTRMNESEATKDLLAAVSKAITLSPKGYHAFLLVVKYGSRFTKEEIRTVETLKKVFGDMFFRNFFIIIMTHGDKFEEELNTDFNSWLQQQNSREFKELLMACNNRAVLFDNRTKDEAKRNQQVKNLFDVIQTLKEQNCRYCDEHFKTAAASRAALLVEAEKDFIEEEIMNDASLILQRLQLILTDIQCHKSTPFLQDLNARAESLYLKLKQKDKGTGVLSTLSQHVESIINSIRDQIKFSENILNETKLLRQKREEEAKAHAEELKRQREEFNKCYLEGKALEENRIKLLQEQ…	ATGATGACCAAAGTAGATGCAGAATATCGGAACTGGAAGAGAAGGTCCGCTCAGAGGAAGAAGAATTGTTACTATATAGCGCTAGATTTTTCAATCCTGAGCCAGAAACATTCGACAACAAATGTGGCCGTGGAAACTCTCGATCTTCTGCTTATTGGAAAAACTGGAAACGGAAAAAGTGCCACTGGGAATTCCATCCTAAGAAGCGAAGCGTTTGAAAGTAAGCCATCTTTAGTTTCTGTCACCACAGACGTCACTTATGAAATCAGTGAATGGAACGGAGCCAAAATAAAAGTGGTGGATGGTCCTGGTGTTCAAGACACAAGAATGAATGAATCTGAGGCCACGAAAGATCTTCTGGCTGCTGTATCTAAGGCCATTACTCTGAGTCCTAAAGGC…	m=434aa
BP20600-RA	BP20600	OG0018143	dom=<6-AIG1(208)-213>		protein AIG1-like, partial	BGLB034464	uncharacterized protein LOC106063447	XP_013077261.1	Partial AIG	no	84.255	88.417	MAQSLINALIVGRSGNGKSSIGDSILKAKVFDTSASSEENKSHFNSDNGNGFKVIECSCIQDEEDISEHDFEVAGEAIRNFENRTDVILFVMKYGIRYTQQEKHAVERLRTIFGDTVFRDWVVICFSYGDNFEKDKQENGNDFKTWCWAQSGAVQTLFKEVEYRIVLFNNTAELLESTEKELKTFIHSIVHRNQDQHKELKVQNLEKTTRKGPTATKKKKSLLGRLKGKRYERKTSKNKKSTENKSKEKKSATKSSGNK	ATGGCTCAGTCTTTGATCAATGCTCTCATAGTTGGCAGAAGTGGTAATGGAAAAAGTTCGATTGGAGATTCTATTTTAAAAGCGAAAGTGTTTGATACTAGTGCTAGTAGTGAAGAAAATAAATCTCATTTCAATTCAGATAACGGAAACGGATTTAAGGTCATTGAATGTTCGTGTATACAAGACGAAGAAGACATTTCTGAACATGATTTCGAGGTAGCTGGAGAGGCAATTAGAAACTTTGAAAATAGAACTGATGTCATACTTTTTGTCATGAAATATGGCATTCGTTACACACAACAAGAAAAACATGCTGTCGAAAGGCTTAGAACAATATTTGGAGATACAGTTTTCAGAGACTGGGTTGTCATCTGTTTTTCTTATGGCGACAATTTTGAA…	m=235aa
BP20604-RA	BP20604	OG0019478	dom=<12-AIG1(207)-218>		protein AIG1-like	no match	protein AIG1-like	XP_013060583.1	new AIG	no	33.2	65.9	MPKTDYYANKKIILLVGREGNGKRSVVKSLKSISDEYNDIEAISTQGVGDCKGDRQENILAVINRVQATIQNTAEGFDAIVLVLKYGVRFTKQEKDAVEMVKLMFGDHVFRSHVAIIMTYGDLFETDSDEDGTSFESWCREQTGDIQRLFDEVNHRIVLMDNKSREKQITQARNIQRCVQLIGKKYTTEDFRNAEEGQRILIARENAENKTEPKDRTVFNGDINGNVVLSFLTMWICLMLFIISYSTILGLVWLALLLLGILFVNLQVRKGLMVIGRPNKYVAGISVIVCILYVIKTTTKSMYNLEAT	ATGCCTAAAACAGATTATTACGCAAACAAGAAAATAATTTTGCTGGTAGGGCGAGAAGGAAATGGTAAAAGGTCTGTTGTCAAGTCTTTAAAAAGCATCTCAGATGAATATAATGACATTGAAGCTATCTCGACTCAAGGTGTGGGCGACTGCAAAGGAGACCGCCAAGAAAACATCCTAGCTGTTATAAACCGCGTCCAGGCAACTATCCAGAACACAGCCGAAGGCTTCGACGCCATCGTTCTGGTTCTAAAGTATGGCGTCAGGTTCACCAAGCAAGAGAAGGACGCCGTGGAAATGGTGAAACTCATGTTTGGTGATCACGTGTTTCGGAGTCACGTGGCGATCATCATGACCTACGGTGATCTCTTTGAGACAGACAGCGACGAGGACGGTACA…	m=235aa	new
BP20605-RA	BP20605	OG0012630	dom=<25-AIG1(184)-208>		protein AIG1-like, partial	BGLB025758	protein AIG1-like	XP_013097082.1	Partial AIG	no	86.996	94.8936	MADKMEGVVIQKDDNDNSKDLIIIGRSGNGLTSLEQSIHEDKEYRVIDSKGIGDEGQAITLPERRQHYINLLHQRRQIHAILFVMKYGIRFTQQEKDAVSVVKLTFGENVFKAKVVIVFTYGDLFRQDMTETADLDERFMIWCRDQFGDIKTVLEEADYRCVLFDNKTRDIERKTKQWLQLKSSIQKVEHVNFTIDERLSQNQAPTNMVAVTGEKTLCSKIRDMFFNCKLHMNDN	ATGGCGGATAAAATGGAAGGTGTTGTGATTCAGAAAGATGACAACGACAACTCGAAAGATTTAATTATAATTGGACGATCTGGCAACGGATTAACTAGCCTGGAGCAGAGTATCCACGAAGACAAAGAGTATCGTGTCATAGACAGCAAGGGGATTGGAGATGAAGGCCAAGCCATCACACTGCCAGAAAGAAGACAACACTATATCAACTTGCTACATCAACGACGCCAGATACACGCCATCCTGTTTGTCATGAAGTATGGCATACGGTTCACCCAACAAGAGAAAGACGCGGTCTCAGTGGTGAAGTTGACGTTTGGAGAGAATGTGTTCAAAGCTAAGGTGGTGATAGTGTTTACTTACGGGGATTTGTTTCGCCAAGACATGACAGAAACTGCC…	m=223aa
BP20606-RA	BP20606	OG0019479	dom=<2-AIG1(214)-215>		protein AIG1-like	no match	protein AIG1-like	XP_013060583.1	new AIG	no	33.3	66	MRKILLVGREGNGKASTARSLHMVSSEIQVTPCVGVGDIQEDRTESIQTVISLVQDTLQSNHEGMSAIILVLKYGVRFTKQEKDAVEITKLMFGESVFRSHGIIVMTYGDQFEADYFEDYCRQQTGDIRNLFEFKAHCFEDWCRQQTGDIHNLFEDVNYRIVLIDNRSQEQQKQLEQYTEVLRHVESIRRPYTLCDFQDALPGRRELIAREQTRVTLPCCDNPTSRSAVGISDRGNIAFIAGTVWTFFGLLLFEYSLFLGLFWLTGLTFWVLFVFREMRNGSMVISVKYVPIAAGALFIYFLVPISNNVILDRSFEDK	ATGAGAAAAATATTGTTGGTAGGCAGAGAAGGCAATGGTAAAGCATCTACGGCCAGGTCTTTGCATATGGTTTCAAGTGAAATACAAGTCACTCCATGTGTCGGTGTAGGGGACATTCAAGAGGACCGTACGGAATCTATCCAAACTGTTATTAGCCTCGTCCAGGACACACTTCAATCTAACCACGAAGGTATGTCTGCTATTATTCTGGTACTAAAGTACGGAGTCCGGTTCACCAAGCAGGAAAAGGACGCCGTGGAAATCACAAAGCTGATGTTTGGAGAGAGCGTGTTTCGTTCACACGGGATCATTGTGATGACATACGGGGATCAGTTTGAGGCTGACTACTTTGAAGACTATTGCAGGCAACAAACTGGAGACATACGCAATCTCTTTGAA…	m=249aa	new
BP23781-RA	BP23781	OG0001406	dom=<2-AIG1(173)-174>		protein AIG1-like	BGLB016943	GTPase IMAP family member 7-like isoform X1	XP_013097033.1	AIG	no	93.103	99.4253	MMSLLQVGKTGCGKCSTGNTFLGRNVFKAVISTTSVTKAVQYDYAVVNGREVKVVNCPGVMNTVCQPHESAFMLCQEIEQAILVSPDGYDAILIVTDMARFTDEDREVMRLLKSTFGEDFIEKFCILIVTHADNYDPEENEKSLEDWCNDQIGSFYIKKECLSRVVYIFNKTKR	ATGATGTCCCTATTGCAAGTAGGAAAAACAGGCTGTGGGAAGTGTTCCACCGGGAATACCTTTCTCGGACGTAACGTCTTTAAAGCTGTAATCAGTACGACTTCAGTAACAAAAGCTGTGCAGTACGACTATGCAGTGGTCAATGGTCGTGAGGTGAAGGTCGTGAACTGTCCTGGAGTAATGAACACTGTCTGCCAACCGCACGAGTCCGCGTTCATGCTTTGCCAGGAAATAGAGCAAGCCATTCTTGTCAGCCCGGACGGCTACGATGCTATCCTGATAGTGACAGACATGGCGCGGTTCACCGACGAGGACAGGGAGGTAATGAGGCTACTGAAATCAACGTTCGGTGAAGATTTTATTGAGAAATTTTGCATTTTGATCGTAACCCACGCGGAC…	m=174aa
BP23785-RA	BP23785	OG0001406	dom=<2-AIG1(173)-174>		protein AIG1-like	BGLB016943	GTPase IMAP family member 7-like isoform X1	XP_013097033.1	AIG	no	93.103	99.4253	MMSLLQVGKTGCGKCSTGNTFLGRNVFKAVISTTSVTKAVQYDYAVVNGREVKVVNCPGVMNTVCQPHESAFMLCQEIEQAILVSPDGYDAILIVTDMARFTDEDREVMRLLKSTFGEDFIEKFCILIVTHADNYDPEENEKSLEDWCNDQIGSFYIKKECLSRVVYIFNKTKR	ATGATGTCCCTATTGCAAGTAGGAAAAACAGGCTGTGGGAAGTGTTCCACCGGGAATACCTTTCTCGGACGTAACGTCTTTAAAGCTGTAATCAGTACGACTTCAGTAACAAAAGCTGTGCAGTACGACTATGCAGTGGTCAATGGTCGTGAGGTGAAGGTCGTGAACTGTCCTGGAGTAATGAACACTGTCTGCCAACCGCACGAGTCCGCGTTCATGCTTTGCCAGGAAATAGAGCAAGCCATTCTTGTCAGCCCGGACGGCTACGATGCTATCCTGATAGTGACAGACATGGCGCGGTTCACCGACGAGGACAGGGAGGTAATGAGGCTACTGAAATCAACGTTCGGTGAAGATTTTATTGAGAAATTTTGCATTTTGATCGTAACCCACGCGGAC…	m=174aa
BP23790-RA	BP23790	OG0001406	dom=<3-AIG1(241)-243>		GTPase IMAP family member 7-like isoform X1	BGLB016943	GTPase IMAP family member 7-like isoform X1	XP_013097033.1	GIMAP	yes	88.8	99.6016	MMSLLQVGKTGCGKSFTGNTFFGRNVFKAVISMTSVTKAVQYNYAVVNGREVKGVDCPVVMNTYCQPHESAFMFCQVIEQAILISPDGYDPILIVTDMARFTDEDREVMRLLKSTFGEDFIERFCILIVTHADSYDPEENGKSLEDWCNDQIESFYDIKKECLSRIVYFFNKTKEDKIKKEQMDRLFQFVDQIHSKHGRYDKDYFEAARCVREHLQVKLKEPLLMEEKEKRIRFRMQELQELDKSNEQQAM	ATGATGTCCCTATTGCAAGTAGGAAAAACAGGCTGCGGGAAGAGTTTCACCGGTAATACCTTTTTCGGACGTAACGTCTTTAAAGCTGTAATCAGTATGACTTCAGTAACAAAAGCTGTGCAGTACAACTATGCAGTGGTCAATGGTCGTGAGGTTAAGGGCGTGGACTGTCCTGTAGTAATGAACACTTACTGCCAACCACACGAGTCCGCGTTTATGTTTTGCCAGGTAATAGAGCAAGCCATTCTTATCAGCCCGGACGGCTACGATCCTATCCTGATAGTGACAGACATGGCGAGGTTCACCGACGAGGACAGGGAAGTAATGAGGCTACTGAAATCAACGTTCGGTGAAGATTTTATTGAGAGATTTTGCATTTTGATCGTAACCCACGCGGAC…	m=250aa
BP23793-RA	BP23793	OG0001406	dom=<2-AIG1(216)-217>		GTPase IMAP family member 7-like isoform X1	BGLB016943	GTPase IMAP family member 7-like isoform X1	XP_013097033.1	GIMAP	yes	84.289	98.5075	MMSLLLVGKTGCGKSSTGNSILGRRVFEALTSATSVTKAVQYDYAEVNGREVKVVDCPGVMNTDCQPHESAFMVCQEIEQAILVSPDGYDAILIVTDMARFTEEDREVMRLLKSTFGEDFIEKFCILIVTHADNYDPEENGKSLEDWCNDQIGSFYDIKKECLSRVVYFFNKTNEDKIKKKEQIDRLFQFVDQIHSKHGRYDKYYFEAARCVREHLQVKLKEPLLMEETEKRIRLRMQELQELDESNEQQAMQKLDAMKQEIAAVLEDVNKADQGTDALANVKSFVQRFLHQIDDKIENLNDSLNIKEKKKKLEDEIERDKNLEIIEEEIKLLKEKELRKKEEMSNKIKSLDDDFKDIKQEQTEMRIKNGIKLILTIWENFRFRGPAQIMIEYIVNKLK…	ATGATGTCCCTTTTGTTAGTCGGGAAAACAGGCTGCGGGAAGAGTTCCACCGGGAATTCCATTCTCGGGCGAAGAGTTTTTGAAGCTCTGACCAGTGCCACTTCAGTAACGAAGGCGGTGCAGTACGACTATGCAGAGGTCAATGGTCGTGAGGTGAAGGTCGTGGACTGTCCTGGAGTAATGAACACTGACTGCCAACCACACGAGTCCGCGTTCATGGTGTGTCAGGAAATAGAGCAAGCCATTCTTGTCAGCCCGGACGGCTACGACGCTATACTGATAGTGACAGACATGGCGCGGTTCACTGAAGAGGACAGGGAGGTAATGAGGCTACTGAAATCAACGTTCGGTGAAGATTTTATTGAGAAATTCTGCATTTTGATCGTAACCCACGCGGAC…	m=401aa
BP23794-RA	BP23794	OG0010595	dom=<17-AIG1(248)-264>		GTPase IMAP family member 7-like isoform X1	BGLB016943	GTPase IMAP family member 7-like isoform X1	XP_013097042.1	GIMAP	yes	95.146	100	MSDSWTMSAKVNKGKTSLNALLVGKTGHGKSATGNSILQEKLFSAKSSMTSVTKSVSLGFSENGNERILVADTAGYADTESDRSGGKTENVQLVIDQVKQALVMFPPGYDAILYVTRFDIRYTAEEIETFQIIRKVIGSTSFKRRGILVFTHGDAFEQEEIGMSFNDWCSGQTGHFKTILNHFGKRVVLMNNRADAETKASQLNQLLTEIRYVQQTSKYNRYSMSNFIASEEGRSQIVDYYKKDDMVRSVEKRVTEISQRLKKLNGSPLQKIRSAQSIQSCIASEIQNIESEDKGTGLFESQLKRLDLLKQTAEDVKSRAVKEDREEKRLEAIRQRKLELEQEREMLEERRRWQERELERELEEKARKRSEYARQKQKEEEVWKDMENIVRTGAVVISV…	ATGAGCGATTCATGGACAATGTCTGCCAAAGTAAACAAAGGCAAAACTTCGCTCAATGCACTTCTGGTTGGTAAAACAGGCCACGGGAAAAGTGCCACCGGGAATTCCATCCTTCAAGAAAAGTTGTTCTCGGCTAAGAGCAGTATGACCTCCGTGACCAAAAGTGTTTCTCTAGGTTTCAGCGAGAACGGGAACGAGAGAATACTTGTGGCCGACACTGCAGGCTATGCGGACACTGAGTCGGACAGATCAGGGGGCAAGACGGAGAACGTACAGCTGGTCATAGATCAAGTTAAGCAAGCTCTGGTTATGTTCCCGCCAGGATACGACGCCATTTTGTATGTCACGCGATTCGACATCCGGTACACGGCAGAGGAAATAGAAACTTTCCAGATTATC…	m=412aa
BP23821-RA	BP23821	OG0024825	dom=<78-AIG1(115)-192>		protein AIG1-like	BGLB027157	uncharacterized protein LOC106053184	XP_013064130.1	AIG	no	92.228	99.4845	MEAKKQRSHKVYPTPTSTQSGHTPITPSLPNQQEQKVVSTVDPSCKSSSTKRYPNNTESDTTKCHDLQTYKPSSRSKSIRSIVNDEIDLLLIGKTGNGKSALGNLILDYEAFVSEPSATSVTKEVCDEVNEINGRIIKVMDSPGVEDTDWENDEATNSVVNALSQAIVINPQEYHAFLLVVKFGGRFTKEDKGL	ATGGAAGCCAAGAAACAAAGATCGCATAAAGTTTATCCAACGCCAACATCCACCCAATCAGGCCACACCCCTATTACTCCATCTCTGCCCAATCAACAAGAGCAGAAAGTGGTTTCAACTGTAGATCCTTCATGCAAGTCTAGTTCAACAAAACGATATCCTAACAATACAGAATCCGACACAACAAAATGCCATGACCTACAGACTTATAAACCAAGTTCTAGATCTAAATCTATCAGATCAATAGTTAATGATGAGATTGATCTCCTGCTTATTGGAAAAACCGGAAATGGTAAAAGTGCTCTTGGTAATTTAATTCTAGATTACGAAGCGTTTGTTAGTGAGCCTTCTGCTACTTCTGTTACGAAAGAGGTTTGCGATGAGGTGAATGAAATTAAT…	m=193aa
BP23824-RA	BP23824	OG0000262	dom=<280-AIG1(200)-479>		GTPase IMAP family member	BGLB023869	uncharacterized protein LOC106058609	XP_013071521.1	GIMAP	yes	85.455	34.0249	MRPVKELADVVIKLEVLEDIVEQLQGIIADIQSVIKKCSTWVDETDTSTYEDIKPMLVTKTCYFIQTLFQMALERNSKLSESVITEEEMKNVSEIQTMEDAGLGIKETFDYQKLEEKLKDISTNVESYKDMVEILQQKNKVIEKNFKKISKQNKANGTICAEHYQEIMEELSVASRFMSNLKDEKINLSTELTEHNKKMENVSEKVNKTIEIVSEFAMNLHLQDEYKKQNLKLIDDCAKLQVTLEIKEAENRRLMDEIGLLPKDFLEKFKRSLKDAYASGINFLLVGPSGHGKSAVGNSILQKQCFQSTLSTEHVNKTMQRGVGKYNDLSLRVFDLPGFCLENNQQSREIYPISCQYKLLVRYSENICVILVVVKFGYDITQEVINFLDSIKSKTNQNI…	ATGCGACCAGTAAAGGAATTAGCAGATGTTGTTATTAAGCTTGAGGTTCTAGAAGATATAGTGGAGCAGCTTCAAGGTATCATTGCGGATATACAAAGTGTGATTAAGAAATGCTCAACATGGGTTGATGAAACAGACACTTCAACATATGAAGACATCAAACCAATGCTGGTCACCAAAACTTGTTATTTCATTCAGACACTCTTTCAAATGGCGTTGGAAAGAAACAGCAAACTATCTGAGTCAGTAATTACTGAGGAGGAAATGAAAAATGTATCTGAAATTCAAACCATGGAAGATGCTGGCTTGGGCATTAAAGAAACTTTTGATTACCAAAAATTAGAAGAGAAATTAAAAGATATTTCTACAAATGTAGAGTCATACAAAGATATGGTTGAG…	m=165aa
BP23830-RA	BP23830	OG0024825	dom=<64-AIG1(110)-173>		protein AIG1-like, partial	no match	protein AIG1-like, partial	XP_013062959.1	new AIG	no	81	69.9	MEAKKQRSHKVHPTPTSTQSGHTPITPSQPNHQEQKVVSTVDHSCKSSPTKNILTIQNPSIVNDEIDLLLIGKTGNGKSALGNLILDYEACVSEPSATSVTKEVCDDVNEINGRIIKVMDSPGVEDTDWENDEATNSVVNALCQAIVINPQGYHAFLLVVKFGGRFTKEDKGL	ATGGAAGCCAAGAAACAAAGATCACATAAAGTTCATCCAACGCCAACATCCACCCAATCAGGCCACACCCCTATTACTCCATCTCAGCCCAATCACCAAGAGCAGAAAGTGGTTTCAACTGTAGATCATTCATGCAAGTCTAGTCCAACAAAGAATATCCTAACAATACAGAATCCATCAATAGTTAATGATGAGATTGATCTCCTGCTTATTGGAAAAACCGGAAATGGTAAAAGTGCTCTTGGTAATTTAATTCTAGATTACGAAGCGTGTGTTAGTGAGCCTTCTGCTACTTCTGTTACGAAAGAGGTTTGCGATGATGTGAATGAAATTAATGGACGAATTATCAAAGTAATGGACAGTCCAGGGGTTGAGGACACGGACTGGGAAAATGATGAA…	m=121aa	new, short AIG1 domain (110)
BP23833-RA	BP23833	OG0000592	dom=<111-AIG1(220)-330>		GTPase IMAP family member	BGLB014138	putative protein PHLOEM PROTEIN 2-LIKE A3, partial	XP_013064352.1	GIMAP	yes	89.213	81.5018	MDEDFKRRPVSDIIGKFEKPQFSTEAKKQRSQKVRPKPPFVQPGLRNVISSQTIQQKQDSVSAVDHSYTSSPVELRLSKNVKADRTQGLDSTNATSFPANRSVRSVLNDQVDLLLIGKTGNGKSALGNSIIDYKAFVSEPSATSVTKEVSDEANEVNGRTIKVVDSPGVGDTDWANDETTKFVVDALTQAIAINPEGYHAFLFVVRFGGRFTKEDQGTVDFLKKVFGQSFVRKFCILVLTYGDQFEAHVKVSFQDWIQSQKGVLSDLVKECNNRVILFDNQTTDRHKKQRQVSELIEIVDSLKQENSRYSNDQFDLASDERESLELTSKAPLIIDKAMTKADVIFKQFKRIQETFLVNYDPSPLEQLLDKIETLYDSVRQKDNKTGVLGDLLRHLESLK…	ATGGACGAAGATTTTAAACGTAGACCAGTAAGTGACATTATTGGAAAGTTTGAAAAGCCTCAGTTTTCAACGGAAGCCAAGAAGCAAAGATCTCAAAAGGTTCGACCTAAGCCACCATTCGTCCAGCCAGGCCTCAGAAACGTCATTTCATCTCAGACCATTCAACAGAAGCAGGATTCGGTGTCTGCTGTAGATCATTCCTATACTTCTAGTCCAGTAGAGCTGCGTCTATCAAAAAATGTGAAGGCTGACAGGACACAAGGACTAGACTCTACGAATGCTACTAGCTTTCCGGCTAATAGATCTGTTAGGTCAGTGCTTAATGATCAAGTCGATCTTCTACTGATTGGAAAAACTGGAAATGGTAAAAGTGCACTTGGTAACTCAATTATAGACTAC…	m=445aa
BP23834-RA	BP23834	OG0018239	dom=<3-AIG1(222)-224>		GTPase IMAP family member 4-like	BGLB035974	GTPase IMAP family member 4-like	XP_013094034.1	GIMAP	yes	88.154	93.3162	MKHVNFLLLGTSGNGISSLGNTLLGQTCFKTSSDLHATENIAVKGSSALRGDCRITVVDIPGIDTDNKNIDALKSFKALIQEALRLCEDGFTAIVFVLQFWCRYTRQEQETLKLIKATLGEGVITKSTVCVFTHGDLYKHESEIFITWCRGQKGNIQNFLAECNYRCVLFNNKTKDVMNQDKQLEELLKLATETESYTLSHFQLAEKERKSLEEEISSPILAQEASMFFSDMQTKLKSLEDEWTGSNKDKLDLLSKYQEELLKFEGELVNKNLKPGNYINPFGSIKVLKVNIQTKCKLAESEIKLESLNDQFKTQHHRFNRNSSTRATFPARSSTIETTERFPQETKSFKRQNDGRRSLREENVRSYNLQKARGKGNDQSKDTKRCILL	ATGAAGCACGTCAACTTTCTTCTGCTAGGAACTAGTGGGAACGGGATCAGCTCTCTGGGGAACACACTACTAGGCCAGACGTGCTTTAAGACTTCATCTGACTTGCACGCTACTGAAAACATTGCTGTCAAAGGGTCTTCTGCATTAAGAGGAGACTGTCGCATTACAGTTGTGGATATTCCAGGAATAGATACAGACAATAAAAACATAGATGCGCTGAAAAGTTTCAAAGCATTGATCCAAGAAGCATTGAGACTTTGTGAAGATGGTTTCACTGCAATTGTGTTTGTACTGCAATTCTGGTGTAGATATACAAGACAAGAACAAGAGACTCTCAAATTGATCAAGGCGACACTAGGGGAAGGCGTCATAACTAAAAGCACTGTTTGTGTTTTTACT…	m=363aa
BP23835-RA	BP23835	OG0000592	dom=<7-AIG1(166)-172>		GTPase IMAP family member	BGLB032825	protein AIG1-like, partial	XP_013062959.1	GIMAP	yes	88.485	94.2857	MGKALWWTVQGVEDTDRDNDETANSVVNALSHAIAINPQGYQAFHLVVKFGGRFTKEDQGSVDFIKKVFGQTFVRKFCILVLPYGDQFEAQVKVNFQDWIQSQKGVLSDLVKECNNRVILFDNQTTDRHKRQRQVSELIEIVDSLKQENSRYTNDQFDLAKTGGESLELTSKTPL	ATGGGAAAAGCGCTCTGGTGGACAGTCCAAGGTGTTGAGGACACGGACAGGGATAATGATGAAACTGCAAACTCTGTAGTCAATGCACTGTCCCATGCTATCGCCATCAACCCACAAGGATACCAAGCCTTTCATTTGGTGGTAAAATTTGGTGGCCGATTTACGAAAGAAGATCAAGGGAGTGTAGACTTCATAAAGAAAGTATTTGGTCAGACTTTTGTCAGGAAGTTTTGTATACTGGTCTTGCCGTATGGCGATCAGTTTGAAGCTCAAGTAAAAGTCAACTTCCAAGATTGGATACAATCACAAAAAGGTGTTTTGTCTGACTTGGTGAAAGAGTGTAACAACAGAGTGATTTTATTTGACAATCAAACAACAGACAGACACAAGAGACAAAGA…	m=165aa
BP23838-RA	BP23838	OG0000592	dom=<118-AIG1(232)-349>		GTPase IMAP family member	BGLB024015	uncharacterized protein LOC106058610	XP_013071522.1	GIMAP	yes	90.06	97.2921	MKVSIRQWKRTLHRNQLIGHFQKFQIIDSRKLAPPKTPPKPARRGLINVSEMQSHVTSSMSSTPKDQTLEQENQNVEPVTKQESGANSVTMQHQGTIDVYTNTDADESDIRASLNDNIDLLLIGKTGYGKSALGNSILNCDAFVSEPSFTSVTKDVCDEVNEVNGRTIKVVDSPGVGDTDWENDETTNFVVNALSQAIAINPQGYHAFLLVIKFGGRFTKEDQGTIDFLKKVFGQTFVKKFCILVLTYGDQFEAQVKDKFKDWIQSQKGVLSNLVKECNNRVILFDNQTTDRHKRQRQVNKLIEIVDSLKLENCRYTNDQFDLAKTEREALMLSTKAPQITDETITEAKIISHKFKRALEMVKTDFNPAPLEPLLERINKLYALIMATDNKTGILADLL…	ATGAAAGTTTCAATCCGACAATGGAAGAGGACCCTTCACAGAAATCAATTAATCGGACATTTTCAAAAATTCCAAATAATAGATAGCCGGAAATTAGCGCCACCAAAGACGCCCCCAAAGCCTGCCAGACGAGGTCTCATTAATGTCTCCGAAATGCAGTCACATGTCACAAGCTCGATGTCATCCACCCCCAAGGATCAGACACTTGAACAAGAAAACCAAAATGTAGAACCTGTCACGAAGCAAGAGTCTGGGGCTAATTCAGTGACAATGCAACATCAAGGCACTATAGATGTGTATACTAATACAGATGCAGATGAAAGTGACATAAGGGCAAGCCTTAACGACAATATCGACTTGCTACTGATTGGAAAAACTGGATATGGAAAAAGCGCCTTG…	m=503aa
BP23839-RA	BP23839	OG0005974	dom=<7-AIG1(221)-227>		GTPase IMAP family member	BGLB028483	protein AIG1-like, partial	XP_013093135.1	GIMAP	yes	91.111	52.9412	TIRMKQFNFLLIGTSGNGISSLGNTLLGQKYFKTSNNLQSSDYIAVKGVSQREDCIITVVDIPGIDTDNKNIDALKSFKALIQEALRLCEDGFKAIVLVLQFCGRYTRQEQETLKLIKATLGESVITKSTICVFTHGDLYKHESESFETWCRSQKGNIQNFLTECNYRCLLFDNKTKDEIDQQKQLKKLLDLTDQTDRYSLNHFLSAEKERKSLEEEISSSIIAQEASMFVSDMQTKLKSLDEGWTGSNKDKLDLLSKYQEELQTFESSFSNKHFKPGKYLNPFDSINLLKQNIQTKLKLVESERLLENVNESKNNLSINDNSANKSTTPEGKSSLEKSESCYYNPTKTSTYPGKKSSLEKSESCSANSTKTSTTPEKTSSLETSEGCYDKIKKRQCSI…	ACAATCAGAATGAAACAATTCAACTTTCTTTTAATTGGCACGAGTGGAAACGGGATCAGCTCTCTGGGGAACACACTACTAGGCCAGAAATATTTCAAGACTTCAAATAACTTGCAGTCTTCTGACTACATTGCTGTCAAAGGAGTCTCCCAACGGGAGGACTGTATCATCACAGTGGTAGATATACCAGGCATCGACACAGACAATAAAAACATTGATGCTCTGAAAAGTTTCAAAGCATTGATCCAAGAAGCATTGAGACTTTGTGAAGATGGTTTCAAAGCCATCGTCCTTGTCCTGCAGTTCTGTGGTAGATATACAAGACAAGAACAAGAGACTCTCAAATTGATCAAGGCGACACTAGGTGAAAGCGTCATAACTAAAAGTACTATTTGTGTT…	m=225aa
BP23840-RA	BP23840	OG0005974	dom=<2-AIG1(191)-192>		protein AIG1-like, partial	BGLB028483	protein AIG1-like, partial	XP_013093135.1	AIG	no	88.649	95.8549	MNQLNFLLIGTSGNGISSLGNTLLGQKYFKTSNNLLSTDCIAVKGVSHLEDCIITVVDIPGTNTDNKNIDALKSFKALIQEALRLCEDGFKAIVLVLQFCGRYTKQEQETLKLIKATLGEGVITKSTICVFTHGDLYTHESESFETWCRSQKGNIQNFLTECNHRCLLFDNKTKDEIDKLKQLNKTSRSHRSN	ATGAATCAACTCAACTTTCTTTTAATTGGCACCAGTGGAAATGGGATCAGTTCCCTAGGGAACACCCTACTAGGCCAGAAATATTTCAAGACTTCAAATAACTTGCTGTCTACTGACTGCATAGCTGTCAAAGGAGTCTCCCATCTGGAGGACTGTATCATCACAGTGGTGGATATACCAGGCACCAATACAGACAATAAAAACATAGATGCTCTGAAAAGTTTCAAAGCATTGATCCAAGAAGCATTGAGACTTTGTGAAGATGGTTTCAAAGCAATCGTCCTTGTACTGCAGTTCTGTGGTAGATATACAAAACAAGAACAAGAGACTCTCAAATTGATCAAGGCGACACTAGGTGAAGGCGTCATAACTAAAAGTACTATTTGTGTTTTTACTCAC…	m=185aa
BP24521-RA	BP24521	OG0009322	dom=<12-AIG1(364)-375><514-AIG1(309)-822>	2 AIG1 domians	GTPase IMAP family member	BGLB009642	uncharacterized protein LOC106072023	XP_013087721.1	GIMAP	yes	89.533	51.5414	MSENKSLQTPLQDEKYTFLFIGKTGTGKSSLCNTISGTNAFVESDSSISVTSEPQSATSTHFCKTVTVVDTPGIMDTSVNSNEAKIKRLKEMYQAISLCPPSDQRAIILVLKYSDRFTKENETCIDIVEKFFGDECLGKCCIIVFTHGDQFDENNKKKDVPLTFEEWCLQQKGELGKLFEKCKKRIVLFRKNDEDKEMNQIQIESLLELADALDESYTDERFEEAKKKHERLKLESILPEILTHYDQRLNDILVKINENLIEDQTIENFKSYKSEVIDVWDDLALKDKDVYYEQNEPSIFEEPKSRAEKMLELIHLQLLRKLKYVLTSTIDKWNYIIRTCKNEKKVERVDEEKKILYKSFLEYGLIINPEGITINVDRNDLNLKIEDEEYFKDVINQVK…	ATGAGCGAAAATAAATCTTTACAAACGCCTCTTCAGGATGAGAAGTACACCTTCCTTTTCATTGGTAAAACAGGCACTGGAAAAAGCTCATTATGCAATACTATAAGTGGCACAAATGCATTTGTCGAGTCTGATTCTAGTATTTCCGTGACCTCTGAACCGCAATCAGCCACGTCTACACATTTCTGTAAGACAGTGACTGTAGTTGACACCCCTGGCATAATGGACACTTCAGTTAACAGTAACGAAGCTAAAATAAAACGTTTGAAAGAGATGTATCAAGCGATAAGTCTTTGCCCACCAAGTGACCAAAGGGCGATCATCCTTGTTTTAAAATATTCAGATCGATTTACGAAGGAAAACGAGACTTGCATAGATATAGTTGAAAAATTTTTTGGA…	m=535aa
BP24522-RA	BP24522	OG0009321	dom=<377-AIG1(229)-605>		GTPase IMAP family member	BGLB009641	uncharacterized protein LOC106072015	XP_013087709.1	GIMAP	yes	92.605	100	MTYGDEYVKKYKGNKQFKAWMAEQKGTLSELLDKLVHYRCVLFNNKCKDSLDVQRQRQRIIELVNDLDQGYTKAQFSLLKRQHHRLVFETKVGRMKRDYCQKINELYESFHSILSKRLDTYDNLHSTLRNYLEELNKADDPKTIFYREGEPLFFDELRGKLYTLETMVEKQKKLDEYVIDLKSLTEKLEHCILLNTFDELDFLETKFNCLSENITQITVTFNNKLEMAQTKLLEAKQIRTHNMLGSQLEGLQTEFKAINIPALLSTFSELFDKIKKLGDTIEAENNALGGMVDLLEDVKDFKERLESKKIDNDIWIGWTTTSVILTGASVGTAFIPIAGWPITVALNLIPVVGRCIHIKVAQYKRSRKLANSMNIRYLTFLLVGKTGSGISSTANTILG…	ATGACCTACGGTGATGAATACGTTAAGAAATATAAAGGGAACAAACAGTTTAAAGCTTGGATGGCAGAACAAAAGGGAACACTGAGTGAATTGTTGGATAAATTAGTTCACTATAGATGTGTTCTATTCAATAACAAATGTAAAGATTCGCTAGATGTTCAAAGACAAAGACAGAGAATCATTGAATTGGTGAACGATTTAGATCAAGGATACACCAAGGCACAATTTTCACTTCTGAAGAGACAACATCACAGACTAGTATTCGAAACAAAAGTTGGGAGAATGAAAAGGGACTATTGCCAGAAAATAAACGAACTTTATGAGAGCTTTCATTCTATTCTATCAAAACGCCTGGACACCTATGATAACTTACACAGCACATTGAGGAATTATTTAGAA…	m=906aa
BP24524-RA	BP24524	OG0002935	dom=<17-AIG1(235)-251>		GTPase IMAP family member	BGLB009640	uncharacterized protein LOC106072018	XP_013087716.1	GIMAP	yes	89.929	100	MGQDSSRLSIPLNEQHYTFIFIGKTGTGKSSLCNRISGTNTFEESGSGTSETSEPKAAESNHFGVPVTVVDTPGIMDTSVDSDKAKIKSLEEMYQAINLCPPGGKRAIILVLKYSDRFKNEEELCIYIAEKIFGDVCFGKCCIIIFTHGDLFDEKYGEEDTTFDDWCRQEQEIKSELGKLLEKCKNRILLFSKYDNGKKLKEQMESLLRLTDTLDESYTVEKFREAKTRHNRLRLESILPEKLKDYDAQLREIESNVNENSIQDQTIENLMSYDKETSKILDHLTAEDVGVFYEEGESSLFEEPKLRAKKMLELIHLQVLSKLKMDLTSSLYTLKHKVRSCKDEGEVSKVEEERLRLFQSFAKFGLIINQEDIEIDVDNIEINLQSKDLDFFQDVKRLI…	ATGGGTCAAGATTCATCGCGATTAAGCATTCCTCTTAATGAGCAGCACTACACCTTTATTTTCATTGGAAAAACCGGCACTGGAAAAAGTTCACTTTGCAATAGGATCAGCGGCACGAATACATTTGAGGAGTCCGGCTCTGGTACATCTGAGACCTCTGAACCAAAAGCGGCGGAGTCTAACCATTTTGGTGTTCCCGTAACTGTGGTTGACACACCTGGCATAATGGACACATCTGTTGACAGTGATAAAGCTAAAATCAAGAGTTTGGAAGAGATGTATCAAGCGATAAATCTTTGCCCACCAGGCGGTAAAAGGGCGATCATCCTTGTTTTGAAATATTCAGATCGTTTCAAGAATGAAGAGGAATTGTGTATATATATCGCTGAAAAAATTTTT…	m=566aa
BP24529-RA	BP24529	OG0000287	dom=<11-AIG1(223)-233>		GTPase IMAP family member	BGLB009638	uncharacterized protein LOC106072014 isoform X1	XP_013087705.1	GIMAP	yes	90.317	100	MNNAAMHRTYICVGRTGTGKSSLCNTILGANKFRESDSSTSVTSAPELAKSINLGYSFTVVDTPGVMDTSVNSDKSKKKSCDEMIQAMVQCPEEGKRALLLVLKYGDRFTEETRKCVDIIETIFGDQCLEKCCIIVFTHGEAFDINNKEKHISFENWCRMQHGDLELLLQRCEYRCLLFRNKTRDTEVTRQQIESLIRMTDNLDESYTQEKFEAARYKHKRLILESKLPELLKNYDLQLNELQEKANINLVKDQNMEKLNSFKEEAKEMLITLQSEDESIYYSEGELSLFHQQKVRAKQIVKQINVQQMYKLKLELTTSINMFKLKIQTCEQSSTLDQLDDEIKQFFARFTDFGLIIDRDNITVDFERDGLISQQEDIQHFEDVKILVNELYNVMTEKR…	ATGAATAACGCGGCCATGCATCGCACGTACATTTGTGTTGGTAGAACCGGCACTGGAAAAAGTTCTTTGTGCAACACCATCCTGGGTGCAAACAAATTTAGAGAGTCAGACTCAAGTACGTCCGTAACGTCTGCTCCAGAGTTGGCCAAGTCCATTAATCTTGGCTATAGCTTCACTGTAGTTGACACCCCCGGCGTAATGGACACTTCTGTGAACAGTGATAAATCCAAGAAGAAAAGCTGTGACGAGATGATACAAGCGATGGTTCAATGCCCAGAAGAAGGCAAACGAGCTCTTCTGTTAGTCCTGAAATACGGAGATCGGTTTACTGAAGAGACCAGAAAGTGTGTGGACATCATAGAGACAATATTTGGAGATCAATGTCTGGAAAAATGTTGC…	m=537aa
BP24530-RA	BP24530	OG0001496	dom=<14-AIG1(307)-320><513-AIG1(301)-813>	2 AIG1 domians	GTPase IMAP family member	BGLB023073	uncharacterized protein LOC106072013	XP_013087704.1	GIMAP	yes	89.438	99.8066	KKMSSFLSLSQTYLLIGKTGTGKSSFGNLILGENLFKNSDFALSETNQIQVQSATVDGYTLTVVDTPGVMHTGLDLEAIKIKTCNEMKEAVSKCPDQGKMAVVIDLKYGDRFTEENKTTVDILKQMFGEENLCKSCVIVMTHGDMFALNYQEEKQFKDWMAEQTEELGQLFSLVQYRCLLFNNKCKDSAEVNRQRQTIIDLVNDLDQGYTKTQFSLLKKQHHRLLFETQFPKMQKECQQKIQELYDSFHSISRSQRRPFMFDDLLKKVKKYLEELNKADDPGTIFYLEGEPRFFHVLRGQVIKLQTMVEKEKEIYKNNKDLDKFISIFEDFIEEKNFDKLASVEKKFNSFSVRVKCDKDFYYSLKAKLKIATGKLLKSKQSEVAMSLGCMLNSLRNTLM…	AAAAAAATGTCGAGTTTTCTAAGCTTGAGCCAGACCTACTTACTGATAGGCAAAACCGGCACCGGAAAAAGTTCTTTTGGAAATTTAATTCTAGGTGAAAACTTATTCAAGAACAGTGATTTTGCTTTATCAGAAACGAATCAAATTCAAGTGCAAAGTGCTACAGTAGATGGATACACTCTAACTGTTGTTGACACACCTGGAGTGATGCACACTGGTTTGGACCTGGAGGCAATAAAGATAAAAACTTGCAACGAAATGAAAGAAGCGGTCAGCAAATGTCCAGACCAAGGCAAGATGGCGGTCGTTATAGATTTAAAATACGGCGACCGTTTCACTGAAGAAAATAAAACAACTGTTGATATTCTGAAGCAAATGTTTGGTGAAGAAAATTTATGC…	m=1032aa
BP24531-RA	BP24531	OG0000287	dom=<11-AIG1(218)-228>		GTPase IMAP family member	BGLB033169	uncharacterized protein LOC106072012	XP_013087703.1	GIMAP	yes	86.412	87.7095	MNNTPMHHTYICVGRTGTGKSSLCNTILGIKIFIESDSGTSVTSSPKLAKSTNLGYNLTVVDTPGVMDTSVNSEEAKKKSCDEMNQAMGQCPEQGKRALLLVLKYGDRFTEETRKCVDIIETIFGDRCLEKCCIIVFTHGEAFDINHEETNISFENWCQRQHEDLGLLLQRCEYRCLLFRNKTRDTEVCRQQIESLIRMTDNLDESYTQEKFEAARYKHKRLILESKLPELLKNYDLQLNELQEKTNSNLVQNLNMEELNSFERKAKEIVLKLQSEDDGVYYGEGELSLFHQQTVRTKQIVKQIHIQQMCKLKLELTTSINRFKLRIQTSEQSSILDQLEDEIKQFFARFTDFGLIIDRDNITVDFERDGLISQQEDIQHFGDVKILVNDLYNVMTEKR…	ATGAATAACACTCCCATGCATCACACGTACATATGTGTTGGTAGGACCGGCACTGGAAAAAGTTCTTTGTGCAACACCATCCTGGGTATTAAAATTTTCATTGAGTCTGATTCTGGAACATCCGTGACCTCATCACCTAAGTTGGCCAAGTCTACTAATCTCGGTTATAATTTAACGGTAGTTGACACCCCTGGCGTAATGGACACGTCCGTGAACAGCGAGGAGGCCAAGAAGAAAAGCTGTGACGAGATGAATCAAGCGATGGGTCAATGCCCAGAACAAGGCAAACGAGCTCTCCTGTTAGTCCTGAAATATGGAGATCGATTTACTGAAGAGACCAGAAAGTGTGTGGACATCATTGAGACAATATTTGGAGATAGATGTCTGGAAAAATGTTGT…	m=471aa
BP24535-RA	BP24535	OG0000287	dom=<24-AIG1(223)-246>		GTPase IMAP family member	BGLB033169	uncharacterized protein LOC106072012	XP_013087703.1	GIMAP	yes	88.11	85.6364	MQNASIKVVHQLKMNNTPMHHTYICVGRSGTGKSSLCNTILGANKFRESDSSTSETSAPELAMSINLGYSFTVVDTPGVMDTSVNSEEAKKKSCDEMIQAMVQCPEEGKRALLLVLKYGDRFTEETRKCVDIIETIFGDQCLEKCCIVVFTHGEAFDANNEERNISFENWCRMQHGDLELLLQRCEYRCLLFRNKTRDTEVRRQQIESLIRMTDNLDESYTQEKFEAARYKHKRLILESKLPELLENYDLQLNELQETTNSNLVQNVNMEELNSFERKAKEIVLKLQSEDDGVYYREGELSLFYQQTLRAKQIVKQIHIQQMCKLKLELTTSINMFKLKIKTSEQSSTLDQLDDEIKQFFARFTDFGLIIDRDNITVDFEIDGLISQQEDIQHFEDVKI…	ATGCAGAATGCGAGTATAAAAGTAGTACACCAACTCAAAATGAATAACACTCCCATGCATCACACGTACATATGTGTTGGTAGGAGCGGCACTGGAAAAAGTTCTTTGTGCAACACCATCCTGGGTGCAAACAAATTTAGAGAGTCAGACTCAAGTACGTCCGAAACGTCTGCTCCAGAGTTGGCCATGTCCATTAATCTTGGCTATAGCTTCACTGTAGTTGACACCCCCGGCGTAATGGACACGTCCGTGAACAGCGAGGAGGCCAAGAAGAAAAGCTGTGACGAGATGATTCAAGCGATGGTTCAATGCCCAGAAGAAGGCAAACGAGCTCTTCTGCTAGTCCTGAAATATGGAGATCGATTTACTGAAGAGACCAGAAAGTGTGTGGACATCATT…	m=471aa
BP24536-RA	BP24536	OG0001496	dom=<6-AIG1(197)-202><517-AIG1(238)-754>	2 AIG1 domians	GTPase IMAP family member	BGLB039329	uncharacterized protein LOC106072011	XP_013087701.1	GIMAP	yes	91.618	100	MLASQQSRLTYLLVGKTGVGKSSTGNSLLGHNLFTNSDLALSETNQIQVQSATVDGYNVTVVDTPGVMHTGLDLEAIKLKVCNDMKEAVSKCPDQGKMAVIIVIKYGDRFTEENKTTIDILIQMFGEENLCKSCVIIMTHGDMFALNYQQEKQFKDWMAEQKEELGQLFSLVHYRCLLFNNKCKDSAEIKRQRQRMTDLVKGLDQGYTKTQFSLLKKQHQRLVFETQLPTLQIMYGNKLQELFNSFHSISMSPRSPNRFESLLLALKEYLEKLNKADDPRTIFYLADEPRFFHAFRGQVIKLQTMIDKENMIDNYNKELDLLILNLEHSIKEKIFDDMDYRERKINSLSVNIKDNKDMYTCLKAKLKLVHSKLLKAKQTRVSVLYGAQIDTLRNDVAKT…	ATGCTTGCTTCTCAACAAAGTCGTCTGACTTACTTGCTGGTTGGAAAAACTGGCGTCGGAAAAAGTTCCACAGGAAACTCACTCCTGGGTCACAATCTGTTTACAAACAGTGACTTGGCTCTTTCAGAAACGAATCAAATTCAAGTTCAAAGTGCGACAGTAGATGGATACAATGTAACTGTTGTTGACACACCTGGAGTGATGCACACTGGTTTGGACCTGGAAGCAATCAAGTTAAAAGTTTGCAACGACATGAAAGAAGCGGTCAGCAAATGTCCAGATCAAGGCAAGATGGCGGTCATTATTGTTATAAAGTATGGCGACCGTTTCACTGAAGAAAATAAAACAACCATTGATATTTTGATACAAATGTTTGGTGAAGAAAATTTATGCAAATCT…	m=1026aa
BP24785-RA	BP24785	OG0009406	dom=<389-AIG1(238)-626>		GTPase IMAP family member	BGLB010059	protein AIG1-like	XP_013088931.1	GIMAP	yes	94.464	63.7969	MYEEDDFEVIPEPRIDESFIFNSDLSSDPLEDYLLDGANEVDAMPSLRAPTTEKACEQIGLPEPFSLLKSSLTESLTSMQILQPYQLAYRVRYLLSQLQSLNLEAYSDKKQLLDELLKLLRLYKNMLTVIEAELIDYKIVDVLLTIFTSACTQEGREGVLQAFTALKTSTMELFVRMTELSDVICQAMSRKDIFRILKKVLKGDVTMTPCLPVEADTTKRWIFHVLLNIVSREFRRTEELEKSNILKTLGLYTEEKDEFLQTAAILIIIITSENKVQDKSVGQVAALLASWLKEALENQKERRSRNGLHISTLVNLLKKLASFEKNIDMILDLIKRNEIQELVRKLHEDPTVTDSFSQLMALLGIHFSPLSSEQGKGELHHVERKPQDVDLLIVGKTGT…	ATGTATGAAGAAGATGATTTTGAAGTCATCCCCGAGCCTCGAATTGACGAGAGTTTTATTTTTAACTCGGACCTTTCCTCAGACCCACTGGAGGATTATCTTTTGGATGGGGCAAATGAAGTCGACGCTATGCCTAGTCTAAGAGCACCGACAACAGAAAAAGCATGTGAACAAATTGGATTGCCAGAGCCATTTTCACTGTTGAAGTCCTCACTGACAGAATCATTGACCAGCATGCAAATCTTGCAACCCTATCAACTGGCCTATCGGGTGAGGTATCTGCTTAGCCAGCTTCAGAGCCTGAATCTCGAGGCTTACTCGGACAAGAAGCAACTCCTGGACGAGTTGCTGAAACTACTCAGACTGTACAAAAACATGTTGACAGTGATAGAAGCTGAG…	m=578aa
BP24806-RA	BP24806	OG0010004	dom=<34-AIG1(230)-263>		GTPase IMAP family member	BGLB012732	protein AIG1-like, partial	XP_013060619.1	GIMAP	yes	96.774	100	FNENIYDEPDLVGATEPLCRDFNEFYKANNIQQIDILLIGKTGNGKSALGNTILGRQIFESKSTLTSVTKRVESGVAEIEGQRIKVIDGPGVGDTGMDKQAANVNTLESISQAIAINPEGYHAFLLVVRYGTRFTLEDEDTVTLLKEIFGQHFFSKFCIIVMTCGDLFERETRKSFQDWLRTQDSLFFSKLLKECGNRIVLFDNKTNDKGKQKKQVKELLSLIQNLKVQNSRYTNDHFDLAQRSRDTIIIKSKQDIIEEAIMTEADLIFQKLTSIQSGDEPGKHDQSLQELTETANRLYEHIKVKDKGTGVLHSLALHVWSLICSVRDETALSLKVADEKKKFQKAMAKAAKQHEAELERQRKEFQEQLKENRMTEKEEDLFEESQLHLTKKVQDQWKK…	TTCAATGAGAATATTTACGACGAACCAGATTTAGTTGGAGCAACAGAACCATTATGTCGTGATTTCAACGAGTTTTACAAAGCCAACAACATTCAACAGATCGACATTTTACTGATTGGTAAAACGGGCAACGGAAAGAGTGCTCTAGGAAATACTATACTGGGACGCCAAATTTTTGAAAGCAAATCAACGCTGACATCGGTTACAAAACGAGTCGAGTCCGGTGTTGCTGAAATAGAAGGACAAAGAATAAAAGTCATCGATGGACCTGGTGTCGGAGACACAGGCATGGACAAACAAGCCGCTAACGTCAACACGCTGGAGTCTATATCCCAAGCAATCGCCATCAACCCAGAGGGATATCACGCCTTTCTGCTGGTTGTCCGCTATGGGACGAGG…	m=465aa
BP24809-RA	BP24809	OG0009407	dom=<32-AIG1(237)-268>		GTPase IMAP family member 7-like isoform X1	BGLB010064	GTPase IMAP family member 7-like isoform X1	XP_013088946.1	GIMAP	yes	91.647	95.1945	MTFSFQPGLWSGQHSKGSGTRMSTSSGTRKTSINVLLVGKTGHGKSATGNSILQRKAFVAKCSATSVTTAVTTAVSEIGNTCLFVADTAGFADTESENAGGKIATIQLVTDQIKQALVECPSGYDAILYVTRFDIRYTEEEMDSFQTIKKIIGNNNFRRHGILIFTHGDAFDIDEIKMSFRKWCDSQTGNLRKILNCFGRHIILMNNKTTDDLIKARQLNFLLSEIKKLQYTLQSKKYLMYNFNAVEQGRIQLMVLAIKNAVETRVNAKIAELSQRLNSVRGTANRRVSSIYAIKNSISSEYERVESEDKNTGILGSELNKLAALIKSADDSYKQVLEEQREEARIQERVAIRKRLEQEREELEEARRRQAMMKQKLDRDLAQREQRSLELNLKKHEDE…	ATGACGTTTTCTTTCCAACCAGGCTTATGGTCAGGTCAACACTCCAAAGGATCTGGAACTAGGATGTCCACCTCAAGTGGAACACGCAAAACTTCCATAAATGTACTTCTGGTTGGCAAAACTGGTCACGGTAAAAGTGCCACTGGAAATTCCATCCTACAGAGAAAGGCGTTTGTCGCCAAGTGCTCCGCGACATCTGTGACAACAGCTGTGACCACCGCTGTCTCAGAGATAGGAAACACATGTTTGTTTGTCGCCGATACTGCAGGCTTCGCTGACACAGAATCGGAGAACGCTGGTGGCAAGATAGCAACCATACAGCTGGTCACGGATCAAATCAAACAGGCTCTAGTGGAGTGTCCCAGCGGCTATGACGCCATTTTGTACGTCACGCGGTTC…	m=419aa
BP24810-RA	BP24810	OG0009408	dom=<2-AIG1(232)-233>		GTPase IMAP family member 7-like isoform X1	BGLB010064	GTPase IMAP family member 7-like isoform X1	XP_013088945.1	GIMAP	yes	94.015	99.25	MTSLLLVGKTGCGKSATGNSILGRKVFEALASATSVTKSVQYDYAMVKEREVKVVDGPGLMDTDHSASMVCREIEKAVLISPDGYDAILIVTDMARFTKEDRDVVRQLKSTFGEDFIEKYCILVVTHADNYDPEENGKSLEDWCDDQTGSFNDIKRECLNRIVPFFNKTNDENLKKDQINRLFQFVDEIQSKHGRYNKGLFEAARNAREHMLVKLKEPQLMEETEKKLRLRMQELQELDESNKHQALQTLQLMRTEILTRLREVKDADQGTHALQNVEIFVQSFLQQIDSKTQRLQSSLEMEEKMKNLEANARKERAKDLETMDQLRMEINRLKENDLRLKEEYAQKMEDLNKAYDKLKQDQSEKMLRNICLGLQVAEKSINVGRQTYTLIQDIKKKGKK	ATGACTTCTCTATTGCTTGTCGGTAAAACTGGTTGCGGGAAAAGCGCCACTGGGAATTCTATTCTCGGACGAAAAGTTTTTGAGGCTTTAGCCAGCGCTACTTCGGTCACCAAATCAGTGCAGTATGATTATGCAATGGTCAAGGAGCGGGAGGTCAAGGTTGTGGACGGTCCTGGTCTAATGGATACTGATCATTCTGCATCCATGGTGTGCCGGGAAATTGAGAAAGCTGTCCTGATCAGCCCTGACGGCTACGACGCTATCCTGATTGTGACAGACATGGCAAGATTCACCAAAGAGGACAGAGATGTAGTCAGACAACTGAAATCGACGTTCGGTGAAGACTTCATTGAAAAGTATTGCATTTTAGTCGTGACCCACGCGGACAATTACGACCCG…	m=401aa
BP24825-RA	BP24825	OG0009008	dom=<24-AIG1(236)-259>		GTPase IMAP family member 4-like	BGLB008396	GTPase IMAP family member 4-like	XP_013084267.1	GIMAP	yes	94.872	62.0278	MAEQDDLTKLTRHIITIKRPIKEIDLLLVGKTGHGKSSTGNTILGRNVFESSSNTTSVTKNAVYDVSRYRNYVIKVMDTPGVMDTSEIQDSIAASQLVMDQMKDAVILNPRGYHAFLLVYKFGIRFTKEEFESVRMLKQIFGESFVQRFCIVIVTCGDHFQTECKLKGLTFKRWRNDQQGYFKELRLDCQDRIVLFDNSSQRDAKTHNKQMKKLLKCVENLNNDGNRYTDKHFHRAQKNRDVLLKETQMEKIDRGLEEVGVILDLYKSIIDYGQKDRRGKFQEICEECENISQHFSENEVKLSTVKDFLNLISDIKTSSSNFAQKTEDIQKKLAINKQYLKQESKRIKSVLNAYTTIVKIEGVNENNMVSFTTRSEKVDGASNVNEGDQVLEVDGRIKI…	ATGGCGGAGCAAGATGATCTTACTAAACTAACGAGACACATAATTACCATCAAAAGGCCGATTAAAGAGATCGATCTCCTGCTGGTTGGTAAAACTGGTCATGGGAAAAGTTCCACAGGTAATACCATACTTGGAAGGAATGTGTTTGAAAGCTCGAGCAATACGACATCTGTGACCAAGAACGCTGTCTATGACGTGAGCAGGTACCGAAACTACGTCATCAAAGTAATGGACACGCCTGGAGTTATGGATACTTCAGAAATACAAGACTCAATCGCGGCCTCACAGCTTGTCATGGACCAAATGAAAGATGCTGTTATTTTGAATCCAAGAGGTTACCATGCTTTCTTACTTGTCTATAAATTCGGTATTAGATTCACAAAAGAAGAATTTGAGTCA…	m=312aa
BP24829-RA	BP24829	OG0001982	dom=<5-AIG1(232)-236>		GTPase IMAP family member 7-like	BGLB012718	GTPase IMAP family member 7-like	XP_013060574.1	GIMAP	yes	94.231	100	MSDNDLDLLLIGKTGNGKSSTGNTILGRRCFKSSPSFTSVTKHVQFDYSDYNGRIIKVVDGPGIGDTDMSKEDAMNLVIDAMKHAIAANPHGYHAFLLVVRFGVRFTEEDKQTIHFLKHIFGPTFVADHCILVMTGGDSYSPEETGMDSFVDWCSTQQGEFKYLLEECKQRFILFDNKTTDPKKIKLQLYQLIKLVDNLNRKRYTDSHFQAAELQRNSILVEAKIPMIKEESMREASLILQQLSQVQLDQPEIQMELLKSLDIRAKNLISSIRAQDRQTGVLTEIIQNTQHIVERVEEQLESTKNALKIQALREVHRTRLEELRAEREKMRLEAEEELRHETDMKIQALEKEDEENKAKIKQMERKLQADTEKVQEEFLKAKENSAWEFIKLCGSTLLS…	ATGTCTGATAATGATTTAGACCTTCTTCTGATTGGAAAAACTGGCAATGGAAAAAGCTCTACTGGAAATACAATACTTGGCAGAAGATGTTTCAAAAGTTCGCCGAGTTTCACATCTGTCACCAAGCATGTTCAGTTTGATTATAGCGACTACAATGGACGAATTATCAAAGTGGTGGACGGTCCTGGCATCGGAGACACTGACATGAGCAAGGAAGATGCTATGAATCTTGTCATCGACGCAATGAAACATGCCATAGCCGCCAACCCACATGGATATCACGCCTTTCTTCTAGTTGTCAGATTTGGAGTTCGATTTACAGAAGAAGATAAACAAACGATTCATTTCTTAAAACATATTTTTGGTCCGACATTTGTTGCTGATCACTGCATCTTGGTG…	m=416aa
BP25457-RA	BP25457	OG0001555	dom=<7-AIG1(221)-227>		protein AIG1-like	BGLB028237	GTPase IMAP family member 4-like	XP_013095737.1	AIG	no	87.789	100	SPPINEITAILLGKTGYGKSATGNTLLGFDRFEVVHKTSMTSIAKVIHYESNTINGLKWNVYDTPGLMDSFSSVVEGIKAAVDDMSRVMRICQERNHGGIVFLLIYTISNTFSAEDRKTFEDLESIFGNRNFWNRCVLVLTKLDTLEGPFEEWLSSQRGCFTKLEAKCGGNVVAVCNRENNDERRTLKRNTREELQQVILRRASLASSYTLNEFNSFQNLRKNLVLQYELPSLETDYNHKINEIREERLQVKSRRDREAVLQRIAILKDRIVEKDNGTGRLRTYIESLDLEIQSTRDPWCVIL	TCACCTCCAATAAATGAGATTACGGCAATACTTTTGGGTAAAACAGGCTATGGTAAAAGTGCCACTGGAAACACATTGCTTGGTTTCGACAGGTTTGAAGTAGTCCATAAAACCAGTATGACATCAATCGCCAAAGTCATACACTATGAAAGTAATACGATAAATGGCTTGAAATGGAATGTTTATGATACTCCTGGCTTAATGGACTCATTCAGTAGTGTTGTGGAAGGCATAAAGGCTGCGGTTGACGATATGTCTAGAGTAATGAGAATTTGCCAAGAGCGTAACCACGGTGGCATAGTGTTTCTTTTGATCTACACCATTAGTAACACTTTCTCAGCGGAAGACAGGAAAACGTTTGAAGATCTAGAAAGTATATTTGGAAATAGAAATTTCTGG…	m=303aa
BP27172-RA	BP27172	OG0004233	dom=<481-AIG1(238)-718><861-Hedgehog/Intein(136)-996><997-PR00632(21)-1017>	Hedgehog/Intein	GTPase IMAP family member	BGLB001869	uncharacterized protein LOC106051374	XP_013062038.1	GIMAP	yes	98.284	100	MDCNIPYHPGLLLGRSVDMKRLQLGYMLVDEEVRPICPTVRFTTSQFTCVYSLKDICDILSIPPEYALKVKARKITDEVVKACLDAIGNRDSSFSVIFKISFLQQKHYLPSNAVTSRQSSNKEEATKNSLLTAAIADLDSINLCRSIQDFGTHWVKALEVGNEMITIMRISCEDSEKITKLDNKIRQSLKAHKGQITSEVLMSLLNFAKEVDKKLSKKHNKDVQLQIQYCCFDGLPNYPASITGMVKAIESFMDICTGWTEKHRYTEECQLGSNLMTLRSGVDMEEKSTLQSMRNAFQSFVSGAGGNDVKASAVEYHPSGEGSVDFDDIENEGHESFVVLDNQNLQTFYYLRATLQTFDNETAFTDSRSYISLALSQYPEATYNLFEKIYNGLCNCDEA…	ATGGATTGCAACATCCCTTACCATCCTGGACTTCTGTTGGGGCGATCAGTTGACATGAAGCGTTTACAACTAGGTTACATGCTGGTTGATGAAGAAGTCAGACCAATATGCCCAACGGTTCGGTTCACAACATCACAGTTTACTTGTGTTTACTCTTTGAAAGATATCTGTGACATTTTGTCCATACCACCAGAGTACGCTTTGAAAGTAAAGGCTAGAAAAATAACAGATGAAGTTGTGAAGGCTTGTCTTGATGCCATTGGAAATAGGGACTCTTCATTTTCTGTTATATTTAAAATATCATTTCTGCAGCAAAAGCATTATTTGCCAAGTAATGCTGTGACCAGTCGCCAGAGCAGTAATAAAGAAGAGGCCACAAAAAATAGTCTTCTTACAGCT…	m=1049aa
BP27508-RA	BP27508	OG0015455	dom=<7-AIG1(204)-210>		GTPase IMAP family member 7-like	BGLB037141	GTPase IMAP family member 7-like	XP_013076365.1	GIMAP	yes	89.779	100	MSEQHILNVLLVGRTGNGKSSCGNTILGKDVFHRDTQEKATIQLGELSGKPFRVVDASGIGDTGEDLGTINLIDTLKFVMQCTHLDELDGVRGVIVVVVKYGQRFTPQEKKAIEEIKRTFGQGCLKEVGLLLLTYGDYFDCNDFTEWCLNQTGAFKNLYDECRERCILFNNLTEDPATKGEQLNIFWSKVEEIQGRGNCFLKLDPMLKQRLLSDHQHSIDQYKNDIRSNNTELSKIDIKLYPKSVQELIDGYPPNNAIELEQRLRLLTDKVKAMENNSSAGGSQLMNRWTTYVDILELQKHIAAAGASNHFREVDSLQARTATNCYLYESRMSLRFVIAVMFGCIVAAIFVYVLCFIAIKVQ	ATGTCGGAGCAACACATTTTGAATGTCCTTCTTGTTGGTAGAACTGGGAACGGCAAAAGCTCCTGCGGAAACACCATTCTCGGCAAGGACGTCTTCCACAGAGACACACAGGAAAAGGCAACAATCCAACTTGGGGAGCTCAGCGGTAAGCCCTTCCGGGTCGTTGACGCCAGTGGGATCGGGGACACGGGGGAGGATCTCGGAACCATCAATCTGATTGACACTTTAAAGTTCGTTATGCAGTGTACACATCTTGATGAGCTTGATGGCGTCAGGGGAGTTATAGTTGTTGTCGTCAAATATGGACAAAGATTTACCCCCCAGGAAAAAAAAGCAATTGAAGAAATAAAGCGGACGTTTGGACAGGGCTGTTTAAAAGAGGTGGGATTGTTGCTATTG…	m=362aa
BP27921-RA	BP27921	OG0005144	dom=<1-Death(107)-107><628-AIG1(237)-864><1055-Death(95)-1149>	2 Death domains	GTPase IMAP family member	BGLB017488	uncharacterized protein LOC106050236 isoform X1	XP_013060645.1	GIMAP	yes	96.314	74.3331	MNRGRLKTEDECCIKENYIYLKENIEAKELVDYLFQNSVISENDKEEIQCGKTKYDRNDCLLKKILNSGPNEGFSIFLNALKEYFTPTHSHLEKWLLEHNDSALKKSKTDDNVGDTWPENSTDVQDIDIDGPKGSNNLDFSISSLLEIEDEDLKELPKEKVEMYLRTLFIALEETPTAKNDTESVSEILRLLCYNEHAILIIEVLSDQMYLIENITELCIDWIEEALDLKKKDSMKVPVSVLNLLVALEVLFSSDLQIVRKKENEGQPLSPCTNELEKKMFKLFASVMTASINPAIQEKEMTHIKKKCFIIIFYLAKDKKMWERKCSLNEIQQILKDSINNSDPVSKVVSTFLHQIIHEGPIECTDEVIALSVQWIMEARKSKTFTAKNGVDVCLLLNG…	ATGAACAGGGGAAGGCTCAAAACTGAAGACGAGTGTTGCATCAAAGAAAATTACATTTATCTCAAAGAAAATATTGAAGCTAAAGAGCTTGTGGATTATCTCTTTCAGAACAGTGTTATTTCAGAGAATGATAAGGAAGAGATTCAATGTGGCAAAACGAAATATGACAGAAATGATTGTTTACTGAAAAAGATCTTAAATTCCGGTCCAAATGAAGGGTTTAGTATTTTCTTGAATGCATTAAAGGAATATTTTACACCGACTCATAGTCATTTGGAGAAATGGCTTCTTGAGCACAATGATAGTGCCTTAAAGAAATCAAAAACAGACGACAACGTTGGGGATACATGGCCAGAAAATAGCACTGATGTTCAAGATATCGATATAGATGGACCAAAA…	m=1031aa
BP29351-RA	BP29351	OG0006368	dom=<8-AIG1(212)-219>		GTPase IMAP family member	BGLB033510	protein AIG1-like	XP_013084032.1	GIMAP	yes	92.282	64.9237	MSSNVDTDFLLIGKLGQGRSATGNSILRNESFTSSSAMAEVTALFDFDYAFLEGRVIKVVDTPGLLIGSSGKMEESFDKFLKCAFTTNTKGYHVFLIVIRFGTRVTEEELNIVSLLKAKFGEKFVKESCILAMSFGDLFRQEHEKNHLSFKQWCQKQTGAFKQLLEECGGRIVLFDNKTKCESVRKQQVIELFAMVGQLKGQSIGPFSKCQSQQLVPVTNSSWSLLPKSSQGTLSLQDSSGRNSCSGRDDIDEAYKEISLALKELKTCQHSLDNEIDRLENVIIKLDALLIHLENLIASNPQVRSLVKIAVQTKRAISEEIKLQMDLKSMRDEYTLNNSIRKCRYSDENAVVVKRYSSLLAENPNDYDKHWELCMERDEKLRRLCEQYESERRAAEEDF…	ATGAGTTCAAACGTAGATACGGACTTCTTGCTGATTGGTAAACTGGGCCAAGGTCGAAGTGCAACAGGAAACAGTATATTGAGAAATGAATCATTTACAAGTTCGTCTGCCATGGCAGAAGTCACTGCCTTGTTTGACTTTGATTATGCTTTTTTAGAGGGCAGAGTTATAAAAGTTGTGGATACTCCTGGCCTTTTGATAGGCAGTAGTGGTAAAATGGAGGAGTCTTTCGATAAATTTCTTAAGTGTGCTTTTACAACTAATACTAAAGGCTACCATGTTTTCTTGATAGTGATAAGGTTTGGCACACGGGTTACGGAGGAAGAGCTTAATATAGTTTCGCTTTTGAAGGCTAAATTCGGTGAGAAGTTTGTAAAGGAGTCTTGCATCTTAGCTATG…	m=298aa
BP29352-RA	BP29352	OG0006368	dom=<9-AIG1(59)-67><73-AIG1(81)-153>	2 AIG1 domians	protein AIG1-like	BGLB008269	putative protein PHLOEM PROTEIN 2-LIKE A3	XP_013083797.1	AIG	no	80.556	90	MSSNIDTDFLLIGKLSQGRSATENSILRNESFKSSSAMADVTANLDFDYAFVEGRLIKVVDTPGLRDLNCSSVIRFGTRVTEEELNNIVSLLKAEFGEKFAKEFCIIAMTCGDLFQQEYGKENVSFQQWCQQQTGAFKQLLEECSGRIVLFDNVVEWIPFQKTPATPIAT	ATGAGTTCCAACATAGACACAGACTTCTTGTTGATTGGTAAACTGAGTCAAGGTCGAAGTGCAACAGAAAACAGTATATTGAGAAACGAATCTTTCAAAAGTTCGTCTGCCATGGCAGACGTCACTGCTAATTTGGACTTTGATTATGCATTTGTAGAGGGAAGATTAATCAAAGTTGTTGATACCCCTGGCCTTAGGGATTTAAACTGCAGTAGTGTGATTAGGTTTGGTACACGGGTTACGGAGGAAGAGCTTAATAATATAGTTTCGCTTCTGAAGGCTGAATTTGGTGAGAAGTTCGCGAAGGAGTTTTGTATAATCGCTATGACTTGTGGTGACTTGTTCCAACAAGAATATGGAAAAGAGAATGTGTCATTTCAACAATGGTGTCAGCAGCAA…	m=180aa	two short AIG1 domains (59+81)
BP29355-RA	BP29355	OG0003377	dom=<13-AIG1(231)-243>		GTPase IMAP family member	BGLB022624	uncharacterized protein LOC106065520	XP_013079814.1	GIMAP	yes	91.382	98.1208	CIERQTEMNETTDLDLLLIGKTGNGKSATGNSILTHKTFKHVSSANSVTTKVKEGFGKYGDLKIKVVDSPGVGDTRMDSQKATIMVTTALKKAIMINPRGYHAFLILLKFGGRYTGEEQDAIKYLKAVFGDTFVREFCILVMSYGDCFKTDPEIGDGMTFEKWCAIQEGPLKELMAECGNRIVLFDNRTKDPREKKAQLERLIYLVNNLKSRGKRYTHELFQEAKETRNKILKDAKDTIIQESILVEATFIFQEFEQIQNSVEDSDVKLKFEKLKEKSQNICHQIEAGKSPAFAMLLQSLNSLNRIIDFQIHFHEKVSQENVRHTAEMVNRHKGDMVNMCSEFSKVLTEVNNEEEGNQKPSNVQANDIQKDLERIKEIGHVVERRTAFEMFQRKQEEIV…	TGCATTGAAAGACAAACAGAAATGAATGAGACGACTGACCTTGACCTTTTGCTAATTGGGAAAACCGGAAATGGCAAAAGCGCAACGGGAAACTCCATTTTAACGCACAAAACATTTAAACACGTATCCTCAGCCAATTCTGTAACTACAAAAGTAAAAGAAGGCTTTGGCAAATATGGAGATCTTAAGATCAAAGTTGTTGATAGTCCAGGCGTAGGGGACACCAGAATGGACAGCCAGAAAGCCACAATAATGGTAACGACAGCCTTGAAAAAAGCAATTATGATAAATCCCAGGGGGTATCACGCCTTCCTTATATTGTTAAAGTTTGGTGGACGCTATACCGGAGAAGAACAGGATGCTATTAAATACCTCAAGGCTGTTTTCGGCGATACTTTC…	m=731aa
BP29356-RA	BP29356	OG0018613	dom=<1-AIG1(157)-157>		GTPase IMAP family member	no match	protein AIG1-like	XP_013080229.1	new GIMAP	yes	40.3	60	MEYAIFANTRGYHAFLIILRFGDRFTEEDLTTITILKSVFGNFFIREYCILVMTYGDFYSKDQTLPFTSWCEAQKGKFKDLLTECCHRIVLFDNRATCKKVKDSQVAQLFALVDGLNGNRYTDAHFHQAKESQTLLILQKQKSLISDQTVQETRLIMQKLASFQNSTDDDEDALENLLCRAEALSTNLEGLDKTTGHLFELIQVAYELAENVSVEIKVNASMKTARTEYNKHQVLVTFQNEEKIERIKTKYARLKADCPNDEAKKESVDKELQEILQSLDLDFHEQWGSNQEMFLKRKKEERKKLRAKHIWKLKKLDRKYRDIKSFNTHSLFSTLVETIKWPFRELISAVLRNVFKHNVSRCFSK	ATGGAGTACGCAATTTTCGCCAATACCAGAGGCTATCATGCTTTTCTAATAATTCTAAGATTCGGCGATCGTTTTACGGAAGAGGATTTGACTACGATCACAATTTTAAAATCTGTATTCGGAAATTTTTTTATTAGAGAATATTGCATTCTCGTAATGACGTATGGAGATTTCTATTCTAAGGACCAAACATTACCATTTACTTCATGGTGTGAAGCACAGAAAGGTAAATTTAAGGACCTCTTAACCGAATGTTGTCACCGGATAGTATTGTTTGACAATAGAGCTACGTGTAAAAAAGTGAAAGATTCTCAAGTGGCCCAGTTGTTTGCATTAGTTGATGGACTGAACGGTAACAGATACACAGATGCACACTTTCATCAGGCAAAGGAAAGCCAA…	m=226aa	new
BP29849-RA	BP29849	OG0012904	dom=<7-AIG1(200)-206>		protein AIG1-like, partial	BGLB026796	uncharacterized protein LOC106080116	XP_013096885.1	Partial AIG	no	85.714	100	MPTPGQEKVVLFDGRSGNGITSCVQTIEKINDTDLIVKECPDVGDNDQDLKKDKNEVLQDTAKLIQDLDLKYGGIVALVFVLKYGVRFTKQEKDAVAVVKSVFGDSVFSDRGIIAFTYGDLFDLGYGDTPDNTERFMDWCRKQPGDIEQLFQEVNYRCVLFDNKTKTKEQNYKQVKLISEFVNDISQQCEPIRNLDLAKNSAVRNNSWISLSRYLTDIKVNTIDPFLYRTWSYLPCIGNGTANDQPGHDKSGPKEDISDAKEISSQNFNSPQSRNVTANTPPENLIDEWEMC	ATGCCTACACCAGGACAAGAGAAAGTTGTGTTATTTGATGGTAGATCAGGAAACGGGATAACTTCCTGTGTCCAGACAATTGAGAAGATAAATGACACTGACCTAATAGTAAAGGAATGTCCAGATGTGGGGGACAACGACCAGGACTTAAAGAAAGACAAGAATGAAGTTTTACAGGACACTGCGAAATTAATACAAGACCTAGACCTGAAATATGGCGGCATAGTCGCTCTGGTCTTCGTTCTGAAATATGGCGTCAGGTTTACGAAACAAGAGAAAGACGCTGTCGCTGTTGTCAAGTCTGTGTTTGGTGACAGTGTGTTCAGCGATAGGGGAATCATAGCCTTCACTTATGGAGACCTCTTTGACCTCGGCTATGGAGACACTCCAGACAACACT…	m=294aa
BP29850-RA	BP29850	OG0012357	dom=<13-AIG1(188)-200>		protein AIG1-like, partial	BGLB024637	uncharacterized protein LOC106077752	XP_013093923.1	Partial AIG	no	92.523	67.9365	IKMAAVPYENKTVILFLGRSGNGKTSCVQTLNDKVNTDLLLVECPDVGDTEGDLQKDMDTLLKDTEKLVQYLSSKYGGIVALVFVLKYGVRFTKQEKDAVSVVKSVFGDSVFRDRGIIAFSCGDVFDLDYGDTPDKAERFMDWCREQKGDLEKLFQEVNYRCVLLNNKTKTKEQNYSQVKLISEFVDSMRQQCKPIETLHLIDTLITPDQHKDSDDRGESRVDLYGLIIDRCVNIVTYFRTNLIDPGFRLLRSRLFLVNPLPRLCPQLSQNGDVLVDMRPENNEDAEYVLLDLTPSSTDTIDVEMIEIGGEDVSS	ATTAAGATGGCGGCTGTGCCATATGAAAACAAGACAGTCATACTATTCTTAGGCCGATCTGGAAACGGGAAAACGAGTTGTGTCCAGACACTCAATGACAAAGTCAACACTGACCTATTACTAGTTGAATGTCCAGATGTGGGGGACACTGAAGGGGACTTACAGAAGGACATGGACACACTACTGAAAGACACAGAAAAACTAGTCCAGTACCTCAGCTCTAAATATGGCGGCATAGTCGCTCTGGTCTTCGTGCTGAAATATGGTGTCAGATTCACGAAACAAGAGAAAGACGCTGTCTCTGTTGTCAAGTCTGTGTTTGGTGACAGTGTGTTCAGGGACAGGGGAATTATAGCCTTCAGTTGTGGAGACGTCTTTGACCTCGACTATGGAGACACT…	m=214aa
BP29852-RA	BP29852	OG0010725	dom=<2-AIG1(227)-228>		GTPase IMAP family member 7-like	BGLB017413	GTPase IMAP family member 7-like	XP_013094476.1	GIMAP	yes	94.574	98.2234	MVSLLLVGKTGCGKSATGNSILKKERFLSLLQTESVTKNIDYDFVKFRGRTLQVVDCPGLLDTSCSEKEAADLVSRSIQQAVAIKPNGYDAVIYVCELGRFKKEDMEVIDQLKAFFGNDFFKKHCIIAVTHADMYDEDEEDGVTLQQWVKDQEGAFAEARKECCDRVVTFDNITSDQSVKDQQIEKLLGFVDTIVAKHGRYDQGMFERMREHRDKYIQEKDEPFLSDESLKELASLKSEVREVDETKTDSAMKELELAKERAARLKTKITTEDKNTGKLKNSLDENDFIIKLIQNKLDSIQKNIELKLETTKAKKLFKKEKKESQKKTAELVDKLQELREKEKELNLDIDRTHKDSVKDNILFALQVAAVLLEATSSVTSLVKGGAKLHKYLKK	ATGGTTTCTCTTCTTCTTGTTGGTAAAACTGGCTGTGGGAAAAGCGCTACTGGAAACTCTATTTTAAAGAAGGAAAGGTTCCTATCATTGCTACAAACAGAATCTGTCACTAAAAATATAGACTATGATTTTGTAAAATTTCGTGGAAGAACTTTGCAAGTGGTCGACTGTCCAGGACTGTTAGATACCAGCTGTTCAGAAAAAGAAGCAGCCGATTTGGTTTCTAGGTCAATACAACAGGCAGTTGCAATAAAACCGAATGGATATGATGCTGTTATCTATGTATGTGAGTTGGGGCGCTTTAAAAAAGAGGACATGGAAGTTATAGATCAGTTGAAAGCTTTTTTTGGTAATGATTTTTTCAAGAAACATTGTATTATCGCTGTAACCCATGCAGAC…	m=387aa
