# Supplementary material for: A genome sequence for Biomphalaria pfeifferi, the major vector snail for the human-infecting parasite Schistosoma mansoni
Source: PLoS Negl Trop Dis. 2023 Mar 24;17(3):e0011208. doi: 10.1371/journal.pntd.0011208 (PMC10075465; doi:10.1371/journal.pntd.0011208)
Supplement: S12 Table — (XLSX) [file pntd.0011208.s012.xlsx]

## Sheet: S12 Table
S12 Table. Summary of biomphalysins in the B. pfeifferi genome
B. pfeifferi Transcript ID	B. pfeifferi Gene ID	Orthologue group	Gene structure	Signal peptide	Transmembrane Domain predicted with the PRED-TMBB server	Complete or partial	Annotation in B. pfeifferi genome	Corresponding to B. glabrata VB ID	NCBI Annotation	NCBI accession#	Identity (%)	Coverage (%)	Protein Seq	CDS Seq	Query matches length
BP05795-RA	BP05795	OG0013391	dom=<1-SignalP-noTM(18)-18><198-Aerolysin(320)-517>	yes	yes	Complete	Biomphalysin 22	BGLB028593	Biomphalysin 22	XP_013082374.1	92.374	99.827	MLLLKFCFIMTLLEIVYGKCHNFPWSGNFKVAGQSICHRGSIGNSFIKGLIRNSLKSKSETLDVIAAVKCCTFDEEYLSGDVVVVYANWQKTFSKEQSWSRCPSGYFLQGIYTTVDSDGTTHLHNIEHGRCAKIGIYPSYYRDCYAEEVHFNEAKLYECTKEGYFIAGLYRHKCNAPLCIGKFYCCHMEEELKIHSPKELKTKIMEKNLRKLANLANYMGYLKTFGYSGLYVGEDFYIGNDYTSAGRGFLDKRTCYDINCNFLFRILYGNWSLAVKDIIYGESIHDDLEAEEIHTGEEYNYLNTESTKNIEYSKTIQETITHTASSTWTNNAEMSLSLDFGVKSLGSVSMSFSFRVEYSSSTKNQKEHSNSINFRVATNKVIPPKSYAKYKIMVSKSRT…	ATGTTGTTATTGAAGTTCTGTTTTATTATGACATTGTTAGAAATAGTCTATGGCAAATGTCACAATTTTCCTTGGTCGGGAAACTTTAAAGTCGCTGGTCAATCCATATGTCACCGTGGATCGATAGGTAACTCGTTCATTAAAGGGCTGATAAGAAACTCTTTGAAAAGTAAAAGCGAAACTCTCGACGTTATAGCAGCAGTGAAGTGCTGCACCTTCGATGAAGAATACCTTTCTGGCGATGTCGTAGTCGTCTATGCTAACTGGCAAAAAACATTTTCTAAAGAACAATCATGGTCCCGATGTCCAAGTGGATACTTTCTTCAGGGTATATATACAACGGTCGATTCGGACGGAACTACTCACTTGCATAACATTGAACATGGCAGATGTGCCAAG…	m=577aa
BP05796-RA	BP05796	OG0011474	dom=<1-SignalP-noTM(23)-23><187-Aerolysin(328)-514>	yes	yes	Complete	Biomphalysin 23	BGLB021098	Biomphalysin 23	XP_013064139.1	92.92	100	MTNMLLSKLRVFMALLGVVKVNGMTVPWSKSNRSDHQVLCKDYDSYVVEFGLNHTDALTNLESAKCEKIQRGNSSAIVVEYVDWNKKIDKNQVWLHCPSGFFLQGMQILLIKSTRMLNGRCCKPAKHPFYYLDCNVVEVTDHQFNFLLSCPPNYFVTALHKSRCGNSHCFDKIYCCLLNKEEEDRSSEEIKQKIMENSLTNLATLANMLGYAYPLGARGINVGEDFHIEGNSWVANKQDFNGKECRIQGCDERLTIEYNDWSLAVKDIIYGDKVIDNLSPEAIHSGVEYNHMNTSSTKTFEFSKTISETIVHSITSSFTTSAEMSVSLDFGFKSFGGSVSLTVGIEHSTTSSSEDSKMKSVLYKASTTHTIPPQSAAKYSAVVSKVRTTIPYTAVIVAR…	ATGACCAACATGCTGTTGTCTAAGCTCCGTGTCTTCATGGCACTATTAGGAGTAGTCAAAGTCAATGGCATGACGGTTCCGTGGTCGAAATCCAATCGAAGTGATCACCAAGTATTATGTAAGGATTATGACTCCTACGTGGTCGAATTTGGACTTAACCATACAGATGCTCTTACAAATTTGGAATCAGCCAAGTGCGAGAAAATACAGCGTGGGAATTCGTCGGCGATCGTAGTCGAGTATGTTGATTGGAATAAAAAAATAGATAAGAACCAAGTATGGCTCCATTGCCCCAGCGGATTTTTTCTTCAAGGTATGCAGATATTGTTAATTAAATCCACTAGAATGCTAAACGGTAGATGTTGTAAGCCTGCGAAGCACCCTTTTTATTACCTTGAT…	m=565aa
BP05797-RA	BP05797	OG0004078	dom=<1-SignalP-noTM(30)-30><206-Aerolysin(338)-543>	yes	yes	Complete	Biomphalysin 18	BGLB000125	Biomphalysin 18	XP_013094871.1	90.55	97.9695	TKPGFTKYKNQTMFFFKVCITMTLLEIANAVCRLTSWTRSFDSAGQSKCDSVDFFMRGLQRSDQLWYDQISQLDGVQCCSASPKWSKSEPQVIYADWSDLWDGYDVWVDCPAGYFLQGLQRSSSGWPWYSGYLHHIEYGRCAKPSHHPFYHGDCYAKNIDFSYSGLFSCNTDYFITGMYKGDCRYLNCIKTLRCCKMSDTSEIIDDAETFKTKIMDTTLFNLANVADRLGYGWCGGEKGDDVGEDFYKDGDSWIADARPFKPNTQCEGFKCNERLKIDYLGWNLAVKNIIYGNSIIDSLQPEVVNTGREVNNMDVSSTRSFEYSTTFTDTVQHSSTSSWKTSLELSFSLEAATSGATKVSAGVNVTFDYSKSDTDTSTEVKSQTTKITTIQTIPPHSAA…	ACCAAGCCAGGCTTTACTAAATACAAGAACCAAACAATGTTCTTCTTCAAAGTCTGCATCACTATGACGCTATTAGAAATAGCAAACGCAGTATGCAGATTAACATCATGGACTCGAAGCTTTGATTCTGCTGGTCAATCGAAATGTGATAGTGTAGACTTTTTCATGAGAGGTCTACAAAGAAGCGATCAATTATGGTACGACCAAATAAGTCAATTAGACGGAGTGCAGTGCTGTAGCGCTTCCCCAAAGTGGTCCAAAAGTGAACCGCAAGTAATTTATGCGGATTGGTCAGACCTATGGGATGGTTATGATGTCTGGGTAGATTGCCCAGCGGGGTATTTTCTACAGGGCTTGCAGCGATCATCTTCAGGCTGGCCGTGGTACTCAGGGTATTTG…	m=582aa
BP13871-RA	BP13871	OG0001729	dom=<1-SignalP-noTM(17)-17><198-Aerolysin(321)-518>	yes	yes	Complete	Biomphalysin 2	BGLB000033	Biomphalysin 2	XP_013070389.1	97.552	100	MLVQFLFAATLMQYVSSQCTYSSWWYSFDTPGQSKCDETNSYINALDRNDVNWADDPLSNLEGVQCCRPPAPWNNVEQQVVYEDWTATLDSDYTWAFCRVGYFLQGLYRSDTGWPRFKGYLFNLESARCTKPATHPLNYGTCQDIDVSSCMGRKGQCSCPGGYFLTGLYRADGDDLYFLKKIRCCTPAAKPLEMDEKSKIQTRIMDTTLWNMATLAHYLGYGWCYGCRGVAVGEDFTRNGFTWAADTRSFWGKWCEGDKNGERLNLVFGDWGFAVKEIIYGKSVIEDLQTESVDSGVLYNRASSPVTESIDRTKTIQETITHSTTSTFTNSHELGIELGFEIASVSGKASYTTKFEYSKSTTNEKSISQTAGFTKKSSITLGPMEGAKYEVIMSKSRTT…	ATGTTAGTGCAATTTTTGTTTGCTGCCACGCTGATGCAGTATGTCAGCTCTCAATGCACCTATTCCTCATGGTGGTACAGTTTTGATACTCCTGGACAATCTAAATGTGATGAGACCAATTCTTACATCAATGCACTGGACAGAAATGACGTGAACTGGGCAGACGACCCTCTAAGTAACTTAGAAGGTGTTCAATGTTGTCGACCACCCGCTCCATGGAATAACGTTGAACAGCAAGTGGTCTACGAAGATTGGACCGCCACTTTGGACTCTGATTACACCTGGGCTTTTTGTCGTGTAGGCTACTTCCTTCAAGGCTTGTACAGGTCAGATACTGGATGGCCAAGATTCAAAGGCTATCTTTTCAATCTCGAGAGCGCAAGATGCACTAAGCCAGCC…	m=572aa
BP13872-RA	BP13872	OG0001729	dom=<1-SignalP-noTM(17)-17><198-Aerolysin(321)-518>	yes	yes	Complete	Biomphalysin 1	BGLB000137	Biomphalysin 1	XP_013070388.1	96.853	100	MFLQIFVALTLLQYVSSQCTYSSWWYSFDTPGQSKCDETNSYINALDRNDVNWADDPLSNLEGVQCCRPPAPWNNVEQQVVYEDWTATLDSDYTWAFCRVGYFLQGLYRSDTGWPRFKGYLFNLESARCTKPATHPLNYGTCQDIDVSSCMGRKGQCSCPGGYFLTGLYRADGDDLYFLKKIRCCTPAAKPLEMDEKSKIQTRIMDTTLWNMATLAHYLGYGWCYGCRGVAVGEDFTRNGFTWAADTRSFWGKWCEGDKNGERLNLVFGDWGFAVKEIIYGKSVIEDLQTESVDSGVLYNRASSPVTESIERSKTIQETITHSTTSTFTNSHELGIELEFEIASVKGKASYKTRFEYSTSTTNSKSISETQGFTKQSSITLGPMEGAKYEVIMSKSRTT…	ATGTTTTTACAAATCTTTGTCGCTCTCACGCTGTTGCAGTATGTCAGCTCTCAATGCACCTATTCCTCATGGTGGTACAGTTTTGATACTCCAGGGCAATCTAAATGTGATGAGACCAATTCTTACATCAATGCACTGGACAGAAATGACGTGAACTGGGCAGACGACCCTCTAAGTAACTTAGAAGGTGTTCAATGTTGTCGACCACCCGCTCCATGGAATAACGTTGAACAGCAAGTGGTCTACGAAGATTGGACCGCCACTTTGGACTCTGATTACACCTGGGCTTTTTGTCGTGTAGGCTATTTCCTTCAAGGCTTGTACAGGTCAGATACTGGATGGCCAAGATTCAAAGGCTATCTTTTCAATCTCGAGAGCGCAAGATGCACTAAGCCAGCC…	m=572aa
BP16179-RA	BP16179	OG0001729	dom=<1-SignalP-noTM(17)-17><193-Aerolysin(322)-514>	yes	yes	Complete	Biomphalysin 7	BGLB000119	Biomphalysin 7	XP_013084869.1	88.462	100	MLLQILVAVSVLHHVQSQCSFTSWQYSFNDQGQSKCNEIYDYIHALYRFDKIFDDDNLSLLDGAQCCQFGDPWRNVDQQVVYEDWTYDLDYDNSWAFCRVGYFLQGFYRSPYEGYLNHLEAARCTKPANHPLDYGSCIDVDTTACMSQKGFCYCPEGHWLTGIYRADGYNLYFLKKIKCCTPAAKPLDMDEKSKIQTRIMDTTLWNMANLAHNLGYGWCYGCRGMAVGEDFIRNGNTWKAATTPFWNSRCDGDKNWERLNLVFDNWGFGVKEIVYGKTVIDNLQPETVDSGVIYNNADSSVTESIERSKTIQDTITHTTTSTFTNSHELGISLDFDFEIVSAGTSYTFKYESSTTTTNEQSISKIAGFTKTSTITLEPKKAAKYRVILSKSRTTIPYTA…	ATGCTTTTGCAAATCTTAGTTGCTGTCTCGGTGCTGCACCATGTCCAATCTCAATGTTCCTTTACATCTTGGCAGTACAGTTTTAATGACCAAGGACAATCCAAATGCAATGAAATTTATGATTACATCCATGCACTGTACAGATTTGACAAAATCTTTGACGATGACAATCTCTCTCTTTTAGATGGTGCTCAGTGTTGCCAATTTGGAGATCCCTGGAGGAACGTGGATCAGCAGGTGGTCTACGAGGACTGGACGTACGACTTAGACTATGATAACAGTTGGGCTTTTTGTCGCGTAGGTTATTTTCTTCAAGGTTTTTACAGGTCACCTTACGAAGGCTACCTTAATCATCTCGAGGCAGCAAGGTGCACTAAACCAGCTAATCACCCACTGGAT…	m=572aa
BP05791-RA	BP05791	OG0002614	dom=<13-Aerolysin(194)-206>	no	yes	Partial	Biomphalysin 11, partial	BGLB000108	Biomphalysin 11	XP_013082376.1	92.829	100	MSFSIEVGLKQLAKASRTLRIGFDYSKSKTETKSNTSTDVLKATTSISIPPRSAAKCTIIVSTTRTTIPYTAVVIARFNVGFRGFLRWGNGYGSPSTNYHSQHKGSGARPRVPYTFGDQSEAFYTALKRQSESQAWPWLWNEMLRNYPSVRHVINRLTDESQYEITLNGKLEHVAGTKIDIKWETRELNKDFNRRSETDDSKANTTQLNNGTFFATVGPNDKPVDVKYPVVELVNAEPFELDILPANQESS	ATGTCGTTTTCTATAGAGGTCGGCCTAAAACAACTAGCGAAAGCCTCAAGAACCTTGAGAATAGGATTTGATTATTCGAAATCTAAAACAGAAACAAAGTCGAATACGTCGACAGATGTGCTTAAAGCAACTACATCCATAAGCATTCCACCTCGATCAGCTGCGAAGTGTACAATTATAGTTAGTACAACCCGAACGACGATTCCCTACACGGCTGTCGTCATTGCAAGGTTCAATGTAGGATTTAGGGGATTTTTACGGTGGGGAAACGGCTATGGCAGCCCATCAACCAATTATCATTCCCAACATAAAGGTAGCGGAGCTAGGCCTAGAGTACCGTACACTTTTGGAGATCAGTCTGAAGCTTTCTACACAGCGCTTAAACGACAAAGCGAATCC…	m=251aa
BP05792-RA	BP05792	OG0000372	dom=<185-Aerolysin(48)-232>	no	yes	Partial	Biomphalysin, partial	BGLB000122	physalysin	AXH38019.1	51.5	86.6	MTLLGVADAVCTYTSWMLSFDSPGLSKCNELNHYIYGLERSHVHKDDQLFFLEGVQCCSAPPQWSNIEVQVVYADWRETLDRKNQWAHCPAGFFLQGLQRSKSGKNKGYIYNIENGRCAKPANHPFYYGDCYSHYIDFSRLGLYSCKEGYYITGLYKADCDYLHCIDRLYCCKMADTPQVVDDPETFKTRIMDTTLWNLANLANSLGYGWCAGTKGMNVGEDFYRSGDSWVADSRLFWPQKNVLVTSVKKDSPLITRDGLLP	ATGACACTGTTAGGAGTAGCAGACGCCGTGTGCACCTACACGTCTTGGATGCTCAGCTTTGATTCCCCGGGTCTATCGAAATGCAACGAGCTAAACCACTATATTTACGGGCTAGAAAGAAGCCATGTCCATAAAGACGACCAGCTTTTTTTTCTAGAAGGTGTGCAGTGCTGCAGCGCACCGCCTCAGTGGTCGAACATCGAGGTTCAGGTCGTCTACGCTGACTGGAGAGAGACATTGGATAGAAAGAACCAATGGGCCCATTGCCCCGCAGGATTCTTTCTTCAAGGTTTGCAGCGTTCCAAGTCGGGAAAGAACAAAGGCTACATATATAACATTGAAAATGGACGGTGCGCAAAGCCAGCCAATCACCCATTCTACTATGGCGACTGTTATAGC…	m=231aa
BP05908-RA	BP05908	OG0004120	dom=<6-Aerolysin(294)-299>	no	yes	Partial	Biomphalysin 20, partial	BGLB000202	Biomphalysin 20	XP_013080494.1	84.765	100	MDNTLPRMTMLAYAMGYANIAGFKAKMLGDDYFRDGDSWVADTRLYGKVKKCSGIKCEETFKIDYLDWSFHIEDIIYGDSVIDELRPEKVSEKLFVNFRNYPVPHTTKLKHEFLPSLKHTITKHWEGNPEYIALLEYDSKYFDNMARSIKLAAEGSRSNTAGEGRKVFNNAFTYSIPRRTLAKFKFFCNKIRTTTPYTANLVAKFNVRFTGILRSFNLHKQYKGSQELPKIIHTFGDESEPFYTDLSRQKRINAEPWLWYDMHDYYHSIVNDYYLANKTNYKLKLRGKFEYVTCKSLDSDVELKAGNDRRKRQIETYYFNGTFIAEAGPDDKPVEVNYPEISSEGKNRIQIEPISNDPDSS	ATGGATAATACTTTGCCACGAATGACAATGCTGGCCTATGCAATGGGCTACGCTAATATTGCTGGTTTCAAGGCTAAGATGTTAGGAGATGATTATTTCCGGGATGGAGATTCCTGGGTGGCTGATACTAGACTTTATGGTAAGGTTAAAAAATGTAGTGGCATAAAGTGTGAAGAAACATTTAAAATAGATTACTTGGACTGGTCTTTCCACATAGAGGATATTATTTATGGAGATAGCGTAATCGATGAATTGAGACCGGAAAAAGTATCTGAAAAGCTGTTTGTGAATTTTCGAAATTACCCAGTTCCCCATACAACTAAATTAAAGCATGAATTCTTGCCGTCCCTGAAACATACAATTACCAAACATTGGGAAGGTAATCCCGAATATATTGCA…	m=361aa
BP05909-RA	BP05909	OG0007052	dom=<157-Aerolysin(341)-497>	no	yes	Partial	Biomphalysin 21, partial	BGLB000109	Biomphalysin 21	XP_013080495.1	94.587	63.9344	MCVCFKALSSSNDAVLKVVCYYDTTRNGVHCCSPPLRYLDSDTIVIYENWAWEFEQNNRWAYCPQGFFLHGLQTTSSDSGITYLQNIKYARCIKPSNHPESYGDCYFQNLNFNKQGVYNCRYDYYVTGLHKGNCDSLGCLDKLHCCKMEVDQRILNNVDTLKTKIMESTLPKLVRLAAAIGYGHAAGKKGIYIGDDFKREGDSWVADSRLFWREEECNDLKCKEILAVEYLEWSLTVKEIKYGEKYIDYLEPEEVHSAVFHNEKNTSSIKTFQYSNVVSETVTHSPTSRWRNNEKLSVSLEFGTNLFSKVQMPFKTGFKYSELIITGNNEAERTTLHDTLEHNIPPNTSAQYKVLLRKIRTTIPYTAVIIANFSVRYRGFLGRGNGFDSEKTNFHINYR…	ATGTGTGTGTGTTTCAAGGCTTTGAGTAGTAGCAATGATGCTGTTCTCAAAGTTGTGTGTTACTATGACACTACTAGGAATGGAGTGCACTGCTGCAGCCCTCCATTACGTTATTTAGATTCTGATACAATAGTCATCTACGAGAACTGGGCATGGGAATTTGAGCAAAATAATAGATGGGCATACTGTCCTCAAGGGTTCTTTCTTCATGGTTTGCAGACAACATCTAGTGATTCAGGAATTACTTACTTACAGAACATTAAATATGCAAGATGCATAAAGCCATCTAATCACCCAGAGTCTTACGGCGATTGTTATTTTCAGAATCTGAACTTCAATAAGCAAGGTGTATATAATTGTAGATATGATTACTATGTAACAGGATTGCACAAAGGTAAC…	m=351aa
BP08350-RA	BP08350	OG0002608	dom=<2-Aerolysin-like protein-related(98)-99><102-Aerolysin-like protein-related(171)-272>	no	yes	Partial	Biomphalysin 10, partial	BGLB000056	Biomphalysin 10	QUJ23862.1	82.749	100	MANVAHMLGYGWCSGCMSNYVGEDFYRDGETWKANQNGTCNGYKSDQRLNLVFSNWKFAIKNIKYGESVTDEIQPSTLDKGMTRNNDSETATDTSLSSTITFTTSFEQSSSNTKDQSTANSKTFKKTIEKSIAPFSAAEYEVILHKTRTTVPYTATIIAKFSTEFRGFLRWDGGNDSPTSNYHYQFKGSKDRLTFNYRFGDDSEAFYSALKKEIITRSKPWFWKDIITNYPDAQHINRLIDESQYEFTLSGTFEHVAGKRIDVLWKKVSMTKREDHFRRRSRRQCNIIKGTHYARPGPNDAPAIVKFPEVTLVNSEPYREGPHYVENKSA	ATGGCCAACGTGGCACATATGCTAGGGTACGGCTGGTGCTCGGGTTGCATGTCCAATTATGTAGGAGAAGATTTTTACAGAGATGGTGAGACATGGAAGGCTAATCAGAACGGAACCTGCAACGGCTATAAAAGTGACCAGAGACTCAACTTGGTTTTTAGCAACTGGAAATTTGCCATAAAGAATATCAAATATGGGGAAAGTGTTACGGATGAAATTCAACCGTCAACCTTAGACAAAGGCATGACTCGCAACAATGATTCGGAAACGGCAACGGATACCTCTCTATCATCGACAATTACCTTTACAACCAGCTTCGAGCAAAGCTCTTCGAATACTAAAGATCAAAGCACTGCGAATTCCAAAACATTCAAGAAGACCATTGAAAAATCTATAGCC…	m=371aa
BP16178-RA	BP16178	OG0001729	dom=<1-SignalP-noTM(17)-17><198-Aerolysin(323)-520>	yes	yes	Partial	Biomphalysin 4, partial	BGLB000104	Biomphalysin 4	XP_013074461.1	93.777	81.3264	MLYQVFVVVSLMSYVRSQCSYSNWSLSFDKTGQSMCDQINYYINALDRNNVDWDDDPISHLEGVECCQPTSPWNNVEQQVVYEDWTKTLDRDNEWAFCPVGYFLQGLYRSDTGWPRYKGYLFNLDSARCTKPANHPLNYGECSDIDITNCISEKGKCSCPGGYFLTGLYRADGDDLYFLKKIRCCSPAAKPLEMDEKSKIETRIMDTTLWNMANLAYYLGYGWCYGCRGVDVGEDFTRIGDSWEAAKTLFGGKSCEGDKSEERLNLVFGDWGYAVKKIIYGESVIEKLQPETIDSGVLNNRASKPVTESVQRSKTILETISHSTTSSFTNSHDLGISLNFDVFGIAKSGLSYTFRYTTSTQTTNGKSFSQTDGFSKSSSITLGPMEGAKYKVILSKSRT…	ATGCTTTATCAAGTCTTTGTGGTTGTTTCCCTGATGTCCTATGTACGATCTCAATGCTCCTATTCAAATTGGTCGCTCAGTTTTGATAAAACTGGCCAGTCCATGTGTGATCAGATCAATTATTACATCAATGCACTGGATAGAAATAATGTAGACTGGGACGATGACCCAATCTCTCACTTAGAAGGTGTCGAATGCTGCCAACCGACCTCTCCATGGAATAACGTGGAACAGCAAGTAGTCTATGAGGACTGGACAAAAACTTTAGACCGTGATAACGAGTGGGCTTTTTGTCCAGTTGGCTACTTCCTCCAAGGTTTATACAGATCAGACACCGGCTGGCCGAGATACAAAGGTTACCTTTTTAATCTCGACAGCGCAAGATGCACCAAACCAGCC…	m=466aa
BP20591-RA	BP20591	OG0020193	dom=<6-Aerolysin(316)-321>	no	yes	Partial	Biomphalysin 14, partial	BGLB000086	Biomphalysin 14	QUJ23866.1	94.96	100	MDTTLFNLANLAHKLGYGWCLGTKGVNIGDDFYRSGDSWIADSRLFWPNSLCDGYMCNERLAIDYTGWTLAVKEIIYGESVIDELQPEAVHTGVEYNHRNESSSKTFEYSRTVTETIEHSRTSSWRLSNEMSFSLEFGIKKLGQASVTYRTAFDYSSSSTDSNSQMRSDTLRTSTTLTIPSRSAAKYTVMVGKTRTTIPYTAVIIAKFNVTLTGFLRWGGGFGGSSTNYHYEHRGSHDRPSVPYTFGDQSEPFYTALKRESESQATPWLWNEMTNRYPSVRHEISRLTDESQYQFTLNGKLEHVAGNKIDVIWENARLNRRSVPDESDPSTPYFDNSTFFAKVGPNDKPVDVKYPEVILVNAEPFILETFPVKPESN	ATGGACACTACTTTGTTCAACTTGGCTAACCTGGCGCACAAATTGGGCTACGGCTGGTGCTTAGGTACCAAAGGCGTCAACATAGGAGACGATTTTTATAGAAGCGGAGATTCCTGGATTGCTGACAGTAGGCTATTTTGGCCAAACAGTTTGTGTGATGGTTACATGTGTAATGAACGACTAGCCATTGATTACACGGGCTGGACACTAGCCGTGAAGGAAATTATATACGGAGAAAGTGTTATAGATGAATTGCAACCCGAAGCTGTACACACCGGTGTAGAGTATAATCATCGGAATGAAAGCTCTTCCAAAACATTTGAATATTCCAGAACAGTTACGGAAACAATTGAGCATTCAAGAACCAGCAGCTGGAGATTAAGCAACGAAATGTCATTT…	m=377aa
BP29504-RA	BP29504	OG0007038	dom=<1-SignalP-noTM(20)-20><188-Aerolysin(319)-506>	yes	yes	Partial	Biomphalysin 9, partial	BGLB000044	Biomphalysin 9	XP_013088673.1	89.873	97.5177	MLKALLLALLMGLRSLGVNAACYREDWSDSFEREGLSKCQHYIRKLQVNGGVANGRLGLLEGAECCSAPSPWISSKLQTVHADWWDSQGDVACPEGFFLRGLKKTGGSPGYLYNLEEGRCTKPADHPRYYNSCYTEDISLCIRRNGLCGCRESYFIVGLERGECQELQCIIKVKCCSMLDQIEPLTGLDKVKERIMDVTQSNMALLGHILGYGWAGGCREPYVGEGYNRVGDTWEADESSRCNGYKSDYRLNMVYGNWEFELVNRNDRLQVTTQLEPEAIYSGTSTNNDSTPLTVQISKSVTVIRQVTHTVTDTWEDTHNFGVNFRYAAFGARGQLYYDFSYKTSKTTLTNNNTQDVKKLTKTIEKTQEPHTVKKWKLVLYKSRTTLPYTATIRVKFSV…	ATGCTAAAAGCACTACTCTTGGCTCTATTGATGGGCCTAAGATCACTTGGAGTCAATGCTGCCTGTTACAGAGAAGACTGGAGCGACAGTTTTGAAAGAGAAGGACTCTCGAAGTGTCAACACTACATTAGAAAATTACAGGTCAACGGAGGCGTTGCCAATGGTCGATTGGGCCTGCTGGAAGGTGCAGAGTGCTGCAGTGCCCCTTCCCCCTGGATCAGCTCAAAATTACAAACAGTTCACGCTGATTGGTGGGACTCCCAAGGCGACGTAGCATGCCCAGAAGGATTTTTTCTTCGCGGACTAAAGAAAACTGGTGGTAGTCCAGGATATCTTTACAATCTTGAAGAAGGAAGATGCACAAAACCAGCTGACCACCCACGTTACTATAACTCTTGT…	m=553aa
