# Supplementary material for: A genome sequence for Biomphalaria pfeifferi, the major vector snail for the human-infecting parasite Schistosoma mansoni
Source: PLoS Negl Trop Dis. 2023 Mar 24;17(3):e0011208. doi: 10.1371/journal.pntd.0011208 (PMC10075465; doi:10.1371/journal.pntd.0011208)
Supplement: S14 Table — (XLSX) [file pntd.0011208.s014.xlsx]

## Sheet: S14 Table-a
S14 Table. Summary of G-protein coupled receptors (GPCRs) in the B. pfeifferi genome
B. pfeifferi Transcript ID	B. pfeifferi Gene ID	Orthologue group	NCBI accession #	NCBI Annotation	Gene structure	GPCR domain	Category of GPCR	Identity (%)	Coverage (%)	Protein Seq	CDS Seq	Query matches length
BP02565-RA	BP02565	OG0001698	XP_013074106.1	probable G-protein coupled receptor B0563.6	dom=<27-G3DSA:1.20.1070.10(329)-355>	G3DSA:1.20.1070.10	Rhodopsin 7-helix transmembrane proteins	41.5	96.4	MENDTLALHLDTTNTENLALFICGLMRPNNAKYKFFHVFFCYVNPIVAIAGLIFNTISLEILRCSGLNKPSTILLFSLVLSDSLHLLITLNFSKFVLFFGPNGEAGYDCCYYIYGLELNYFLAFSSNLFDFLGYWGRHVGSWIPLFITIERILAIFKPITFKSFVTPKRSIIVVIALFLFWLPYTIVIACYYKILPETFNGVSYVSLYYNDFLLENIDLIEDVQHWVADPLLSWFPLTFVTLGCTVLIIKIRLALSKRRTLTSTQKSVTWSPRTTRTLLLTCLIFATTHSAASFLLYFYYQPGQLAIDLFNRNNLIFFFLNVNASSNLIVYISSNRKLFRIMLNIFHIRKKTKSLKE	ATGGAGAATGATACTTTAGCTTTACATTTGGACACGACCAACACAGAGAATTTGGCCTTGTTTATTTGTGGACTGATGAGACCGAACAATGCCAAGTATAAATTTTTCCACGTATTTTTCTGTTACGTCAACCCGATAGTAGCAATAGCTGGCTTGATCTTTAATACCATTAGCCTGGAGATCCTTCGGTGTAGTGGACTTAACAAGCCTTCTACTATTCTCTTGTTCAGCCTGGTTTTATCAGACAGCTTACACCTTTTAATCACTTTGAATTTCTCAAAATTTGTTCTTTTTTTCGGACCCAATGGTGAAGCAGGCTACGATTGTTGCTACTACATTTATGGACTTGAATTAAACTATTTTTTAGCTTTTTCATCCAACTTATTTGATTTTCTGGGA…	m=354aa
BP02788-RA	BP02788	OG0019052	XP_013074106.1	probable G-protein coupled receptor B0563.6	dom=<37-G3DSA:1.20.1070.10(150)-186>	G3DSA:1.20.1070.10	Rhodopsin 7-helix transmembrane proteins	59.5	63.2	MENVSYLVTKEFTVQNATFSWEKTTLSYEAYYVCWFQTSSYEEYITYLGMMCYVNPAVSFVGLISNMISLAILRRSGLHKPSNILLFGLVIADSMCLSTTLNYGIILFYFGPNKPFSRLCGFQYVDSLNVYLAVTSIIMEFIGFWGQYVNTWIPILITLERLLAIFRPMTFKSIVTKRRTIALQLSFHKNNNDIKEQVEVINLVQSSSLINKNNAYFNVNLRHFCNNTSNPHRCGADVHESL	ATGGAGAACGTTTCGTATCTCGTTACCAAGGAGTTCACAGTACAGAATGCAACATTCTCTTGGGAGAAAACAACGTTGTCCTATGAAGCGTATTACGTGTGTTGGTTCCAGACGTCGTCCTACGAAGAATACATCACATACCTGGGCATGATGTGCTACGTCAACCCAGCTGTTTCCTTCGTAGGCCTGATTTCTAACATGATCAGCCTTGCAATACTTCGACGCAGTGGACTCCACAAACCCTCTAACATCCTCCTGTTTGGCCTGGTCATTGCGGACAGCATGTGTTTAAGCACAACGCTGAATTATGGGATAATTCTGTTTTATTTCGGTCCCAACAAACCATTTTCAAGACTTTGCGGCTTTCAATATGTAGATAGTTTAAATGTTTATCTCGCT…	m=153aa
BP02789-RA	BP02789	OG0019053	XP_013074106.1	probable G-protein coupled receptor B0563.6	dom=<28-G3DSA:1.20.1070.10(324)-351>	G3DSA:1.20.1070.10	Rhodopsin 7-helix transmembrane proteins	42.6	94.4	RAMENSSQPIAQELTNTTSSEGYYVCWLKADSYEEYMTLLIMKCYINPLVSFVGFVSNMISLAILRRSGLHKPSHVLLFSLVVADTMCLTSTLNYGMIIFYFGPDKFFPRLCGFQYDLVVNVYLTISSICMEFFAYWGQCVNSWIPVLITLERLLAIFKPIAFKSIVTKKRTLSLILFSFLFWLPWHVYSYQLVHAVERTYQEKIYLVVGYENYNDMMLMNLIEGKILEHLKSSIPVILIIVGCFCLYIKIGISIRNRSKLTTSYNSRLSSTRTTRTLMLTCFIFVVTQLMYIALMSIEMSVFEIHYIVRDEFVYLCNNINASSNLFVYITSNKKLYDIFLKFFRRPSKPRIHNNLA	AGAGCGATGGAGAACAGTTCTCAACCTATTGCTCAGGAATTAACCAACACAACATCTTCAGAAGGTTACTACGTCTGCTGGCTAAAGGCCGACTCTTACGAGGAATACATGACATTGTTAATTATGAAGTGCTACATCAACCCATTAGTATCATTTGTAGGCTTTGTGTCAAACATGATCAGCCTGGCCATACTTCGGCGTAGCGGTCTTCACAAACCTTCTCACGTACTTCTCTTCAGCCTGGTTGTCGCAGACACTATGTGTTTAACCTCAACACTAAATTACGGAATGATTATATTTTACTTTGGACCGGACAAATTTTTTCCAAGACTTTGCGGTTTTCAGTACGATTTGGTTGTGAATGTATATTTGACAATTTCATCCATTTGTATGGAATTT…	m=350aa
BP02790-RA	BP02790	OG0019054	XP_013074106.1	probable G-protein coupled receptor B0563.6	dom=<20-G3DSA:1.20.1070.10(325)-344>	G3DSA:1.20.1070.10	Rhodopsin 7-helix transmembrane proteins	44.9	93.6	MENITQHVIENRTLPDTGYYVCNLRMSSYEEYITFFSMLSYFNPLVAFLGLLSNMISLAILRRCGLQKPSTILLFGLVVADSMCLITPLNYGAILLYFGPNKPFPRLCGFQYEDNLNTFLAFSGIFIEFIGIWGQYVNTWIPVLITLERLFAIFKPLTFKSIITKKRILALVCFCYLFWLPWNLYYSIVMRIVVSTYQDTNYALVRYISNDVRTVKDFIETEVLEHLKSSIPVILISVGCLSLFIKINESLKKRAKITSSSQSTISSTRTTRTLMLTCVLFVITQLIHIAAISLYQSTDVGHYLVRNEFMYLVNNINASCNLVVYITSNKKLYDIFVQLFRRPQLP	ATGGAGAACATTACCCAACACGTCATAGAGAATAGAACATTACCTGATACTGGATACTACGTGTGTAATCTCAGGATGAGTTCTTACGAAGAATACATAACATTCTTCAGTATGCTGAGCTACTTCAATCCATTGGTGGCATTCTTAGGACTTCTATCCAACATGATCAGTCTTGCAATACTTCGTCGTTGCGGACTTCAGAAACCCTCAACGATTCTCCTGTTCGGCCTGGTCGTGGCAGACAGCATGTGTTTAATCACGCCTCTCAACTACGGAGCAATTTTATTGTACTTTGGACCTAACAAACCTTTCCCAAGACTTTGTGGCTTCCAGTATGAAGATAATTTAAATACATTTTTAGCTTTTTCAGGAATTTTTATCGAATTTATAGGCATCTGG…	m=332aa
BP02862-RA	BP02862	OG0000849	XP_013094570.1	probable G-protein coupled receptor B0563.6	dom=<44-G3DSA:1.20.1070.10(325)-368>	G3DSA:1.20.1070.10	Rhodopsin 7-helix transmembrane proteins	53.6	95.9	MTTYTMSITTLGYTSSNSSPPFGFTTKSTTATPTTTTAQAYYVCWSKADSLEQLLLFQTIECYINPILSFLGLGANIMSLVVLRKCGIHKPSNILLFGLVIADCMCLLMTMDYSLPILYFGPNKLYPVNCGFQYHDVINYFLVITALICTFFGFLGRFVNPFIQMCISVERLFAIFAPMTFKKLITGKRAFVCILLCFSIWLPWAVFKMFIYDVYKQKISRGVNYMIITSNTFYRNNKYIIDRIDLLVVDTLVSWIPLALVTSATLTILVKVKMVLRNRMRLTSSASKVTWSRRTTRTLLATSVVFILTHACGSFIIYFSPCCGDVQTYLRNATYFLVYTINASSNLLIFLICNDKFFKIFINLLYPQK	ATGACAACGTATACAATGAGCATAACGACGCTCGGCTATACAAGCTCAAATTCCAGTCCACCTTTTGGTTTCACCACGAAATCTACCACTGCAACTCCCACTACCACCACAGCTCAAGCGTACTATGTGTGCTGGTCCAAAGCTGATTCACTGGAACAACTCCTTCTGTTTCAAACCATTGAATGTTACATCAATCCAATTCTGTCCTTCTTGGGCCTCGGGGCTAACATCATGAGCCTCGTTGTACTCCGAAAATGCGGGATTCACAAACCATCAAATATTCTCCTATTCGGGTTGGTCATAGCGGACTGCATGTGCCTCTTGATGACCATGGACTACAGTCTACCCATCCTTTACTTTGGACCAAACAAACTTTACCCAGTGAACTGCGGGTTTCAG…	m=358aa
BP04107-RA	BP04107	OG0004032	XP_013091694.1	probable G-protein coupled receptor B0563.6	dom=<1-PR00237(14)-14><34-G3DSA:1.20.1070.10(314)-347>	G3DSA:1.20.1070.10	Rhodopsin 7-helix transmembrane proteins	30	81.3	MEAFIINGTISDFLKFDLRILFQFLQMRQTLIEDTYLALWSSIFEKVFIVGMVAKCFGLLSSIFSFLIFYHSDLRSPSNILILTLTVGECMYTLRGNDMVILVKMITKDNWLLHTSESVDMAIMAVTVLENVGMYASATIIVLITVDRCIAVLLPLRYSSIVTTRRAWICSLSALLMWAPWQLFLRITTAYCLIEKFKQAGFCSTDFMMELQTTAIIASESFMACLPVLIVLIGCTIIGTRITLSQRRRVKLIANSVDRKSNLRTTKLLLSISLAFAIVYGYSFVIMMLGFDELSIDYWMYTALDSSRYIFIDINSACNFLVYVLGNGKFKRTFINMFTPLRRRRQLWTFQH	ATGGAGGCGTTTATAATAAATGGAACAATCAGTGATTTCTTGAAGTTTGATCTAAGAATACTTTTCCAGTTTCTTCAGATGAGACAAACCTTGATAGAAGACACGTACTTAGCTCTCTGGTCGAGCATATTTGAAAAAGTCTTCATTGTTGGTATGGTGGCCAAGTGTTTTGGCCTTTTAAGCAGCATCTTTAGTTTTCTGATATTTTACCACAGCGATTTGAGAAGTCCTTCTAATATACTGATTCTTACTCTGACTGTGGGCGAGTGCATGTACACACTGCGTGGAAATGACATGGTCATTTTGGTCAAGATGATCACCAAGGATAATTGGCTGTTGCACACCAGTGAGAGCGTAGACATGGCTATCATGGCGGTCACCGTGCTGGAGAACGTCGGG…	m=320aa
BP04108-RA	BP04108	OG0000288	XP_013091602.1	probable G-protein coupled receptor C02B8.5	dom=<31-G3DSA:1.20.1070.10(327)-357>	G3DSA:1.20.1070.10	Rhodopsin 7-helix transmembrane proteins	96.2	99.5	MVETYFTKLDSVNYTSRASVAKPDGLVSYEVREIVVTANILFGEVVGLLGIVANVINVVVFSKIGFSDTVNISLAALAVSDVGALVTLQWFNVIVNPWFLQLDLPFLPLEIQSLTAGYPHNYFVKVTGFITAFVAFERCLCVTLPFKVKTLITKTFAIGFNVAVFFAIALTMFPVYYTAYYDWKFDAKKNKTVLGIFYTKNINDVLGPSLFLTNSVVPLVSFVVIILCNIVIAFRLKRAAAWRQMSTSASNTAPAAAVSLKEKKMVKMIVTVSVIFIICFIPSSAMLTARALMPELSITGVYSNINAMVATYAMEMETVNSSITIVVYFRMSSKYKETLLLMFGWRNNTQKKQSKSQSSFPGMKLNDLKKLLFN	ATGGTTGAGACTTATTTCACTAAGTTAGACTCAGTTAATTACACAAGTAGAGCATCGGTGGCCAAGCCTGATGGACTGGTCAGCTACGAGGTCCGTGAAATCGTCGTGACGGCAAATATCTTGTTTGGGGAAGTTGTCGGCTTGCTGGGGATAGTAGCCAACGTGATCAATGTTGTCGTCTTTAGCAAAATTGGATTTAGCGATACCGTCAATATCAGCCTAGCAGCCCTGGCTGTAAGTGATGTTGGGGCCCTGGTCACGCTTCAGTGGTTCAACGTGATTGTAAATCCTTGGTTCCTCCAGCTGGACCTCCCGTTCCTGCCACTGGAGATTCAAAGCTTGACCGCAGGCTACCCCCACAACTATTTCGTCAAAGTGACCGGGTTTATTACTGCCTTC…	m=372aa
BP04109-RA	BP04109	OG0000288	XP_013091603.1	probable G-protein coupled receptor C02B8.5	dom=<32-G3DSA:1.20.1070.10(327)-358>	G3DSA:1.20.1070.10	Rhodopsin 7-helix transmembrane proteins	94.7	96.3	MIDSYFNTLDLVNGTTRGTVSVAQPDGLVSYEVREIVVTANIFFGEIVGLLGIVANVINVVVFSKIGFGDTVNISLAALAVSDIGALVTLQWFNVLLNPWFLQLDLPFLPLEIASLTAGYPHNYFVKVTGFITAFVAFERCLCVTLPFKVKTLITKTFAIGFNVAVFFAIALTMFPVYYTAYYDWKFDAKKNKTVLGIFYTTNINDVLGPSLFLTNSVVPLVSFIFIILCNIVIAFMLKRAAAWRQMSTGASNTAPAAAVSLKEKKMVKMIVTVSVIFIICFIPSSAMLTARALIPELSITGVYSNINAMVATYAMEMETVNSSITIVVYYRMSSKYKETILLMFGWQNNTQKKQSKSQSSFPKMKPNDLMKPLI	ATGATAGATTCTTATTTCAATACCTTAGACCTAGTTAACGGCACAACAAGAGGAACGGTATCTGTGGCACAGCCTGATGGACTGGTCAGCTACGAGGTCCGTGAAATCGTCGTGACGGCCAACATTTTCTTTGGGGAAATTGTGGGCTTGCTGGGGATAGTAGCCAACGTGATCAATGTTGTCGTCTTCAGCAAAATTGGGTTCGGAGATACCGTCAACATCAGCCTAGCAGCCCTGGCTGTAAGTGACATCGGCGCCCTGGTCACGCTTCAATGGTTTAATGTGCTTCTCAACCCATGGTTCCTCCAGCTAGACCTCCCGTTTCTGCCACTGGAAATCGCAAGCTTGACCGCAGGCTACCCCCACAACTATTTCGTCAAAGTGACCGGTTTTATCACT…	m=361aa
BP04110-RA	BP04110	OG0000288	XP_013091602.1	probable G-protein coupled receptor C02B8.5	dom=<30-G3DSA:1.20.1070.10(325)-354>	G3DSA:1.20.1070.10	Rhodopsin 7-helix transmembrane proteins	79	97.5	MDAYYTKHETMNYTTRATVPIVKPDGLVSYEVREIILTINIFFGEIVGLLGIVANMINVIVFSKIGFSDTVNISLAALAISDIGALVTLQLFNVLVNPWFLQLDLPFLPLELQSLTVGYPHNYFVKVTGFITAFVAFERCLCVTLPFKVKTLITKRTAVAFNVGFFIANALAMFPIYYTAYYDWKFDAKKNKTVLGIFYTKNINDVLGPSLLLINTLVPLAAFLVVILCNIVIGFRLKRALVWRQMTSGAAITTPGAAVSMKEKKMVKMIVTMSSIFIICFSPLSAFLSARAIVPELSINGVYSNINWIVVTYVMAMDTVNSSLSIVVYYRMSSKYRETFLLMFGRQVDKNQANKI	ATGGATGCCTATTACACTAAGCATGAAACGATGAATTACACAACCAGGGCAACGGTACCAATTGTCAAGCCTGATGGACTGGTCAGCTACGAGGTCCGTGAAATCATCTTGACCATCAATATCTTCTTTGGGGAAATTGTGGGCTTGCTGGGGATAGTAGCCAACATGATTAATGTTATAGTATTTAGCAAAATTGGCTTCAGCGATACCGTCAATATCAGCCTAGCAGCCCTGGCTATAAGTGATATTGGCGCTCTAGTCACGCTTCAGTTATTCAATGTGCTTGTCAACCCATGGTTCCTTCAGCTGGATCTCCCGTTTTTGCCACTAGAGCTCCAAAGTTTGACGGTAGGCTACCCCCACAACTACTTCGTCAAAGTAACCGGTTTTATTACTGCC…	m=347aa
BP04268-RA	BP04268	OG0019752	XP_013074106.1	probable G-protein coupled receptor B0563.6	dom=<30-G3DSA:1.20.1070.10(307)-336>	G3DSA:1.20.1070.10	Rhodopsin 7-helix transmembrane proteins	45	95.5	MNKVTQAIGQVITTMLTRPTSSTSGYYICWFKADSAEQYMFIYSVICYANPAVSIFGFTADMMSLAILQRNGLHKPSNLLLFSLVIADSMCLMTTLNYGQIILFFGPNKPFPIYCGFQYEDTVGYFLAISSAVFNTIGWWGHYTSTILPFLITLERILAIFRPLTYKAVVTTAKTGIAVICPFILCLIYTLTENSYFEISKIRLTKTVNWIALVDNIPKFFEPVEIYFFDGFLSWFSVAFITFGCLTMWIKVKNTLKQRRNLTSSRNKLTWSPRTTRTLILACLIFSLTRGAFSLFFILYVCYNETRMHAKNQLGLFLYTINASNSLFVYILSNRK	ATGAACAAGGTAACACAAGCAATAGGGCAGGTTATAACAACTATGTTGACCAGGCCCACATCCTCTACGTCTGGCTACTATATTTGTTGGTTCAAAGCTGACTCCGCGGAACAGTACATGTTTATTTATAGCGTGATCTGTTACGCTAACCCGGCAGTGTCCATCTTTGGCTTCACGGCCGACATGATGAGCCTGGCCATTCTCCAGCGTAACGGACTTCACAAGCCATCCAACTTACTTCTCTTTAGCCTGGTCATAGCTGACAGCATGTGCCTCATGACCACACTAAACTACGGCCAGATCATACTGTTTTTCGGACCCAACAAACCTTTTCCAATTTACTGTGGCTTTCAATACGAGGACACCGTGGGCTACTTTTTAGCCATTTCGTCTGCCGTT…	m=329aa
BP04353-RA	BP04353	OG0019757	XP_013094570.1	probable G-protein coupled receptor B0563.6	dom=<28-G3DSA:1.20.1070.10(320)-347>	G3DSA:1.20.1070.10	Rhodopsin 7-helix transmembrane proteins	37.1	97.1	MDNLTQTRELVSAHLRNASSASGYTLCGANLDNVEQYMSVFILMSFVLPSISFIGLCCNAMSFAILIRSGLHKPSNILLFGTVTADSMILISKLDYPRILLYFGPDKIVSTLCLFQYGEALNYFLTVSMAVLYFLAVWGSLSSLVLAIFITGERLLAIFRPMTFRAVVKPKNAKIAVITAFVVWLPWACGYFSYFRIVILHPSESLTWMSLTMDFPYFVHIMETYVICNFQICITVIFVTVGCVAISIKVRLTMTNRQKLISSQNKLSWSPRTTRTLLLTSAIIAVTYSVTAVFSTVSESLSEGLNQVMLLMRILVYPLDASSNLFVYILCDKKMYQIFKKMIRIQTY	ATGGACAATTTAACTCAAACTAGAGAACTTGTATCTGCACATCTTCGCAACGCCTCCTCAGCATCTGGCTACACGCTCTGTGGTGCCAACCTTGACAATGTCGAACAATATATGTCTGTCTTCATTTTGATGTCCTTTGTGCTGCCTTCCATTTCCTTCATTGGTTTGTGCTGTAACGCCATGAGCTTTGCCATCCTTATACGTAGTGGACTTCACAAACCTTCAAACATTCTTCTGTTCGGAACTGTCACCGCCGACAGCATGATTCTCATCAGCAAGTTAGACTATCCAAGGATCCTGTTATACTTTGGTCCCGACAAGATCGTGTCCACGTTATGTCTCTTTCAGTATGGAGAGGCCTTAAACTACTTTCTAACAGTTTCTATGGCAGTACTTTAT…	m=345aa
BP04517-RA	BP04517	OG0019766	XP_013074106.1	probable G-protein coupled receptor B0563.6	dom=<29-G3DSA:1.20.1070.10(322)-350>	G3DSA:1.20.1070.10	Rhodopsin 7-helix transmembrane proteins	39.1	90	MSNSTQALGRVPTTRSTTLATPAYYICLIKMDTFEQYMFVYLFRCFIRPAICVLGFSLNMFCIAILRRNGLHKQPNILLCGQIIADSIYLLFGLNYSSIIQMFGPNRLYPAYCGLQYNETLDYSLLISQIIFKFSASLGFYASTLIPILITLERLMAIFRPMAFKAVVTTRITKIAVISSFIVWIPWILCDLSFHRILSAKLSSTITFMELVPQDSPAANVVAVMTVFVVNSGVSFFTLAAVTIGCCIISIKMSIALKQRRRLTTSQSKLTWSPRTTRTLLVTCFIFVVIHGTITICASITDSLQRIQYFFVNDIKYYIYPINASSNLFVCILTNKKLLHNLKNILRIAK	ATGAGCAACTCAACACAAGCATTAGGCCGTGTCCCCACAACTCGGTCCACCACACTGGCAACGCCTGCCTACTACATTTGTTTGATCAAGATGGACACTTTTGAACAATACATGTTTGTGTACCTGTTTAGATGCTTCATCCGGCCAGCCATTTGCGTACTGGGCTTTTCTTTGAATATGTTTTGCATCGCCATACTTCGACGTAACGGACTGCACAAACAGCCGAACATACTTCTCTGCGGACAGATCATAGCCGATAGTATCTATCTCTTGTTTGGTTTGAACTATTCATCAATTATACAGATGTTTGGACCGAACAGATTATACCCTGCTTATTGCGGTCTTCAATATAACGAGACTCTGGACTATTCTCTATTAATTTCGCAAATAATCTTTAAA…	m=317aa
BP04518-RA	BP04518	OG0019767	XP_013074106.1	probable G-protein coupled receptor B0563.6	dom=<21-G3DSA:1.20.1070.10(330)-350>	G3DSA:1.20.1070.10	Rhodopsin 7-helix transmembrane proteins	43.6	86	MNNATQPVKAVSPPPCVALFVVCQGIVHLDNALHYTIFYILLCYVRPAMCFLGFIANSMSLAILKRNGLYKQSNILLFGLVIADSAYLVSGMNFAMIISYFGPNKLYPTLCGYQYEEVFDYFLQISNILINFIGTWGHFASTTIPVLITLERLLALFKPINFKALVTANKTAALVICSFVVWLPWIFLTFSSTVIYKVKLTPTVTFMLTLAQKSALISYVSVIDKYFIRNLVSFTTLAFITFGCGAIWMKMKLTLKQRRKIASSRSNSSWSPRTTRTLVLTCFVFLLVHGMASLTANLSLFYAGRCAYSLHFFLNESGRFIYPINASSSLFIYVLSNKKLYQNLKMILRI	ATGAACAACGCAACACAGCCTGTTAAAGCTGTGTCCCCTCCACCCTGTGTAGCTCTATTCGTGGTGTGTCAGGGTATAGTCCATCTGGACAACGCATTACACTACACGATTTTTTATATCCTATTGTGTTACGTTCGACCAGCTATGTGCTTTTTAGGATTTATAGCCAACTCGATGAGTCTAGCCATACTTAAAAGAAACGGTCTCTATAAGCAATCCAACATCCTTCTGTTCGGACTGGTCATAGCTGACAGTGCATATCTTGTTTCAGGGATGAACTTTGCCATGATTATTAGTTACTTCGGACCTAACAAACTATATCCTACCCTCTGTGGTTATCAGTACGAAGAGGTCTTTGACTACTTTCTACAAATTTCAAACATTCTGATCAACTTTATC…	m=305aa
BP04664-RA	BP04664	OG0000355	XP_013074106.1	probable G-protein coupled receptor B0563.6	dom=<35-G3DSA:1.20.1070.10(320)-354>	G3DSA:1.20.1070.10	Rhodopsin 7-helix transmembrane proteins	36	87	MATGNVGNESIANLTETTFLKNDNSLYCFRGSLDYIQQFQLFLCFINPVFALIGLILNIFSMIILHKHQLKKPSNLLLFALVIADTMNMMVNLNFSYMLKYFGPVKTKPGYCTWEYGITANTIIFGYYELCYFIGTWGRGVNATIPVLITLERALAVFLPVTFTKMVTARSALVSCSLAYIGWLIWNCFAVSIGKVVHIEVSSGKFVSYNTATDFFLQNYALIYIFFLYFVESLGSWVPICLVIVGCIAIGIRVRVSLLRRKRLSGIKAKLKWSPRTTRTLVTTCLIFAVTHTVTSFISAFMSISDTTPVLTYFLTYLAEFINLINCSSNFFVYVLWNRHLWEIFKGLIRWPKK	ATGGCTACAGGCAATGTTGGCAACGAATCCATAGCTAATTTGACAGAAACAACATTTCTGAAAAATGATAACTCGCTGTACTGTTTTCGCGGATCACTAGATTACATTCAGCAATTTCAATTGTTCTTGTGTTTTATCAACCCGGTGTTCGCTCTCATAGGTCTGATCTTAAACATCTTTAGTATGATCATACTCCACAAACATCAACTCAAGAAACCTTCCAACTTACTTCTGTTCGCCCTTGTGATAGCTGACACAATGAACATGATGGTTAATCTGAACTTCTCGTACATGCTCAAGTATTTTGGCCCTGTAAAGACCAAACCAGGTTACTGTACATGGGAATACGGTATTACTGCGAACACCATTATCTTTGGATATTATGAACTATGCTACTTT…	m=308aa
BP04666-RA	BP04666	OG0000355	XP_013074106.1	probable G-protein coupled receptor B0563.6	dom=<39-G3DSA:1.20.1070.10(319)-357>	G3DSA:1.20.1070.10	Rhodopsin 7-helix transmembrane proteins	35.7	90.2	MATGTAGNDSIRNLTISLMTETIFLKNDNSLYCFHGSLDYIQLFQMFLCFINPVFTIFGLTLNIFSIIILYKNQLKKPSNLLLFALVIADTMNMMVNLNFSYMLKYFGPIKTKPGYCSWEYGITGNTIIYGYYQLCFFIGTWGRGVNATIPVIITLERALAVFLPVTFTKLVTTRSALVSCSLAYIGWLIWNCFAISIGKVAHIEVSSGKFVSINTATDFFRQNYALIYIFFVYFVESLGSWVPKCFVILGCIVIGIRVRVSLLRRKRLSGIKAKLKWSPRTTRTLVTTCLIFAVTHAVNSFISAFVPISGTTPVLTYFLVYLAEFINLINCSSNFFVYVLCNRHLWKIFKGLIRWS	ATGGCTACAGGCACTGCTGGCAACGATTCTATAAGAAATCTGACAATATCTTTAATGACAGAAACAATATTTCTGAAAAATGATAACTCGCTGTACTGTTTTCATGGATCACTAGATTACATCCAGCTATTTCAAATGTTCTTGTGTTTCATCAACCCGGTGTTCACAATCTTTGGTCTGACCCTAAACATCTTCAGTATTATCATCCTTTACAAAAATCAACTCAAAAAGCCATCCAACTTACTTCTGTTCGCCCTTGTGATAGCTGACACAATGAACATGATGGTTAATCTGAACTTCTCGTACATGCTCAAGTATTTTGGCCCGATAAAGACCAAACCAGGTTACTGCTCATGGGAATACGGTATTACTGGGAACACCATTATCTATGGGTATTAT…	m=325aa
BP05064-RA	BP05064	OG0019356	XP_013073876.1	probable G-protein coupled receptor B0563.6	dom=<21-G3DSA:1.20.1070.10(328)-348>	G3DSA:1.20.1070.10	Rhodopsin 7-helix transmembrane proteins	31.4	92	MNSSGTRTATTEAPVTQVTPVNPVVNNEVYYFTVIILYSALTIFSFTGLVTNALNMLVFVSQGLTSDSITVLLFAMSVSDLLSSIFMFPWLVCFFMGRMNVSLVRNNYCYSMSTMSASLYRVIFTRVTCLIQTYISVERVFFVVFPLRVNSVIRTRNTIIVNVGLCIVIFMMFTPYLAHALIEWSHDLMNLTVATLVENSEDKTVIAINSGLIIPNVDIVVNSLATVVIVHRFSVMQKFRENLSSSRYSVQKLKSQGMLSKNVEVSKTVIVITSIYVINLICNQLQTMIFFTYPEVTQEGLNKNLYFVLYISRFVIEALLSTTNMFCYLRMSSKFRQVFKEIFSISKK	ATGAACTCAAGTGGAACTAGAACTGCAACTACAGAAGCTCCAGTAACTCAGGTAACTCCAGTAAATCCAGTGGTCAACAACGAAGTTTATTACTTTACCGTCATCATACTATACTCAGCCCTGACCATATTTAGCTTCACTGGACTAGTGACCAACGCCCTTAACATGCTGGTCTTCGTGAGCCAAGGCTTGACCTCAGACAGTATCACCGTGTTATTGTTTGCAATGTCTGTCTCAGATCTCCTGTCCAGTATCTTCATGTTTCCTTGGCTGGTCTGTTTCTTCATGGGCCGCATGAATGTCAGTCTAGTCAGAAATAATTATTGCTATTCTATGTCCACTATGTCCGCGAGTCTTTATCGGGTCATTTTTACCAGAGTCACGTGCCTTATCCAGACC…	m=331aa
BP05070-RA	BP05070	OG0001197	XP_013074106.1	probable G-protein coupled receptor B0563.6	dom=<44-G3DSA:1.20.1070.10(324)-367>	G3DSA:1.20.1070.10	Rhodopsin 7-helix transmembrane proteins	36.3	94.8	MNVTDSMFDKLTENYQTTKFAINTSKPQVIVRNDYNFYCFLGSQDYLYHYQAFNCFINPLLSLLGLFINGLCLIILTKSGLRKTSNILLFALVLADSMNMFTNLNFGDKIRLFGPIKSKPGYCTYEYDTTMNQFLYVSQQFFIFVGVWGRTISASIPMIITIERIFAVFFPVTFTRIVNIKSITVSCGIAYIIWLPYAIVQTFYRRLDYIQLNSGNKVAFITSTEFLIKNFSILYTFAAYALEALTSWVPICFISLGCILIGIKVYVSISHRRKLTNVSKKHNWSPRTTRTLVTTCLIFAITHTVTALISVLATVDVRSPLLTFFIVEISAFINILCCTSNFLVYFLCNEKLSKIFFDLIRTRKNSNV	ATGAATGTTACGGATAGTATGTTCGATAAGTTGACAGAAAACTACCAGACAACAAAGTTTGCAATTAATACAAGTAAACCTCAAGTAATTGTTAGAAATGATTACAACTTCTACTGTTTTCTGGGGTCTCAAGATTATTTGTACCATTACCAAGCGTTTAACTGTTTCATCAATCCTTTGTTATCTCTCTTGGGACTCTTTATCAATGGACTATGTCTGATCATACTGACCAAAAGTGGACTCAGGAAGACGTCTAACATTTTGCTTTTTGCACTAGTTTTGGCTGACTCCATGAATATGTTTACAAACCTAAATTTTGGCGACAAGATTCGATTATTTGGACCAATTAAATCCAAACCTGGCTACTGCACATATGAGTACGATACCACTATGAACCAG…	m=355aa
BP05071-RA	BP05071	OG0001197	XP_013074106.1	probable G-protein coupled receptor B0563.6	dom=<44-G3DSA:1.20.1070.10(323)-366>	G3DSA:1.20.1070.10	Rhodopsin 7-helix transmembrane proteins	35.3	94.6	MNVTDSMFDKLAENYQTTKFAINTSKPQVIVRNDYNFYCFLGSQDYLYHYQAFNCFINPLLSILGLFINGLCLIILTKSGLRKTSNILLFALVLADSMNMFKNLDFGDKIRLFGPIKSKPGYCTYEYDTTMNQFLYVSQQFFIFVGVWGRTISASIPMIITIERIFAVFFPVTFTRIVNIKSITVSCGIAYIIWLPYAIVQTFYRQLDYIQLSSGNKVAFITSTEFLIKNFSILYTFAAYALEALTSWVPICFISVGCILIGIKVYVSISHRRKLTNVSKKHNWSPRTTRTLVTTCLIFAITHTITALISMFTTVDLRSPLLTFLIVEISHFVNILCCTSNFLVYFLCNDKLSKIFLDLIHARKNGIV	ATGAATGTAACGGATAGTATGTTCGATAAGTTGGCAGAAAACTACCAGACAACAAAGTTTGCAATTAATACAAGTAAACCTCAAGTAATTGTTAGAAATGATTACAACTTCTACTGTTTTCTGGGGTCTCAAGATTATTTGTACCATTACCAAGCGTTTAACTGTTTCATCAATCCTTTGTTATCTATCTTGGGACTCTTTATCAATGGACTATGTCTGATCATACTGACCAAAAGTGGACTCAGGAAGACGTCTAACATTTTGCTTTTTGCACTTGTTTTGGCTGACTCCATGAATATGTTTAAAAACCTGGATTTTGGCGACAAGATTCGATTATTTGGACCAATTAAATCCAAACCTGGCTACTGCACATATGAGTACGATACCACTATGAACCAG…	m=354aa
BP05072-RA	BP05072	OG0019240	XP_013074106.1	probable G-protein coupled receptor B0563.6	dom=<23-G3DSA:1.20.1070.10(127)-149>	G3DSA:1.20.1070.10	Rhodopsin 7-helix transmembrane proteins	42.2	68	MNMFTNLDFGDKIRLFGPIKSKPGYCTFEYDTTMNQFHYVSQQFFIFVGVWGRTVSASIPMIITIERIFAVYFPVTFTMIVNIKSVTASCGIAYIIWLPYAIVQTLYRRLDYIQLSSGNKVAFSTSTEYLIKNFSILYTFATYALEALTS	ATGAATATGTTTACAAACCTGGATTTTGGCGACAAGATTCGATTATTTGGACCAATTAAATCCAAACCGGGCTACTGCACATTTGAATACGATACCACAATGAACCAGTTTCACTACGTCTCACAGCAATTTTTTATCTTTGTAGGAGTTTGGGGCCGGACAGTCAGCGCTTCGATCCCGATGATTATTACCATCGAACGAATATTCGCTGTGTATTTTCCCGTGACTTTTACTATGATAGTCAACATAAAATCAGTTACTGCATCCTGTGGTATAGCTTACATCATTTGGCTACCCTACGCCATTGTCCAGACTTTGTACAGGCGATTGGACTATATCCAGCTGTCCAGCGGAAATAAAGTCGCCTTTTCCACCAGCACCGAATATCTTATTAAAAAC…	m=102aa
BP05105-RA	BP05105	OG0013943	XP_013073876.1	probable G-protein coupled receptor B0563.6	dom=<1-G3DSA:1.20.1070.10(308)-308>	G3DSA:1.20.1070.10	Rhodopsin 7-helix transmembrane proteins	37.2	93.8	MVIFNMAGLATNIINVMVFVKQGVTSDSITVSFFAMSLSDLLSSALLLPSPLCSFIDLELSNSMRNHCNLTRATNYLHVTFARVTSLIQTYISVERAFSVIFPLHVKHLIKTRNTVIINLVLFMIILAHTLPYLSNVDVIWLQDKDNSTRFIMVENRDARVMSIVKYITMGFVIPSTAIAVNCLATVFIIVRLRLMQKWRRTVSSSASVSISKAQGMSSKNLEMTKTVTVITSMYVISLVCSQICSIAFFTFPEVYFIGLNRYLYDVIYSIRYDIEAMHSTTNMFFYFKMSSRYREMFNLIFCSNQRK	ATGGTGATTTTCAATATGGCCGGACTAGCAACGAACATCATTAATGTGATGGTCTTTGTGAAGCAAGGTGTGACGTCAGACAGTATCACCGTGTCATTCTTCGCCATGTCCCTCTCGGACCTACTGTCCAGTGCTCTGTTACTCCCCTCACCGCTATGCTCCTTCATTGACCTGGAACTCTCCAACTCGATGAGGAACCATTGCAATCTAACTAGAGCCACCAATTACCTGCACGTGACTTTCGCCAGAGTCACAAGCCTAATCCAGACCTATATAAGTGTCGAGAGAGCTTTCTCTGTGATTTTCCCTCTTCATGTTAAACATTTGATTAAAACAAGAAACACTGTCATTATAAATCTAGTTCTGTTCATGATTATACTGGCCCACACTCTACCTTAT…	m=301aa
BP05111-RA	BP05111	OG0012683	XP_013073876.1	probable G-protein coupled receptor B0563.6	dom=<15-G3DSA:1.20.1070.10(320)-334>	G3DSA:1.20.1070.10	Rhodopsin 7-helix transmembrane proteins	38.6	96.4	MNLTSVQVGLPLISEEAYYVIIKVLHFPMMVFSLSGLVTNSLNMLVFVRQGVTSDSVTVSLFVMSLSDFAASLLMFPQVICFYLDSLNLPSVKSCYIITSMATTYPHIVFGKVTCLIQTYISVERAYCVIFPLKVKRVIKTRNTVIINIILCIVTIIIFTPYPANLQLVWVRDNLNSTRATFVFNSVGLTMAMVNYINGSFIIPNTAIVVNSVATVVIVARLHVTRKWRETLSSAGAAPKLQKMSSKSLETSKTVIVITSVYLVSLICGQLPAMTAFALPDVTQEGLNKYLYDVIFSIRFDIEAMHSTVNLFFYLKMSSKYRQVFQAIFMNFTS	ATGAACTTAACCAGTGTACAAGTTGGTCTTCCTCTGATAAGTGAAGAAGCTTATTATGTGATCATCAAAGTCCTTCACTTCCCTATGATGGTGTTCAGCCTCTCTGGTCTAGTGACCAACTCTCTCAACATGTTGGTCTTCGTCAGACAGGGCGTGACGTCAGACAGCGTCACCGTGTCTCTCTTCGTTATGTCCCTTTCAGATTTCGCCGCCAGCCTGCTGATGTTTCCGCAGGTGATCTGCTTCTACCTGGACAGCCTAAATCTACCGTCGGTGAAGAGCTGCTATATCATAACGTCAATGGCTACCACGTACCCACATATTGTGTTCGGTAAAGTCACGTGTCTTATTCAAACCTACATCAGCGTAGAAAGAGCTTATTGTGTAATTTTTCCACTC…	m=334aa
BP05113-RA	BP05113	OG0019652	XP_013073876.1	probable G-protein coupled receptor B0563.6	dom=<14-G3DSA:1.20.1070.10(325)-338>	G3DSA:1.20.1070.10	Rhodopsin 7-helix transmembrane proteins	41.4	93.2	MNVTIAKDNQQGTSLISQNLYYWGMGVLHVAIVAFNVLGIVTNAINTVVFVKQGVTSDSISVSLFAMSVSDFLSSVLMFPQLVCYYLDTFDLTSVKGCYIVTSVVTSYPHIMCTKFTCLVQTYISLERAVCVVLPLHVKRAFNVKNTVIVNVVCCIVIFIIFTPYTFTVQFASEREKSNSTHIVLILTSLGQTLGHINYIISSFIINNTSICVISVATVVTLTRLNVTRKWRESVFHSQRNTDDTKARRLSAKSLELTKTVTVITTLYLICLLCSQLPAMTVFSLPGMSETGENKYLYQIVYTLRFDMEAMHSSLNLFFYLKLSSKYREVFYSIFRMN	ATGAATGTAACCATTGCTAAAGATAATCAACAAGGGACGTCTTTAATAAGTCAGAACCTTTATTACTGGGGTATGGGAGTACTTCATGTCGCAATAGTAGCCTTTAACGTCTTGGGTATCGTGACCAACGCCATCAACACGGTCGTCTTTGTTAAACAAGGCGTGACGTCAGACAGCATCAGCGTCTCTCTGTTCGCCATGTCCGTCTCAGATTTCCTGTCCAGCGTCCTGATGTTCCCTCAGCTGGTGTGCTACTACCTGGACACGTTTGATTTGACCTCAGTGAAAGGTTGTTACATAGTCACCTCTGTGGTCACCTCGTACCCGCATATCATGTGTACTAAGTTTACCTGCTTGGTTCAGACTTATATAAGCCTAGAGCGGGCAGTGTGTGTGGTT…	m=324aa
BP05405-RA	BP05405	OG0019922	XP_013077119.1	probable G-protein coupled receptor B0563.6	dom=<20-G3DSA:1.20.1070.10(317)-336>	G3DSA:1.20.1070.10	Rhodopsin 7-helix transmembrane proteins	68	100	MNSTLALTKIKPASPIDATVLKVILAVNTLFLSTAICLFGIAANIVNILNFRKQGYKDGVNVTLTALVISDLGVLITQQIIIQIYNPWLDQSNLVMLKPQLFILIICINEYFIRVSGLVTACAAFERCLCVVLPMKVKLVMTRRVAAVVNISIFVAMVSYVVTPYSFVYVGSKFIPEYNRTFAYVYFRGSKGALNNFYIVDALFIPNVTMVLLLVFTVVLVTKLKSKNVWRQRVSNTVNRTKYSITLKERKTIVMLLTMSVIYIVCLMPHTALNLAAGLVEELKIDGVYFDIDLLVSSFSAISEAVNCSVTAIVYFKMSSKYREVIYDMLHCRVKK	ATGAATTCCACACTCGCATTGACCAAGATTAAACCAGCGTCTCCCATTGATGCTACGGTATTAAAGGTGATTTTAGCTGTGAATACTTTGTTTTTGTCCACGGCCATCTGTTTATTCGGCATTGCAGCAAACATAGTTAACATTCTCAACTTCAGAAAACAGGGCTACAAAGATGGCGTCAACGTGACCCTGACGGCCCTGGTGATCAGCGATCTAGGAGTGTTGATCACACAGCAGATTATTATCCAGATCTATAATCCTTGGTTGGACCAATCGAATTTAGTAATGTTAAAACCCCAGTTGTTTATCTTAATTATCTGCATCAATGAATATTTCATCAGGGTGAGCGGGCTTGTTACCGCCTGTGCCGCCTTCGAGCGGTGTCTCTGTGTGGTGCTC…	m=337aa
BP05406-RA	BP05406	OG0011396	XP_013077119.1	probable G-protein coupled receptor B0563.6	dom=<22-G3DSA:1.20.1070.10(316)-337>	G3DSA:1.20.1070.10	Rhodopsin 7-helix transmembrane proteins	98.2	100	MNSTRALTKIKQAAFVDPALFKAVLTVNALFLNGLIGLIGIVANIINIINFQKQGYKDGVNVTLTALAVSDLGVLITQLIIIQIYNPWLEESSLLMLKPQMLLLVIYINEYFIRASGFVTACAAFERCLCVVLPMKVKLVMTRRVAAVVNISIFIVLIVYVVGPNSLVYVGSRYIPEYNRTFAFVYYRDNREAIMNIFYIADALFIPNITMLMLLLFTVVLVTKLKSKFQWRQMVSNSDQRAKNSVTLKERKAIAMLSTMSGIYVVCLLPHSALNLAVGLVDQLRAEGGYFDLTMLAYSSAVLFETVNCSVTAVVYFKMSSKYREIIYEMLPSRKKK	ATGAACTCCACGCGAGCATTAACGAAGATCAAACAAGCCGCTTTCGTTGATCCAGCATTGTTTAAAGCGGTCTTAACTGTGAATGCCTTATTCTTGAATGGGTTAATCGGACTAATTGGCATTGTGGCAAATATCATCAACATAATCAACTTTCAAAAACAAGGCTACAAAGATGGCGTCAACGTCACCCTAACGGCCCTGGCTGTCAGCGATCTAGGAGTGCTGATAACCCAGCTGATAATTATTCAGATCTATAACCCTTGGCTGGAAGAGTCGAGCTTGTTGATGCTAAAACCCCAAATGCTTCTTTTGGTGATCTACATCAACGAGTATTTCATCAGAGCGAGCGGGTTCGTTACAGCCTGTGCCGCCTTCGAGCGGTGCCTCTGTGTGGTGCTT…	m=337aa
BP05724-RA	BP05724	OG0015245	XP_005108644.1	probable G-protein coupled receptor frpr-1	dom=<12-G3DSA:1.20.1070.10(334)-345>	G3DSA:1.20.1070.10	Rhodopsin 7-helix transmembrane proteins	37	89	MNQSEDLLPGDKVTEFDEMLAYVNYFLNVWLLLVLSLVGVVANSLTIAVFRQQGWKEGVNISMMVISVLDLVRCLLTIFKRIHGFIEIVSPSDGVSWSNLTTPNAEFLNVLTNYVTFAMLAYVSLERCLCVTLPFTMRSVFNHKVNITTLTMIAASVYGIFIVMFLNFDLEAVFSANFNATIIILVHSRFYHTHSAVVDPYLNIMSMLHPTLCFIILSISSVVILKQLQKSRDTFLSNKKKDLVWNRPHPKTETPCLRFSKREKRVTKMLLVVMVVYIGNLVPRVTWYAWQIFQPEFRPLGRLNDLFMLSVTAMFILDLLHASVNFFIFYSLSSGFKKTFDTLWI	ATGAATCAAAGTGAAGATTTACTTCCGGGAGACAAGGTCACAGAGTTTGACGAAATGCTGGCATATGTCAACTATTTTTTAAATGTTTGGCTGCTATTGGTCCTTTCACTTGTAGGTGTAGTGGCCAATTCGTTGACAATTGCAGTCTTTAGACAACAGGGATGGAAGGAAGGTGTTAATATATCTATGATGGTCATTTCCGTGCTCGACCTGGTCAGATGCCTGTTGACGATTTTCAAACGAATCCACGGCTTCATTGAGATAGTGTCGCCCTCTGACGGCGTGTCTTGGAGCAACTTGACCACGCCCAACGCGGAATTTCTAAACGTGTTAACAAACTACGTCACATTTGCCATGTTGGCTTACGTGTCGCTTGAGCGGTGCCTCTGTGTCACGCTG…	m=308aa
BP05725-RA	BP05725	OG0018536	XP_005108644.1	probable G-protein coupled receptor frpr-1	dom=<14-G3DSA:1.20.1070.10(340)-353>	G3DSA:1.20.1070.10	Rhodopsin 7-helix transmembrane proteins	38.8	88.5	MNQSLDLKHIKNANAITTEKTIVYVNSLLDVWLLLILSSVGIVTNAMTIAVFRHQGWKEGVNISMTTIALLDLIRCVLTILKRIHGFIELISVADGVSWSNLTTPNAEFVNILTSYVSFALLAYVSLERCLCVAMPFTMKTVFTPKRTLIILIAIAAFVYLSLAVMCFNFSLDFVFSDELNSTIIILVRSDFYNTHRGVVDPYLNSMSMLVPTVSFIVLSVSSLILLRQLKTSRDAVSENKTNEPVLNLPNHKTVKTTFRFSKREKQVTKMLLVVVSFYIGNLVPRVTWFVGQFVEPEFRALGEFQDFYMMAVTLMFILDLVHASANFFIFYTMSSGFKRTFDQLMTCSSQTSLQQ	ATGAACCAAAGTCTAGATCTGAAGCACATTAAAAATGCAAACGCTATTACAACTGAGAAGACAATAGTCTACGTGAACTCATTATTAGATGTCTGGCTTCTGTTAATTCTTTCTTCTGTTGGTATTGTAACCAATGCCATGACCATCGCAGTCTTTAGACATCAAGGGTGGAAGGAAGGCGTTAATATATCTATGACCACAATTGCATTGCTGGATCTCATCCGGTGCGTGCTGACAATACTCAAACGTATCCATGGCTTCATCGAACTTATCTCTGTCGCGGACGGCGTGTCCTGGAGTAACCTAACAACACCCAACGCGGAGTTTGTTAACATTTTAACAAGTTATGTCTCCTTTGCCTTGCTGGCCTACGTCTCTCTGGAAAGATGCCTCTGCGTG…	m=320aa
BP06096-RA	BP06096	OG0005413	XP_013074106.1	probable G-protein coupled receptor B0563.6	dom=<44-G3DSA:1.20.1070.10(318)-361>	G3DSA:1.20.1070.10	Rhodopsin 7-helix transmembrane proteins	39.3	88.7	MAGVHQSTMKFLNITTEISSAIGTTVKGPKLYTLCVFTWTPPVELSIIKALKIYIFPLMFLIGFSANMMSVAILKRSGLKKPTNVLLLGMVIADSMVLLQGINFAELLSCLGPNYEYPKYCGWQYGVLVNYFLLACDILTYFFVEYGIRVNTTIPILITLERFLAVYMPMTFKKIVTTKSAMISVIAAYVVWLPWPVFYLSMFRYFIQLEKIMLFAIGFQRDNQLEIYTLLNYNVVPFFSTWMPIFFIGIGCILISIKVKVTLSRRKQMTSKQDSATWSARTTRTLLTTCLFLFMSTIISFFLDYFNNSIDDGYYYFEEECATLNYMLNASSNFFVYIATNRNFAKIFKDIICRKKRRQQIY	ATGGCCGGGGTGCACCAGAGTACAATGAAATTCTTGAATATAACCACTGAGATTTCTTCTGCTATAGGAACTACAGTGAAGGGACCTAAACTCTATACTCTTTGTGTTTTCACTTGGACTCCGCCTGTTGAGTTGTCTATCATAAAAGCGTTGAAAATTTATATATTCCCACTCATGTTTCTGATAGGATTCAGCGCCAATATGATGAGTGTCGCCATCCTGAAACGGAGTGGCCTGAAGAAACCAACCAATGTTCTACTTCTTGGCATGGTGATAGCCGACAGCATGGTTCTGTTGCAGGGCATAAATTTCGCGGAGCTGTTGTCCTGTCTAGGTCCAAACTATGAATACCCTAAGTACTGCGGGTGGCAATACGGCGTGCTGGTCAACTATTTTCTA…	m=326aa
BP06097-RA	BP06097	OG0005413	XP_013074106.1	probable G-protein coupled receptor B0563.6	dom=<44-G3DSA:1.20.1070.10(318)-361>	G3DSA:1.20.1070.10	Rhodopsin 7-helix transmembrane proteins	39.6	88.7	MAGVHQSTMKFLNITTEISSAIGTTVKGPKLYTLCVFTWTPPVELSMIKALKIYVFPLMFLIGFSANMMSVAILKRSGLKKPTNVLLFGMVIADSMVLLQGIDFAELLSFLGPNYEYPKYCGWQYGVLVNYFLLACDILTYFFVEYGIRVNTTIPILITLERFLAVYMPMTFKKIVTTKSAMISVIAAYVVWLPWPVFYLSLFRYLIQLEKIMLFAIGFQRDNQLEIYTLLNYNVVPFFSTWMPIFFIGIGCILISIKVKVTLSRRKQMTSKQESATWSARTTRTLLTTCLFLFMSTIISFFLDYFNNSIDDGYYYFEEECATLNYMLNASSNFFVYIATNRKFAKIFKDIICRKKRRQQIY	ATGGCCGGGGTGCACCAGAGTACAATGAAATTCTTGAATATAACCACTGAGATTTCTTCTGCTATAGGAACTACAGTGAAGGGACCTAAACTCTATACTCTTTGTGTTTTCACTTGGACTCCGCCTGTTGAGTTGTCCATGATAAAAGCGTTGAAAATTTACGTATTCCCACTCATGTTTCTGATAGGATTCAGCGCCAATATGATGAGTGTTGCCATCCTGAAACGTAGTGGCCTGAAGAAACCAACTAATGTTCTACTTTTTGGCATGGTGATAGCCGACAGCATGGTTCTGTTGCAAGGCATAGATTTCGCGGAGCTGTTGTCTTTTCTAGGTCCAAACTATGAATACCCTAAGTACTGCGGGTGGCAATACGGCGTGCTGGTCAACTATTTTCTA…	m=326aa
BP06119-RA	BP06119	OG0011079	XP_013094570.1	probable G-protein coupled receptor B0563.6	dom=<1-G3DSA:1.20.1070.10(290)-290>	G3DSA:1.20.1070.10	Rhodopsin 7-helix transmembrane proteins	40.3	93.1	MMSVAILRRSGLRKPSNILLFGLVIADSMLQLMTINFSEILAFFGPGIKYPDLCGWQYDVGVNYFLVACAIAFYFISTWGQYVNTAIPMVITLERLLAVYMPMTFKKFVTPRTAKISVMLSFIVWLPWSMYYLTVFNVQRSEVMEFTSDALHIEDLDVYNIFYYYVSDILSSWVPISFVSIGCLFIAFKVRRTLHERKKLTAKQESVKRSGRTTVTLLTTCAVFSLTHIIYSFGNYFTQDSPTAAYYLQWELLNTALLLNASSNFFVYIATNKRLFIIFKQIVSREHSKASGGGEINLLFQRSVNF	ATGATGAGCGTCGCCATATTGAGGCGGAGCGGGCTGAGGAAACCTTCCAACATTCTACTCTTCGGCCTGGTCATAGCGGACAGCATGCTTCAGTTGATGACCATTAATTTCTCAGAGATTCTTGCGTTCTTCGGCCCTGGCATAAAGTATCCCGATCTATGTGGGTGGCAGTACGACGTAGGAGTCAACTATTTTCTTGTAGCCTGTGCTATCGCGTTCTATTTCATCAGTACCTGGGGTCAGTACGTTAACACTGCAATCCCTATGGTCATAACTCTAGAAAGGCTGCTAGCGGTCTACATGCCAATGACCTTTAAAAAGTTTGTAACGCCAAGAACAGCCAAAATTAGCGTGATGTTATCATTCATCGTTTGGCTGCCCTGGTCAATGTACTACTTA…	m=298aa
BP06270-RA	BP06270	OG0014130	XP_005108644.1	probable G-protein coupled receptor frpr-1	dom=<20-G3DSA:1.20.1070.10(323)-342>	G3DSA:1.20.1070.10	Rhodopsin 7-helix transmembrane proteins	45.4	95	MSNQVQQTTVGFTAKEIFVTSAGLEIVENFLDVAAISFFAIMGIVTNTIIIIVFSTQGFQDSVNISLTAMAIWELFKCIVGLAMRVYGPLGWISPVYRKTWKNISTPTLNYLQVFANYVTYVMAAYVAFERCLCVALPFKVKSIFVPRLTLVMMILISIVVILSFGIIFFVYDIYWIVDPIYNQSIIVYTNNAFYRKYGSGVIEYFTYIGFLNPVFCFVVIFLCTVVIFYQLHKMSKFRSKSIYKEKEKEMSSREKQAVKMLLVVIIVYILALLPRFLLHAGKMVEPEFYYLRAYHNLFNVCAYIVMTVDFINASVHLFIYLKMSTNFRLTFSNLFPWCRRQ	ATGAGCAATCAAGTCCAGCAGACCACAGTAGGCTTCACAGCCAAAGAGATCTTCGTGACCAGCGCTGGACTGGAGATCGTAGAAAACTTTCTGGACGTGGCAGCCATCTCTTTCTTCGCCATCATGGGCATCGTCACCAACACCATTATCATCATCGTCTTCTCCACCCAGGGTTTCCAGGACAGCGTCAACATCTCGCTGACCGCCATGGCTATCTGGGAACTGTTCAAGTGCATTGTGGGGCTGGCCATGCGCGTGTACGGCCCCCTGGGATGGATCTCCCCCGTCTACAGAAAGACCTGGAAGAACATTTCAACGCCTACGTTGAACTACCTCCAGGTGTTCGCCAACTACGTCACCTACGTGATGGCCGCCTACGTGGCCTTTGAGCGCTGCCTC…	m=335aa
BP06776-RA	BP06776	OG0018634	XP_013074106.1	probable G-protein coupled receptor B0563.6	dom=<28-G3DSA:1.20.1070.10(324)-351>	G3DSA:1.20.1070.10	Rhodopsin 7-helix transmembrane proteins	44.3	89.2	MTNMTTKDFGHIVATMSGMFTTPGFYMICAIRVEAEQYIFIFLMNCFIRPAVCCTGLVSNLISLAILKRSGLHKPSNILLLGLVVADSLYLLSGLNYAAIINMFGPDKLNPYICVYQYDYALDYFLLISDLVITFIGSWGFLASTVIPILITLERLLALFRPMTFKNSVTTKRTTIAVTCSFLIWLPWMLGWNSFYVILSVKITQTVTFMNLWIPDSKITYILSILRLYVINNIVSFLTIAFITLGCCIIWIKMILVLRLKRKLASSRNKQYWSPRTTRTLVLTCVVFAVTHGASSVGGIMSTRFSGMPFYFLNEARHLIYPLNASSSLFVYILSNKKLYTNFRAILRCST	ATGACCAACATGACCACCAAAGATTTTGGTCACATAGTAGCAACCATGTCTGGCATGTTCACAACACCAGGATTTTATATGATCTGCGCGATCAGGGTCGAGGCTGAACAGTACATATTTATATTCCTGATGAATTGTTTCATTAGACCAGCCGTCTGCTGTACGGGACTTGTCTCAAACTTGATCAGCCTGGCGATTCTCAAACGTAGCGGACTGCACAAACCCTCTAACATTCTTCTGCTGGGCCTGGTCGTAGCGGACAGTTTATACTTACTGTCCGGGTTGAATTATGCAGCTATTATAAACATGTTCGGGCCAGACAAATTAAACCCATATATCTGCGTTTATCAGTACGACTACGCCCTGGACTATTTTTTACTCATCTCGGACCTAGTCATC…	m=316aa
BP08427-RA	BP08427	OG0011498	XP_013081966.1	probable G-protein coupled receptor C02B8.5	dom=<34-G3DSA:1.20.1070.10(313)-346>	G3DSA:1.20.1070.10	Rhodopsin 7-helix transmembrane proteins	95.3	98.6	MCEMESINLSAEIHLQGNLSVTANDDNFLSILYIKALIMVGIVLQPVFIFIGVVGNLINIVVFLKMRLVDSITLCFFFLSCSDLLSLLFLFALRFTTDFMPEDVRMDGLTIAYVIVFYYLMLYDVSQMLTSYIALQKCCCVALPFTFKSTFTRLRSSLVAACVAVSAIVMYLPIFTAQGIQVISDNATTRLTLWTTSSRSDVILAINFWGLLLPSVCQILVVASLIILASSLRSSSHFHKSISQKGDDKVAPERRATKGGKETQAVYVTSFVALIYVLCNTPRLMISYASLIEPEFNLFQLYTEIYIALNIFRNTIEAINTSLNIFVFLKFNRKYRRTFFVLSWCL	ATGTGTGAAATGGAATCGATCAATCTCTCTGCTGAAATTCACTTACAAGGAAACCTAAGTGTGACGGCAAATGATGACAACTTTTTAAGCATTCTATACATCAAGGCTCTTATCATGGTTGGCATCGTCTTACAGCCTGTATTTATCTTTATTGGTGTAGTTGGCAACTTGATCAACATTGTCGTTTTCTTAAAAATGAGGCTAGTTGACAGCATAACGCTGTGCTTCTTCTTTCTCTCTTGCTCAGATCTGTTGTCGCTGCTGTTCCTGTTTGCGTTACGCTTTACCACGGACTTTATGCCAGAAGATGTCAGAATGGACGGGCTGACCATTGCCTACGTCATCGTGTTCTATTATCTGATGCTATACGACGTGTCTCAGATGCTGACTTCCTACATC…	m=341aa
BP08471-RA	BP08471	OG0003928	XP_013074106.1	probable G-protein coupled receptor B0563.6	dom=<30-G3DSA:1.20.1070.10(324)-353>	G3DSA:1.20.1070.10	Rhodopsin 7-helix transmembrane proteins	52.3	97.5	MLNTTYASDVIVTVIATKEPRWPYYVCWYRAESQEQITILYAMQCFVSPALSILGFSANMLSLVILVRGGLRRSSDILLFSLVIADSMCLFKTMDYAIIIDFFGPDKLIASWCGYQYDITVNYFLAYSQEIFMFIGFWGSSVNTLIPVIITIERLLAVFLPMTFRTIVTTKRTIILSVTAFVFWLPWSSFIVACLEILNYKMSEDKIWTSLDLGELYINNARFFTIFSLYFIDTLVSWFPLTIIILGCCSVWIKVKITLRQRQNMTSAQKISWSPRTTQTLLLTCLIFALTHSATSVIVYMWPADTQVQVFIRNMFMDLLYLINASSNFFVYISTNSKLYTIFVKIVHCQKKIQ	ATGTTAAATACTACCTACGCCTCTGATGTTATAGTGACAGTCATCGCCACAAAGGAACCAAGATGGCCGTACTATGTCTGTTGGTACAGGGCTGAATCACAAGAACAGATCACAATACTGTACGCCATGCAATGCTTCGTCAGCCCGGCGTTGTCCATCCTGGGATTCTCAGCCAACATGCTAAGCCTGGTCATTCTCGTCCGCGGCGGACTACGCCGGTCGTCCGACATCCTCTTATTCAGCTTGGTGATAGCGGACAGTATGTGTCTCTTCAAGACTATGGACTATGCCATAATCATTGACTTTTTCGGGCCAGACAAGCTCATTGCCTCCTGGTGCGGGTACCAGTATGATATCACCGTTAACTATTTTCTGGCATACTCCCAAGAGATCTTCATG…	m=346aa
BP09282-RA	BP09282	OG0013397	XP_005108644.1	probable G-protein coupled receptor frpr-1	dom=<18-G3DSA:1.20.1070.10(319)-336>	G3DSA:1.20.1070.10	Rhodopsin 7-helix transmembrane proteins	40.9	92.3	MNTTFSTFSQYVLDYIVSEKLYSYFEVSINLWTMLFLSCFGVATNVLNAVVFIKQGFNEGVNISLMAITCWDLVRCLTSLVHRMYGPLYPASSLFSYYWQTYTFYLDYTPIFAGYVNYALTAYVSVERCLCVSRPFTVRSILTRKFTFIMVVVISVVTFGAFFVVYFIYDIYFLYVPEFQMTLPFFYYSGFYYRTQKIIMPYYNTIGIVLPFLSFLVLCACSSITFYYLKKSSAFTSKASSASGISVREHKVSKMLLTIIAVKIGNLFPRIVCYVAQLSEPEFYALKHYHFLFMTVSRFMYVLDFINADVTFFIYLNMSTNFKSTFNYLFFRIKPRK	ATGAACACAACGTTTTCTACATTCTCCCAGTACGTTCTGGACTACATCGTCAGCGAGAAGCTCTATTCCTACTTCGAGGTTTCCATCAACTTGTGGACGATGCTGTTTCTCTCTTGCTTCGGGGTGGCCACCAATGTCCTCAACGCGGTCGTCTTTATAAAGCAGGGTTTCAATGAAGGCGTCAACATCTCTCTCATGGCCATCACCTGCTGGGACCTGGTCCGCTGCCTCACCAGCTTGGTGCACCGAATGTACGGCCCTCTCTACCCCGCCTCGTCCTTGTTCTCTTATTACTGGCAGACCTACACCTTTTACCTGGACTACACCCCAATCTTCGCCGGCTATGTCAACTACGCACTCACGGCCTATGTCTCCGTGGAGCGGTGCTTGTGTGTGAGC…	m=325aa
BP09283-RA	BP09283	OG0000646	XP_005108644.1	probable G-protein coupled receptor frpr-1	dom=<21-G3DSA:1.20.1070.10(328)-348>	G3DSA:1.20.1070.10	Rhodopsin 7-helix transmembrane proteins	42.9	87.7	MIISKNSSKPSADVNFNKIVSDELYGYIDTYVSFWALMLLSCFGLTTNTLNAIVFVRQGFKDGVNISLMSITFWDFVKCFSGLVHRMYGPISLFSAVTSTSWKNLTFPYVDYTPIFSSYVAYALTSYVSVERCLCVCKPFEVKAIFTPKFTLVMVVLISVCVFGAYIIIYFLYEIYYAYNVYLNSTVAFYKYDSLYYEYGYIIMPYYKFTAILIPSLSFMTLCTCSAITVYQLKKSTNIFNNKKHQTRGDNQTSGISQREKLVAKMLLVVIIVNIGNLFPRIIFYIGQLVEPEFYVLMKYHNFFMTIARFLFVLDFTNACVHFFIFLSMSSNFRSTFYQFFGQSVKVTK	ATGATAATTTCCAAGAACAGTTCCAAACCTTCGGCAGACGTCAACTTTAACAAAATAGTCAGCGACGAACTGTATGGCTACATAGACACGTACGTGTCATTTTGGGCATTAATGCTTCTTTCGTGTTTTGGCCTGACCACCAACACACTGAACGCCATCGTGTTTGTGAGGCAAGGGTTCAAGGACGGGGTCAACATTTCCCTGATGTCCATCACCTTCTGGGATTTCGTGAAGTGCTTCAGCGGACTGGTCCACCGGATGTACGGTCCCATCAGCCTCTTCTCTGCAGTGACGTCAACTTCCTGGAAGAACTTAACCTTTCCTTATGTTGACTACACACCGATATTTTCCAGCTACGTAGCTTACGCCCTGACGTCGTATGTATCTGTTGAACGATGC…	m=312aa
BP09284-RA	BP09284	OG0000646	XP_005108644.1	probable G-protein coupled receptor frpr-1	dom=<18-G3DSA:1.20.1070.10(331)-348>	G3DSA:1.20.1070.10	Rhodopsin 7-helix transmembrane proteins	40.4	94	MSILRNSSKLSADVNFNKIVSDELYSYIDTYMSFWALMLLSCFGLTTNTLNAIVFVNQGFKDGVNISLMSITFWDFVKCFSGLVHRMYGPISLFSAVTSTSWKNLTYPYLDYTPVFSSYVAYALTSYVSVERCLCVCKPFEVKAIFTPKFTLVMVVLISVCVFGTYIIIYFLYEIYYAYNVYLNSTVAFYKYDSLYHEYGHIIMPYYKLTAILIPTLSFMTLCTCSAITVYQLKKSANIFNNKKHQTRGDNQTSGISQREKLVAKMLLVVIIVNIGNLFPRIIFYIGQLVEPEFYVLMKYHNFFMTIARFLFVLDFTNACVHFFIFLSMSSNFRSTFYQFFGQSVKVTR	ATGAGCATCTTGCGAAACAGTTCCAAATTGTCGGCAGACGTCAACTTTAACAAAATAGTCAGCGATGAGCTATATAGTTACATCGACACCTACATGTCATTTTGGGCATTAATGCTTCTTTCGTGTTTTGGCCTGACCACCAACACACTGAACGCCATCGTGTTTGTGAATCAAGGGTTCAAGGACGGGGTCAACATTTCCCTGATGTCCATCACCTTCTGGGACTTCGTGAAGTGCTTCAGCGGACTGGTCCACCGGATGTACGGTCCCATCAGCCTCTTCTCTGCAGTGACGTCAACTTCCTGGAAGAACTTAACCTATCCTTATTTAGATTACACTCCGGTATTTTCAAGCTACGTAGCTTACGCCCTGACGTCGTATGTATCTGTTGAACGATGC…	m=334aa
BP09906-RA	BP09906	OG0018500	XP_013081966.1	probable G-protein coupled receptor C02B8.5	dom=<41-G3DSA:1.20.1070.10(344)-384>	G3DSA:1.20.1070.10	Rhodopsin 7-helix transmembrane proteins	32.9	83.1	MSTGLAQSFIQQMYNVTDVNISSTNFGSLVSAVTTPSGLMSTDLQKLINFIDFIIIQSVVILSGIAANGLSIYSFAKIGLGDTVTISFFALSFTDMCCLLVAVYNWLCYTLYRSPVSWPVDMFTLMYLGVWYFQAFYDVSMLITTYTAVQKCCCIALPFHFRSVFTKRRTFVVIVCIVLLCGAAYAPVFATQGLQRVSGFSNNTSTSYTVWFSSNREEIIGINDIIIRVFLQNACEVIVLSCLFILTNTLRRQYNFRRSVSLHSFSDVSNDASQNDIVNNNQQGASHDKVHKVSAKELQVIKSVTLLSAVFVTCNMPRIVLSLARVIVPELDTYRRFHNIHLTLQMFRRVVEVSGTSANFIILYKFNYTFREAIVNLFQCCKAH	ATGAGTACAGGCCTGGCCCAAAGTTTCATCCAGCAAATGTATAATGTCACAGATGTCAACATTTCCAGCACAAATTTCGGTTCACTTGTTTCTGCCGTAACAACGCCTTCCGGGTTAATGAGCACTGACCTTCAGAAACTTATTAATTTCATTGACTTCATCATCATCCAGTCTGTCGTAATTCTGTCGGGAATAGCGGCTAACGGCCTTAGCATCTATAGCTTTGCCAAGATTGGTCTGGGCGACACGGTGACCATCTCTTTCTTTGCGCTGTCCTTCACCGACATGTGCTGCCTTCTTGTGGCCGTGTACAACTGGCTGTGTTATACCCTTTACCGGTCTCCGGTCTCGTGGCCGGTGGACATGTTTACGCTCATGTACCTTGGCGTCTGGTACTTC…	m=319aa
BP10523-RA	BP10523	OG0019733	XP_013094570.1	probable G-protein coupled receptor B0563.6	dom=<37-G3DSA:1.20.1070.10(318)-354>	G3DSA:1.20.1070.10	Rhodopsin 7-helix transmembrane proteins	30.4	87.9	MSASIHLVFLGFNESQRFLNLSSNETSQDSLPDIELIEIDKILRLLQLCIKPVVGAFGLFVNTLTLIILCKMGLKKASNILILNLTLADCLILMNSVNFVHLLARFGHDTISFNFYGWELSGDLAGFVVILDRLSNSLHYWGSYVSTGIPVLITLERFIATFFPLKFKQIVTPKRVFILNVAIWLIWLPWILSWSLLYTFVSSKLPNGQLITKRKRATFFIKDIYLYSLIDVYVLNFLSSIIPVCLVCLGCLCIGIRVKLFRRERKLLATSSTRSSMRTTRTLVSVSLIFSAINGCYFIVGLLFSDLNTTLFITMVDEIMRLMLNICSTSNFFVYVILNSKFRRIFMTMITLRT	ATGAGTGCATCAATTCATCTCGTATTTCTCGGCTTTAATGAATCTCAACGATTCCTGAATCTCTCAAGCAATGAAACATCCCAAGACAGTCTACCAGACATAGAACTGATAGAAATAGACAAAATACTGCGACTTCTCCAGCTTTGTATAAAGCCAGTAGTTGGAGCTTTTGGTCTCTTTGTAAATACTCTTACGTTGATTATTTTATGTAAAATGGGGCTGAAAAAGGCGTCCAATATTCTTATACTTAACCTTACTCTGGCGGACTGTCTTATATTAATGAACTCTGTGAACTTTGTCCACTTATTGGCTAGATTCGGACATGACACGATCAGTTTTAATTTTTACGGATGGGAACTGTCTGGGGATTTGGCGGGCTTTGTGGTTATTCTAGATAGG…	m=313aa
BP11201-RA	BP11201	OG0000537	XP_013074106.1	probable G-protein coupled receptor B0563.6	dom=<27-G3DSA:1.20.1070.10(180)-206>	G3DSA:1.20.1070.10	Rhodopsin 7-helix transmembrane proteins	38.9	72.3	MNIENLTATENISGSWAAFINFTFNTVTVNTIAEESRNDDTRLRIIQLYVQPIVGISGMVANILMFGMLIKSGLKKPSNIIIFGLTLADCFLLISPINVVELTARFLHAKETANYFGWECSENLARFLFILNRVLTTLHYWGGFAGTSLPVKITVERLIAFFFPIKFASIVTSKRAFQVVVSVWLFWGPWGLFFCFLKRLSIYSST	ATGAACATCGAAAACCTAACAGCGACTGAGAACATCTCAGGAAGTTGGGCGGCATTCATCAATTTCACCTTCAACACAGTCACAGTAAACACCATTGCCGAGGAGTCTAGGAATGATGATACCCGATTGAGAATCATTCAACTTTATGTGCAACCAATAGTTGGAATTTCAGGAATGGTCGCAAACATTTTGATGTTTGGCATGTTGATAAAGAGTGGTTTAAAAAAGCCATCAAACATTATTATATTTGGTCTGACATTGGCTGACTGTTTTTTGCTAATATCCCCTATTAACGTCGTTGAGTTAACAGCAAGATTTCTTCATGCTAAAGAAACTGCAAACTACTTTGGTTGGGAGTGTTCTGAAAATCTGGCAAGATTCTTGTTCATTTTAAATCGA…	m=149aa
BP11206-RA	BP11206	OG0000537	XP_013074106.1	probable G-protein coupled receptor B0563.6	dom=<27-G3DSA:1.20.1070.10(180)-206>	G3DSA:1.20.1070.10	Rhodopsin 7-helix transmembrane proteins	38.9	72.3	MNIENLTATENISGSWAAFINFTFNTVTVNTIAEESRNDDTRLRIIQLYVQPIVGISGMVANILMFGMLIKSGLKKPSNIIIFGLTLADCFLLISPINVVELTARFLHAKETANYFGWECSENLARFLFILNRVLTTLHYWGGFAGTSLPVKITVERLIAFFFPIKFASIVTSKRAFQVVVSVWLFWGPWGLFFCFLKRLSIYSST	ATGAACATCGAAAACCTAACAGCGACTGAGAACATCTCAGGAAGTTGGGCGGCATTCATCAATTTCACCTTCAACACAGTCACAGTAAACACCATTGCCGAGGAGTCTAGGAATGATGATACCCGATTGAGAATCATTCAACTTTATGTGCAACCAATAGTTGGAATTTCAGGAATGGTCGCAAACATTTTGATGTTTGGCATGTTGATAAAGAGTGGTTTAAAAAAGCCATCAAACATTATTATATTTGGTCTGACATTGGCTGACTGTTTTTTGCTAATATCCCCTATTAACGTCGTTGAGTTAACAGCAAGATTTCTTCATGCTAAAGAAACTGCAAACTACTTTGGTTGGGAGTGTTCTGAAAATCTGGCAAGATTCTTGTTCATTTTAAATCGA…	m=149aa
BP11213-RA	BP11213	OG0000537	XP_013074106.1	probable G-protein coupled receptor B0563.6	dom=<27-G3DSA:1.20.1070.10(180)-206>	G3DSA:1.20.1070.10	Rhodopsin 7-helix transmembrane proteins	38.9	72.3	MNIENLTATENISGSWAAFINFTFNTVTVNTIAEESRNDDTRLRIIQLYVQPIVGISGMVANILMFGMLIKSGLKKPSNIIIFGLTLADCFLLISPINVVELTARFLHAKETANYFGWECSENLARFLFILNRVLTTLHYWGGFAGTSLPVKITVERLIAFFFPIKFASIVTSKRAFQVVVSVWLFWGPWGLFFCFLKRLSIYSST	ATGAACATCGAAAACCTAACAGCGACTGAGAACATCTCAGGAAGTTGGGCGGCATTCATCAATTTCACCTTCAACACAGTCACAGTAAACACCATTGCCGAGGAGTCTAGGAATGATGATACCCGATTGAGAATCATTCAACTTTATGTGCAACCAATAGTTGGAATTTCAGGAATGGTCGCAAACATTTTGATGTTTGGCATGTTGATAAAGAGTGGTTTAAAAAAGCCATCAAACATTATTATATTTGGTCTGACATTGGCTGACTGTTTTTTGCTAATATCCCCTATTAACGTCGTTGAGTTAACAGCAAGATTTCTTCATGCTAAAGAAACTGCAAACTACTTTGGTTGGGAGTGTTCTGAAAATCTGGCAAGATTCTTGTTCATTTTAAATCGA…	m=149aa
BP13435-RA	BP13435	OG0019027	XP_013074106.1	probable G-protein coupled receptor B0563.6	dom=<30-G3DSA:1.20.1070.10(239)-268>	G3DSA:1.20.1070.10	Rhodopsin 7-helix transmembrane proteins	40.9	86.2	MYTILMKETNNNSLFAVTVMHVQFGEFFLWSSESERLLLMILKCYINPVISIVGLAANSLGMIILWRSGLDKTSNILLFGLTIADTCCMFFTINIAEMLLFFDPSKKFRNVAGWQYDRGTAFALYFLRSTFYFIGNWGAYVNTTIPAIITFERLAAIFLPLTFKKYITAKFAGVSVVASFLFWLPISLVYEDLTPFNYVPISNDSQIGIWTVSEYYSQRLDIIILMFNYIFDCMSSWIPVGFIGIGCLAIWVKVKITIKRRRLLQASFQ	ATGTACACTATACTTATGAAAGAAACTAACAATAACAGCCTATTCGCCGTAACTGTCATGCATGTACAATTTGGTGAATTTTTTCTATGGTCCTCAGAGTCTGAACGTCTTCTTCTCATGATCCTCAAATGTTACATCAATCCAGTCATATCAATCGTTGGTTTGGCTGCCAATAGTCTAGGGATGATTATCCTTTGGCGAAGTGGCCTTGACAAAACTTCTAATATTCTTCTCTTCGGACTGACAATAGCTGACACCTGCTGCATGTTTTTCACCATCAACATCGCCGAGATGCTGCTCTTTTTCGACCCAAGTAAAAAGTTTAGAAATGTTGCTGGCTGGCAGTACGATCGCGGCACAGCGTTCGCACTCTATTTCTTGAGGTCAACGTTTTACTTT…	m=235aa
BP13469-RA	BP13469	OG0013893	XP_013094570.1	probable G-protein coupled receptor B0563.6	dom=<40-G3DSA:1.20.1070.10(324)-363>	G3DSA:1.20.1070.10	Rhodopsin 7-helix transmembrane proteins	97.2	100	MGHNSTNYSLLFSSSASALTLVKTSSTMATTPMSYFVCSVRANSFQIFLTFQVMECYVNPVLSLFGLCGNIMSLAILKHSGIHKPSNILLFGLVVADIMCLMLTIDYALPILYFGPDKIVPMMCGFQYHDAVNYFLTISSLVFTFFGFWGIYVNPFIQVFVTVERLLAVFMPLTFKKIVTRLTTTVCVLFSFLFWLPWNFAFNSIYDIRQQKLSPSVNWMAVVHGKFYFTNQEIIDVFNYYVVDSLDSWIPLILVTLGTLAVFIQVKVTLRKRQKLTKSLKPITWSTRTTRTLMATSVVFIAAHACGSMIIYLFPSENYVESYTRNAFYYLVYIINGSSSLSIYLVCNKRFLQIFLKIVRWKT	ATGGGTCATAACTCCACGAATTACTCACTGTTATTTAGCTCTTCCGCTAGTGCACTCACGCTGGTCAAAACGTCCTCCACGATGGCCACCACGCCCATGTCTTACTTCGTGTGTTCGGTCAGGGCCAACTCGTTTCAAATCTTTTTAACTTTCCAAGTCATGGAGTGCTACGTTAACCCGGTCCTGTCACTCTTCGGCCTTTGTGGAAACATCATGAGTTTGGCCATCCTGAAACACAGCGGTATTCACAAGCCTTCTAACATCCTTCTCTTCGGCCTGGTCGTCGCGGACATCATGTGCTTAATGCTGACCATAGACTACGCACTGCCCATACTTTACTTCGGGCCGGACAAAATCGTCCCAATGATGTGCGGGTTCCAGTACCACGATGCAGTCAAC…	m=363aa
BP13479-RA	BP13479	OG0006897	XP_013094570.1	probable G-protein coupled receptor B0563.6	dom=<20-G3DSA:1.20.1070.10(324)-343>	G3DSA:1.20.1070.10	Rhodopsin 7-helix transmembrane proteins	37.7	98.3	METATENSGTASQYFIGYLFTNTSVETVSFRIMKSYINPVMSIFGFIANILSLAILVRSGLRKPSNVLLFSLSLADSMCILMTANVAEILSYFDPAKPDPSCRCWQYNYIVSLMLYVAKTVIYFICNWGCYVNTFLPVLITAERLAAVFWPIKFRRIVTITSTTASVILTFACWLPWCTFYQSLFTFDYVNISSTFSGVWTNTRYYEDVSETVFLLNAYVFEILSSWVPISFVLVGCVAIWIKIKITLRKRRKMLSCNGNVQWSMRTTRTLLATCFVFVACHSLYSLFIYIFEPDLILNKSGLLCYEVMNFLYLINNSSSFFIYILCNNKLCLIFLQIMHLDNLQSVLY	ATGGAGACAGCTACAGAGAATTCTGGGACAGCAAGTCAGTATTTCATAGGATACTTGTTCACAAACACATCAGTAGAGACTGTCTCTTTCAGAATCATGAAAAGCTACATCAACCCTGTGATGTCCATCTTCGGATTCATCGCCAACATCTTGAGCCTCGCAATTCTGGTTAGAAGCGGCTTGAGAAAACCAAGCAACGTGCTATTGTTTAGTCTCTCCCTGGCAGACAGCATGTGTATCCTGATGACAGCCAACGTGGCGGAGATTCTGAGCTACTTTGACCCAGCGAAACCTGATCCTAGTTGTCGCTGTTGGCAGTATAATTATATTGTATCGCTGATGCTCTATGTCGCCAAAACTGTTATTTACTTCATATGCAACTGGGGTTGCTACGTAAAT…	m=345aa
BP13509-RA	BP13509	OG0019031	XP_013094570.1	probable G-protein coupled receptor B0563.6	dom=<28-G3DSA:1.20.1070.10(328)-355>	G3DSA:1.20.1070.10	Rhodopsin 7-helix transmembrane proteins	34.5	82.3	MLVNASITNTSVQEFSTQRLVTLSTSTKKSLSLTDDERTFFLMKCYVNPSVSMCCLLLNLLSVVIFVRAGLRKPTNVFLFALSFADFMSQAVSLNFAQILRFFGPDKPLPMLKAWQYPYDVSYVLYVCDCLWDFVGYWGMYVQSSIPVIISFERIIAVFWPLHLRKWVSFKTAFAIVLAAYVFWLPWMIYSQTFTGFWFFYDKPYYFSTRGESFYFFQNMPWIIFFNTKIFQNLSSWVPVSLVLAGCVAIALKVKMTLNKRRLLTTNSESKRWSSKTTRALVSVCLFFTVTHGIYCAVVYVFANDIENAKFNTYLAQEYLKFILSVNKVCNFFVYFWSNDHFRNALRNMLNFKVSL	ATGTTGGTCAACGCTTCGATAACCAACACAAGCGTCCAAGAATTCTCCACCCAGCGACTGGTGACCCTGTCCACCAGCACCAAAAAATCTTTGTCTCTAACTGACGACGAGCGCACATTTTTCTTGATGAAATGTTACGTCAACCCATCGGTCTCAATGTGCTGCTTGCTCCTCAACCTCCTCAGCGTCGTCATCTTCGTCAGAGCAGGTCTTCGCAAGCCGACCAACGTCTTTCTGTTTGCGCTCTCTTTTGCAGACTTCATGAGCCAGGCGGTTAGCTTAAACTTCGCCCAGATCCTACGTTTTTTTGGCCCGGACAAACCTTTACCAATGCTTAAGGCCTGGCAGTATCCTTACGATGTCTCGTACGTGTTGTATGTCTGTGATTGTCTTTGGGAC…	m=307aa
BP14127-RA	BP14127	OG0011683	XP_005108644.1	probable G-protein coupled receptor frpr-1	dom=<33-G3DSA:1.20.1070.10(314)-346>	G3DSA:1.20.1070.10	Rhodopsin 7-helix transmembrane proteins	37.1	90.2	MSDPANSTAPSTHFIATSVTFKVASFDKIISNELFGYFDTIVNFWCILLLSSAGVVTNILCAVVFLSQGFKDGVNVSMLSITFWNELKCLSGLLNRMYGPISLFSADASSIWRIWTSLNQYTPIFAGYVAYCLVAYISIERLLCVSRPFTVKNLLTPKRTFSIVTTISVFTYGFYFIMHFVYELANTSNPFSNKSVLAVQYNKFYRDNEMIIMPYYKSSSILIPSLSFIVLCVCSVCTVLQIQKSSRSLYKEKPSLQLSQREKKVTKALLAVIVVNICNLFPRVVFYIGQLVEPEFYVIRKYHNLFMTAAMYIYILDYVNAVVNLFIFLRMSLSFRETFYSILCKS	ATGTCCGATCCTGCCAACAGTACAGCTCCTTCAACTCACTTCATTGCCACCAGTGTTACTTTCAAAGTCGCCTCCTTTGACAAGATCATCAGTAACGAGCTGTTCGGTTATTTCGACACGATCGTGAACTTCTGGTGCATCCTTCTCCTCTCCTCTGCTGGAGTTGTCACCAACATTCTCTGCGCGGTCGTGTTCTTGTCCCAAGGGTTTAAAGACGGGGTCAACGTGTCCATGCTGTCCATCACTTTTTGGAACGAGCTCAAATGTCTATCTGGTCTTCTCAACAGAATGTACGGACCCATATCCTTGTTCTCAGCTGATGCGTCCTCGATTTGGAGAATCTGGACCTCTTTGAACCAGTACACTCCTATATTTGCTGGTTATGTGGCCTACTGTCTT…	m=326aa
BP14275-RA	BP14275	OG0000126	XP_013071872.1	putative adhesion G protein-coupled receptor E4P	dom=<2-G3DSA:1.20.1070.10(86)-87>	G3DSA:1.20.1070.10	Rhodopsin 7-helix transmembrane proteins	89	90.1	LQVDTKCTVLGVVIHFLWLWMFSWSFLCSYHMFQVFTSSTSRTSSQHDVFMVWKRILFSLTCPSAIILTTVVGSYLASSGKEIGYEDLAVT	CTTCAGGTTGACACAAAGTGTACAGTCCTTGGTGTGGTCATTCACTTCCTGTGGTTGTGGATGTTCTCCTGGAGTTTCCTCTGCAGTTACCACATGTTTCAAGTTTTTACTTCCAGCACCAGCAGAACCTCGTCACAGCATGATGTGTTCATGGTCTGGAAGAGAATCTTGTTTTCACTGACCTGTCCTTCAGCTATCATCTTGACCACCGTTGTTGGCAGTTATTTGGCATCATCTGGAAAAGAAATAGGCTATGAAGATTTAGCTGTTACTTAA	m=82aa
BP14347-RA	BP14347	OG0011208	XP_013073621.1	probable G-protein coupled receptor B0563.6	dom=<29-G3DSA:1.20.1070.10(322)-350>	G3DSA:1.20.1070.10	Rhodopsin 7-helix transmembrane proteins	72.3	95.5	MAANLTNEISIQSVISDVQRGTWTPLVNDVVVSVFLLVNHVVLSSILCVTGTVANVINLCVFFKQRLDTSMNISLFAMSIADLVGLVTLLWLNICSNPFINNLDPNIVFTEVSYLTAGWPHGCASRITSWMTVYITAERCLSIAIPLKIKEVITPSRTTGVIFGIYLANILSLVPEYSTAYFDWTHNLAKNKTTFGLAFRSNRPQTKGLTFLFHGSFTLISFFSVILFTSALILELKRTSQWRRQTTSSERQSAAMSKRDRKTMVMIVLVALSLIVCFIPTVVLSIVTISVTEFSLVGKEVNLFNTCWSFGFLLHSVNSNVHFILYYKMSSKFRLNFNELFGRKMEGKGDNENESDTHE	ATGGCTGCCAACTTGACCAATGAAATCAGCATACAATCAGTCATTTCTGATGTCCAGCGTGGCACGTGGACACCACTGGTCAACGATGTTGTGGTCAGCGTCTTTCTGCTAGTCAATCATGTCGTGTTAAGCTCCATCCTGTGCGTCACAGGAACCGTGGCCAACGTCATCAATTTATGCGTGTTTTTTAAGCAAAGGCTTGACACTTCCATGAACATTAGCCTGTTTGCTATGTCCATCGCTGACCTGGTCGGCCTGGTCACTCTACTGTGGTTGAACATTTGCAGTAACCCTTTCATCAACAATCTTGATCCAAATATTGTCTTTACCGAAGTGTCCTACTTGACAGCTGGCTGGCCTCACGGCTGCGCCTCTCGTATAACTAGCTGGATGACAGTG…	m=343aa
BP14408-RA	BP14408	OG0015091	XP_013093447.1	probable G-protein coupled receptor B0563.6	dom=<33-G3DSA:1.20.1070.10(320)-352>	G3DSA:1.20.1070.10	Rhodopsin 7-helix transmembrane proteins	97.8	100	MEERVVFNHTVTSEDADSDNSTILDGQHGLLSYSARDVFIIVNHVIISSTIGLFGIVANVINMCVFRLQGWKSSTNISFFALTLCDLFSLIFLEWMNICLNPFIETIDSVIIFKEIQFLTAGILHVCTARITSCVTAYITAERCLSIVFPLKIKQLVTPRRAATIMVIIYSVNIATLIPEYAAAYFDWKFYPPKNKTMIGLQFRSYKTLAESLLFIFHAALAVFSFVATIVFTSILVLKLKLSAQFRKSTTFDSEQIEMKTTRDKRTMTMVILVATNLIIFYFPTVAFCIVLPVVPEFSIIGRESNLFEAVWSFAFLCHSINSSINIFVYLKMSSKFKNNFWKLFSVSANDKPAELVRKTNKETQKL	ATGGAAGAGCGTGTCGTCTTCAACCACACAGTCACATCGGAAGACGCCGACTCTGATAACTCCACCATCTTGGATGGCCAACATGGCTTGCTGAGCTACAGTGCACGCGACGTTTTCATCATCGTCAACCACGTGATCATAAGTAGCACCATTGGTCTATTCGGGATTGTGGCCAACGTCATCAATATGTGCGTATTTCGCCTTCAGGGCTGGAAGAGCTCTACCAACATCAGTTTTTTCGCACTCACGCTGTGCGATCTGTTCAGTTTAATCTTTCTGGAATGGATGAACATCTGTCTGAACCCTTTTATCGAAACCATTGACTCGGTGATTATTTTCAAAGAAATTCAATTTCTGACTGCGGGGATACTTCACGTCTGCACGGCGCGCATCACCAGC…	m=367aa
BP14792-RA	BP14792	OG0016401	XP_013074106.1	probable G-protein coupled receptor B0563.6	dom=<30-G3DSA:1.20.1070.10(82)-111>	G3DSA:1.20.1070.10	Rhodopsin 7-helix transmembrane proteins	48.2	74.1	MENGSELSSFVSTTDLLAPASDDSEELYCGRRTSSPHEFFLFRIMFCYVNPGLSIFGFITNMMSLEILRRSGLQKHSNILLIGLVVADSMSLALTLNFGMIILEYGPRQFFI	ATGGAGAATGGCTCTGAACTCAGCTCTTTTGTCTCCACTACTGACCTTCTAGCTCCAGCCTCGGACGACTCAGAGGAGCTTTACTGCGGTCGGAGAACGAGCTCTCCACATGAGTTCTTCCTGTTCCGCATCATGTTCTGCTACGTCAACCCTGGACTGTCCATTTTCGGTTTCATCACTAACATGATGAGCCTTGAAATACTAAGACGTAGCGGACTCCAAAAGCATTCCAATATTCTTCTTATTGGCCTGGTCGTAGCTGACAGCATGAGTCTAGCATTGACATTGAATTTTGGAATGATTATATTAGAGTATGGACCCAGACAATTCTTTATAG	m=83aa
BP16703-RA	BP16703	OG0006940	XP_013074106.1	probable G-protein coupled receptor B0563.6	dom=<25-G3DSA:1.20.1070.10(324)-348>	G3DSA:1.20.1070.10	Rhodopsin 7-helix transmembrane proteins	50.3	92	MSNNTKAASQEVTTLANSSVYDYYFCWFKADSAEQLQFIYVMMCFILPGLFLVGFVANMISLVILKRNGLHKPSNILLFGLVVADNISLLVLINYAKIITYFGPDKLLPTLCGFQYGENVNDFLAISVAINNALSMWGRFTSTCLPVLITLERLYAIFKPITFKAVVTVKRTTIAVICSYIFWLPWVLIINSFCTIFTRHETVSVVYLRFISQELEGILDRIQVYFLEPLHSWVPISFITTGCVIIWIKVNVTLRRRRNLTSSQNKLSWSPRTTRTLVLTCLIFSLTRGADDLCFALIPVEVKVLSTLANQIGFFLYSTNASSNLFVYILSNKKFLNIFKEMWHISKK	ATGTCCAACAATACAAAAGCCGCAAGTCAAGAGGTGACAACTCTGGCCAATTCCTCGGTATATGACTACTATTTTTGTTGGTTCAAAGCTGACTCTGCTGAACAGTTGCAGTTTATCTATGTCATGATGTGCTTCATTCTGCCTGGCCTCTTTCTTGTCGGCTTTGTGGCCAACATGATCAGCCTGGTCATACTTAAACGTAACGGACTTCACAAACCTTCTAACATACTCTTGTTTGGCCTGGTCGTAGCTGACAATATAAGTCTGTTAGTTTTAATCAATTATGCTAAAATCATAACATATTTTGGACCGGATAAACTCTTGCCTACCTTATGTGGTTTTCAGTACGGTGAAAATGTAAATGATTTTTTGGCCATTTCTGTCGCGATCAATAATGCT…	m=324aa
BP16763-RA	BP16763	OG0019879	XP_013075219.1	probable G-protein coupled receptor C02B8.5	dom=<31-G3DSA:1.20.1070.10(279)-309><331-G3DSA:1.20.1070.10(130)-460>	G3DSA:1.20.1070.10	Rhodopsin 7-helix transmembrane proteins	27.9	97.4	MLSYSQTTESKYFLWPHINFFPFNDISGKDWFWKDFERAMTTFVIPTVSALGIVGNLINIVVLFRVKCNKSSTLLILALAVADTVYLFGTNNIAMEFYHNGSAYGFEYTEALAEFLYYLVLIELVLEVFGKISSMMLPAVITLDRLVAVLSPFQYPRIMTLNRVRVAIGFVYLFSVLDFFLYSVKYSFVYAPSPTDNSTMVGLIGKSSFYINHQDVYEMFILVPIYLFGPVPLLFTLLGCMGLGILIRMQEKNRNSMLSGTGYDNKNKCWNLIYLCIKHMFHQSLPKQLQLPIQLRYDSSTSLRSIKIVQEKANTKAPIKTIDLKSHKDQVSKVKSISYCNNDILTVMSRQTDTCVQQSKDLKKAVPSKPNTNKKMRQWRTTKTLLSVCVVYCFANMFN…	ATGCTGAGCTACAGCCAGACAACCGAGTCTAAGTATTTCTTGTGGCCTCACATTAATTTCTTTCCCTTCAATGACATCAGTGGGAAGGATTGGTTCTGGAAAGATTTTGAAAGAGCAATGACAACGTTTGTCATACCAACAGTGTCAGCCTTAGGCATTGTGGGAAACCTAATCAACATCGTTGTCCTATTTCGTGTCAAGTGCAACAAAAGTTCAACGTTACTCATCCTTGCCCTGGCTGTGGCAGATACCGTCTATCTCTTTGGCACCAACAACATCGCTATGGAGTTCTACCACAATGGCTCCGCCTACGGCTTTGAATATACCGAGGCTCTGGCTGAGTTCTTGTACTACTTGGTCCTGATAGAGCTCGTGCTAGAAGTCTTTGGGAAGATCTCT…	m=452aa
BP16765-RA	BP16765	OG0001705	XP_013075219.1	probable G-protein coupled receptor C02B8.5	dom=<26-G3DSA:1.20.1070.10(281)-306><406-G3DSA:1.20.1070.10(132)-537>	G3DSA:1.20.1070.10	Rhodopsin 7-helix transmembrane proteins	23.7	98.9	MIYNNSSSDGLYFIWPFINYFPTYSLQDKESIWREFEKIMSWIVIPIISLVGIVGNMLNISILLRGKLKKSSTCLILALALADTLYLLGTNNLPIHLYARGEQFGFDYPETQAEALFYMYVTQRTLEQCSKVMTFVLPCVITLDRLVAVLAPYSYTRIMTVTRVRTTICIVLLLSLSYASFGCSKFKFQYVNTHRSSSGSNLTYISETNNTFSGVIAKSSFFLTHGHQFIKTEHIAITLYGPIPLILTVIGCFLIGIEIRIQQNKRKSLFDHVNRHQTKNEDKTDNLTGATIKSVKRSKTDNKTETDNKAETDNKAETDNKAETDKAETDNKSETDKAETDNYLETNMNSETKIFCNKMFLFLKSIFSFNIFNNKFKPMQRHTNITTPVKKMTLTYSEN…	ATGATCTATAACAATTCAAGTTCAGATGGGTTGTATTTTATTTGGCCGTTCATCAATTATTTTCCTACGTACAGTCTTCAAGATAAAGAGAGTATCTGGAGAGAATTTGAAAAGATCATGTCGTGGATTGTCATTCCGATTATCTCCCTTGTTGGTATTGTGGGCAACATGTTAAATATTAGTATTTTACTCCGAGGGAAACTAAAGAAGAGCTCTACTTGTTTAATCTTGGCCCTGGCTCTGGCTGATACACTTTACCTTCTGGGCACCAACAATTTACCAATACATCTTTACGCCCGCGGGGAACAGTTCGGATTTGATTACCCCGAGACCCAAGCAGAAGCTCTGTTTTACATGTACGTAACTCAGAGGACGCTGGAGCAGTGCAGTAAAGTGATG…	m=532aa
BP17340-RA	BP17340	OG0005096	XP_013085026.1	probable G-protein coupled receptor B0563.6	dom=<26-G3DSA:1.20.1070.10(151)-176>	G3DSA:1.20.1070.10	Rhodopsin 7-helix transmembrane proteins	54	100	MWLMNETYEMNTSSRPSVPNLTLLSRNSNESENTRSDVLRRLTITSVLLVFGFLGNTSIILVLRRLKSATSILTIYMAVFDTLSLMSKVLTDVLDYYNTDNFGYVYCVTMTIPIVAFVALANWTLVLICIERFLSIFLPFHYKSFVSTGRVHVTMATMACIFFSYAVLFNAMTRTY	ATGTGGCTCATGAATGAGACGTATGAGATGAACACCTCCTCAAGACCTTCTGTACCCAACTTGACGTTATTGAGTAGGAATAGCAATGAAAGCGAGAACACTAGGAGTGACGTTCTTAGAAGATTGACTATTACCTCAGTCCTGCTTGTATTCGGCTTCTTGGGGAATACTTCCATTATTCTTGTTTTAAGACGATTGAAAAGCGCAACATCGATACTAACAATCTACATGGCTGTATTCGATACTCTCTCTTTGATGAGCAAAGTCTTGACCGACGTCCTGGACTATTATAATACAGACAACTTTGGATATGTGTATTGCGTAACAATGACCATTCCTATAGTTGCCTTTGTAGCTCTAGCCAACTGGACTTTAGTTTTGATATGCATAGAACGTTTT…	m=176aa
BP17959-RA	BP17959	OG0014967	XP_024082326.1	galanin-like G-protein coupled receptor npr-9 isoform X1	dom=<80-G3DSA:1.20.1070.10(332)-411>	G3DSA:1.20.1070.10	Rhodopsin 7-helix transmembrane proteins	25.8	82.5	MTTILSPTLEQMAQGLEERIIFYNVSIILGENNRTDLSLSHQHHNDSFEEVTLFSNIQRTPVGSAMPFFSFPTVLKNLDDFVMPVAFCLGILCTFMLILTFMCTPIKSSALSHYLTALGIADLIYLSCCLLSWVSKRSYDFYNKMGFCQITFFSLLLSRFLSTWYLFAAHAERFVVHFGSCRARKWCSTFRTKCIIIVIFVFSLVGFSHYIWVANVSENKKGGTTCAIMQESIKYIVELGKVEIITAIFLPMILIIAIDVAVCTSIAATYSKTFFSRAQSRKGDGWRGEYKLANSERSNSPSTRSGDATPPPPEFDLSLEKTRATVVVLIAGVIFICLILPASIYRAKILFMSSERPTPQDINMMVFFEECVKFNSIYKFFLYLPFLRAFRHGLLQLFK…	ATGACCACTATACTGTCTCCTACCTTGGAACAAATGGCTCAAGGGTTGGAGGAGCGGATCATCTTCTACAATGTGTCGATCATCCTTGGGGAAAACAACAGGACTGATCTCTCCCTCAGCCACCAGCACCACAACGACAGCTTCGAGGAGGTGACTCTCTTCTCGAACATCCAACGGACTCCCGTAGGATCTGCCATGCCCTTCTTTTCTTTTCCGACGGTGCTGAAGAACCTGGATGACTTTGTCATGCCCGTCGCCTTCTGCCTTGGCATTTTGTGCACGTTTATGCTCATTCTCACCTTCATGTGCACGCCCATCAAATCCAGCGCCCTCAGCCACTATCTAACCGCCTTGGGGATTGCTGATTTAATCTACCTGTCCTGTTGCCTTCTGTCTTGG…	m=349aa
BP18898-RA	BP18898	OG0015078	XP_013095720.1	G-protein coupled receptor 26-like	dom=<4-G3DSA:1.20.1070.10(321)-324>	G3DSA:1.20.1070.10	Rhodopsin 7-helix transmembrane proteins	96.811	100	MESNSPGSNVTMLSDESSRTPRLVFLVILFITAFLWSLLIIIAFMQNLKLRTVQNILIANVCALCIADCVVNMSVVFGALVKDGWIYGDLMCKINNFFMQLVTVKVLLLLTMMTVHRYFTLWLPIRYEAWMSSRRVYALIVYLWLHCLSFTLPLLTEAAESKFRSRLHLCTLASRSSTGFIYSMLSFCYLAPIVVCIVFHVMNLNLSRQLTSSVVTETAKESYSRIIKDNPSSPHVERSSNYSVYVSITWLVLEMPFVITSYIKCYVDTSDVTEHTYPWQMDATFTWMRFSFSSVFPFVTLLCCKELWQNVKEWVLCRKNNAIFSSDDTSTIYVQNDISHHSLDKVSSPKYYNGSDKDKSLNPFNVPVLFATSTGIYIADSNYSTAKDSQCLTSTSDML…	ATGGAGTCCAATTCACCAGGATCTAACGTCACAATGTTGTCTGATGAATCATCTAGAACACCCAGGCTCGTCTTCCTTGTGATATTGTTCATCACCGCCTTTCTCTGGAGTCTGCTTATCATAATCGCATTCATGCAGAACCTAAAGCTTCGCACTGTTCAGAACATTCTCATCGCCAACGTGTGCGCGCTCTGCATTGCCGACTGTGTGGTTAACATGTCCGTGGTTTTTGGTGCTCTTGTCAAGGATGGGTGGATATACGGTGATCTCATGTGCAAGATCAACAATTTTTTCATGCAGCTGGTGACGGTCAAAGTTTTGCTTCTTCTGACGATGATGACCGTTCATCGTTATTTCACGCTTTGGTTGCCCATAAGATATGAAGCTTGGATGTCCTCG…	m=533aa
BP19451-RA	BP19451	OG0013131	XP_013076805.1	probable G-protein coupled receptor B0563.6 isoform X2	dom=<39-G3DSA:1.20.1070.10(318)-356>	G3DSA:1.20.1070.10	Rhodopsin 7-helix transmembrane proteins	97.3	100	MSVTILYSNVSSTLDITLPDINLTSGLGVPDNGTDDEKRRIYESYTLYTVTYVMATYYLYVIAAFGVPGNVASIFTIITLPTVSSSKVHVAILAVTDTMAIVLKILYQEFSARGLYVSLPLHTIIFFLLEFFTTYANWVVVAMTAERFLAVCFPLRVGRMYTRRKAIVVLAGLALITASINIFHFWAWEELCEDGFWYYKLKDEYTDFVHGAFYYISGTHSILLPCALIFTGNALIILSIRQARAVQRHLTNSVEQGGRKAKDQRQITVMLVVVSIVFLLLNTPNAFLYFFKKYWKYEPWSYSHVEYFFTVRFIHLLSDANHAVNFYLYFLSMSSFRRRFLDSIRCRGKIRHRHTMSSVYRTSQTYINSLHQTGGDTFGRPDGLVYSAFSKRNSSSRAE…	ATGAGTGTCACTATATTATACTCCAATGTCAGTTCGACGCTGGATATTACACTTCCGGATATCAACTTAACGTCGGGTCTTGGCGTCCCTGACAACGGCACCGATGATGAAAAGAGACGTATCTATGAATCGTACACTCTATACACCGTGACCTATGTCATGGCCACATACTACCTCTACGTCATCGCCGCCTTCGGTGTGCCGGGCAATGTGGCTAGTATCTTCACCATCATCACACTACCGACTGTCTCGTCCTCCAAGGTCCATGTTGCAATTTTAGCTGTAACAGATACAATGGCTATAGTCCTAAAAATTTTATATCAAGAGTTTTCAGCTCGTGGCCTCTACGTGTCTCTGCCTCTTCACACAATCATCTTCTTTCTGTTGGAGTTCTTCACC…	m=438aa
BP19458-RA	BP19458	OG0013114	XP_013090257.1	probable G-protein coupled receptor B0563.6	dom=<36-G3DSA:1.20.1070.10(323)-358>	G3DSA:1.20.1070.10	Rhodopsin 7-helix transmembrane proteins	95.6	100	MTVSAENSMSQWTILHPNNTDQSGARNDNDGVLLDDFAKKIFILVNHVIADMCICIFGIVGNCLNITVFLKQGLHKSVNLSLFAMSISDLTGLSFQVWHNFCLNPYLELANLPFDFLEIQMLTAGRPSILMVRVTGWITMYITAERCLSVVLPLKIREIITYKRTAINLLLMFGINLAFYLPVTSSDYVTWKFYPILNKTQLGLSFRGNKPTVEWLINTSHFYLSLFAFIFVIIFTAVLVISLRRKSKWRKGATSATDQREARTSRENKTIALVIMVAFVLIVCYAPGVCCAITEALYPEFGIVAKQSNFYQVIWSFNFIFHSINASINVVVYYKMSSKYRATMNEIVPCFQNRNKGENN	ATGACGGTCAGTGCTGAGAATTCGATGAGCCAGTGGACCATACTTCACCCTAACAACACTGACCAGTCAGGTGCGCGTAATGACAATGATGGCGTACTCTTAGACGACTTTGCCAAAAAGATCTTCATCTTGGTCAACCACGTGATAGCGGACATGTGCATCTGTATCTTTGGGATAGTCGGAAACTGCCTAAACATCACTGTCTTCTTAAAGCAGGGACTTCACAAATCTGTTAACTTGAGTCTTTTCGCCATGTCCATCTCTGACCTCACTGGTCTCAGCTTTCAAGTCTGGCACAACTTTTGTCTCAACCCGTACCTGGAATTAGCAAATTTACCTTTCGATTTCCTGGAAATTCAAATGCTGACGGCTGGGCGTCCAAGCATTTTAATGGTGCGG…	m=364aa
BP19963-RA	BP19963	OG0000537	XP_013074106.1	probable G-protein coupled receptor B0563.6	dom=<28-G3DSA:1.20.1070.10(330)-357>	G3DSA:1.20.1070.10	Rhodopsin 7-helix transmembrane proteins	31.7	91	MSLKDLTTTVNMSESWTASINFTFSTFTEKTKSVESRNQVYRLKIVQLYVEPVVVLFRMIANMLTFAMLIKSGLRKPSNIIIFGLTLADCLLLITPINIIALTGRFLHSKETANYFGWECSENLARLLSTFNRVLTTLHYWGGFAGTGLPVVIILERFIAVFFPMKFASIVTTKRAIVAVVTVWLFWGPWACLSAFVRDFWFTVLPNGQAIGYEKTSEFYIHNFDLLYNLDRYVFNFLSCIVPVSLVTIGCALIGVKVKHSYLQRQLIFSAKTKKKPSLKTTRTLMTIALIFATVHGTYFTVTCAMVDQYINDTTLSLVLDEIKLTLVYVCGSCNFFVYVLLNSNFSNILVNMIPKV	ATGAGCCTCAAAGATTTAACGACAACAGTGAACATGTCTGAAAGCTGGACAGCGTCTATCAATTTCACTTTCAGCACCTTTACGGAAAAAACAAAGTCTGTGGAATCTCGGAATCAGGTTTACCGCCTGAAAATCGTTCAGCTTTATGTGGAGCCAGTTGTAGTACTGTTTAGAATGATCGCTAATATGTTAACGTTTGCCATGTTGATTAAAAGCGGCTTAAGGAAGCCATCCAATATTATAATATTTGGTTTGACGCTGGCTGACTGTCTCTTGCTTATCACTCCTATTAACATTATTGCTTTGACTGGAAGATTTCTTCACTCAAAAGAGACCGCTAATTATTTTGGCTGGGAGTGTTCAGAAAATCTGGCAAGACTTTTGTCCACTTTTAATAGA…	m=328aa
BP19964-RA	BP19964	OG0000537	XP_013074106.1	probable G-protein coupled receptor B0563.6	dom=<30-G3DSA:1.20.1070.10(331)-360>	G3DSA:1.20.1070.10	Rhodopsin 7-helix transmembrane proteins	32.3	85.9	MIIENLTITENITEIWTAFLNMTINTVTDKTKPGVSRNDDYRLRIIFLYVQPIVGILGMVANMLTFAMLIKSGLKKPSNIIIFGLTLADCFLLITPINIFDLTARFLHSKETANYFGWECSEKLAIFLSVVNRVLTTLHYWGGFAGTGLPVVITLERIFAVFFPMKFATIVTSRRAILAVVSVWLFWGPWACFSAFLRDFRYTVLPSGQSIGYEKSAELLISNFLVVQTLNRYVFNFLSSIVPVSIVTFGCVMIGFKVKHSLLQRQRMFSAKKTKRPSLKTTRTLVAIALIFATVHGTYFTMTCAMVDQFINDTTFSLVLDAIKLTLIYVCGSCNFFVYVLLNSKFRNILIGMFQKTHSELA	ATGATCATCGAAAATTTAACTATAACTGAGAACATTACAGAAATCTGGACGGCATTCTTGAACATGACAATCAACACAGTCACCGATAAAACGAAACCTGGGGTATCTAGGAATGACGACTACCGTTTAAGAATCATTTTTCTTTACGTGCAACCGATTGTGGGAATTTTAGGAATGGTCGCCAATATGTTGACGTTTGCCATGTTGATCAAGAGCGGTTTGAAGAAGCCATCCAACATTATAATATTTGGTCTGACATTGGCTGACTGCTTCTTGCTTATCACTCCGATCAACATCTTTGATCTGACAGCCAGATTTCTTCACTCGAAGGAAACCGCAAACTACTTTGGTTGGGAGTGTTCGGAAAAACTGGCAATATTTTTGTCCGTTGTAAATCGG…	m=325aa
BP20218-RA	BP20218	OG0013269	XP_013088913.1	probable G-protein coupled receptor B0563.6	dom=<25-G3DSA:1.20.1070.10(324)-348>	G3DSA:1.20.1070.10	Rhodopsin 7-helix transmembrane proteins	50.5	91.2	MSPTNMNVTLKELGESRDIYQPFPSDEVRHFVELVNLAILSFPIALIGSLANIVNLIVFFRQGMDSTLNVALAALAISDLCSLLTLILFVIWLSPLLAVLGVPVKPSEAQHLTAGLPHGCFTRITSWITAYIAAERCLCVAYPLKIKRILTPRRATGIIACIYILMIISLFPEYITLYLDWIWDTVSNRFLLGLTFRYNNLRLDGLTFLVYSLYMFASFVTVTLLTVILIVKLKNNAKWRKSATVDIDRSQRISNREQKAVKITLTLASLLIITFCPTIMVSMCGFLVPGFSVIGRYSNLFFLSWSFVQVFDATNASINIYLYYRLSSSYRRTFHELFPWCFTKELASTKQP	ATGTCGCCAACAAATATGAATGTTACACTCAAGGAACTGGGGGAATCAAGAGATATATACCAGCCTTTTCCAAGTGATGAGGTCAGACATTTTGTTGAATTAGTCAATCTGGCCATACTCAGTTTTCCCATCGCTTTAATCGGCTCACTGGCTAACATAGTTAACTTAATAGTATTCTTCAGACAGGGAATGGACAGCACGCTTAACGTTGCCCTTGCCGCGTTGGCTATTTCTGACTTGTGTAGCTTGCTGACCCTTATTCTGTTTGTGATTTGGTTGAGTCCCTTGCTGGCTGTGTTGGGGGTGCCCGTCAAGCCGTCGGAGGCCCAGCACCTGACAGCCGGTCTACCACACGGCTGCTTCACTAGAATCACCAGCTGGATCACGGCTTACATTGCG…	m=321aa
BP20220-RA	BP20220	OG0012434	XP_013088913.1	probable G-protein coupled receptor B0563.6	dom=<13-G3DSA:1.20.1070.10(327)-339>	G3DSA:1.20.1070.10	Rhodopsin 7-helix transmembrane proteins	99.1	100	MKNNESEFFEDPEDSLVSEQDRNMFELVNLVVISSGIAVVGVVSNVINILVFYRQGLNSTVNISFTGLAVSDLCSLITLLCFNLFENPYFAKSGVPLLASEFQHLTCGFPHACFTRITSWITVYITAERCLCIALPLKVHRIITPRQTTLTIVIIYVWMIVSLLPEYVTVYIDWKFVAIFNKTVLGLAFTSDRPRVDGLSFMLYSIYMLVSFFAVVILTSVLFVKLKRNSERRKEVTNNTHPGSTVRDKKTLRMVVVIASVLIVTFTPQVVIFTAGFIEPGFSVVGRYANLFFVSWSFCFVFDAINSTANIVLYYKMSTKYRDTFRDIFSACIAEETQRFPTKK	ATGAAGAATAATGAGAGCGAATTCTTTGAAGATCCCGAGGACTCGCTGGTTTCAGAACAAGACCGAAACATGTTCGAGCTGGTCAACCTTGTCGTCATCAGCAGCGGCATCGCGGTCGTTGGTGTGGTTAGCAACGTCATCAATATCCTGGTCTTCTACAGGCAGGGTTTGAACTCGACCGTAAACATAAGTTTTACAGGATTGGCGGTGTCCGACCTATGCAGCCTGATCACGCTGCTCTGCTTTAATCTCTTTGAGAATCCTTACTTCGCCAAATCTGGAGTCCCGCTTTTGGCTTCGGAGTTCCAGCACCTGACCTGCGGTTTTCCACATGCATGCTTCACGAGAATTACTTCCTGGATCACAGTGTACATCACAGCGGAGAGATGCCTTTGTATC…	m=344aa
BP20671-RA	BP20671	OG0020411	XP_005100800.1	probable G-protein coupled receptor AH9.1	dom=<13-G3DSA:1.20.1070.10(334)-346>	G3DSA:1.20.1070.10	Rhodopsin 7-helix transmembrane proteins	31	87.8	MATTISSVDLPYEVMKTAELILANILAPALTIVAILTNGMSLIVYSRLGLSDSISISFFTLTVSDFVFALTNMATLVVVIFMNPSVEWSVDPLAIAILLLPFNRMCYDLSNTLTCFIAVTRCCCVVMPLKFKSTFTRSRTFWVLGVIFTAFLIEFAPMFASQGLRSVAIPKTNSSRMVIWFARNRDEIAMVIYESLNRNALLIVTFGISLASLVLLTLKLKEASEFRRSLQSLSIVNDAAKSNRDKGKDGLNMSKVEIQIVKGVSLVLLITLSCNLPVLCISYSKLVVSEIALGRTYNNLYYLITNVSNFVIVVKTTFHWLVYYTFNSRYRLVFQSTLVCCRRLVSTAMSIQSSSSEPKIRT	ATGGCGACTACTATCAGCTCCGTTGATCTCCCTTACGAGGTCATGAAGACAGCCGAACTCATATTAGCAAATATTTTAGCGCCGGCTCTGACCATTGTGGCTATCTTGACCAACGGGATGAGCCTGATCGTGTACTCTCGCTTGGGTCTCAGCGATAGCATCAGTATTTCATTCTTCACGCTAACCGTCTCGGACTTTGTCTTCGCACTGACCAACATGGCAACACTGGTGGTCGTGATATTCATGAACCCGAGCGTTGAGTGGTCAGTGGATCCATTGGCAATAGCCATTCTACTGCTTCCCTTTAACAGGATGTGTTACGACTTATCTAACACCCTAACCTGCTTCATAGCCGTGACCAGATGCTGCTGTGTTGTCATGCCCCTCAAATTCAAATCT…	m=319aa
BP21290-RA	BP21290	OG0014544	XP_025108331.1	adhesion G protein-coupled receptor L2-like	dom=<58-G3DSA:1.20.1070.10(281)-338>	G3DSA:1.20.1070.10	Rhodopsin 7-helix transmembrane proteins	58.8	100	TFNISNPRCVLLRHSSNRKPWSWYRGCQKLRYTGHSGVCACPQPGVFTIITDMFDDNWDKGDKRPKLMNFATYFGCAMSATLCLIVCGVHMYLRTSTSTAALHRNLSVSIALGQLVYMIGIDRYETPSICKIFAVLLHYFFLTNYSWVMNEAFNLYIVITYSTHNPSDLTDSGSMIRYYVLGWVIPAILVGAFVGTSENYCALDMCWVAPDHLWLFIGPAIGIISITILVLIFTAKEHNENSYTKSDKTNKIINIHMKALWTQVILVTVCWSFAFISLKIMDNILKYLYAMFTSLQGAFFVVFYMFLHEETAIEIRAYIKSRQKRRALQLQGLEFQDNHSLDSFASNSLIDRDVADGHGGMSGSGGGSISTGTGPAQKQLNVPGEFNGTEPSSKDSRPS…	ACATTCAACATTTCCAACCCAAGGTGTGTGCTTTTACGTCACAGTTCAAATCGAAAGCCCTGGAGCTGGTATCGGGGCTGTCAGAAGTTAAGGTACACGGGCCATAGTGGTGTCTGTGCCTGCCCACAGCCTGGAGTGTTCACCATCATAACTGATATGTTTGATGATAATTGGGACAAGGGAGATAAACGCCCCAAGTTGATGAATTTCGCCACATATTTTGGTTGTGCAATGTCAGCCACACTCTGCCTTATAGTGTGTGGTGTCCATATGTATTTAAGAACATCTACTAGTACGGCAGCGCTTCACCGTAATCTGTCAGTGTCCATAGCTCTCGGTCAACTGGTCTATATGATTGGTATAGACAGATACGAGACGCCATCCATCTGTAAAATATTC…	m=434aa
BP21835-RA	BP21835	OG0019885	XP_013091694.1	probable G-protein coupled receptor B0563.6	dom=<30-G3DSA:1.20.1070.10(288)-317><329-G3DSA:1.20.1070.10(122)-450>	G3DSA:1.20.1070.10	Rhodopsin 7-helix transmembrane proteins	26.9	91.3	MDIYQNSTVCETTVESFFPLPYGHDADPLWRCYEMTMANIVTPITSFVGIVGNTVNMIVLSKGNWNKSSTCLIFSLAVADTMYLLGANNVPMFLYSQGDIYGFKYTEANATWAYYCYLAQVAVEITGKIASMFLPCLISLDRLIAVCLPLRYSTISTPRRVNVSISVTYMFSFAVFMLYALKFSFILTPSPVDNSTLVGLIIQSSFLCNHYFIYSSATSIISTVYGPASVAFTLLVCIAVGVRVYLQSQKRKSLFGKRIDARELAERLTGNLARFTCFTCFKKDRLNDHLNEENEMSSSTSESVIHTTKKVISSDAKNTVKEPEIPELNVKSLGEETSPSRPSSQHNVLTISNSSRSSQNVVMKSPQHSNKLRMKSWKTTRTLLSVCIVYCLANTINYL…	ATGGATATCTATCAAAATTCAACAGTGTGTGAAACGACAGTGGAGAGTTTTTTCCCCCTACCATATGGCCATGATGCTGATCCATTGTGGAGATGTTATGAGATGACCATGGCAAACATAGTAACTCCTATCACATCTTTTGTTGGCATCGTGGGCAATACAGTCAATATGATCGTTCTGAGCAAGGGCAACTGGAACAAAAGCTCAACTTGCCTCATATTCTCCCTTGCTGTAGCCGACACCATGTATTTGCTTGGCGCCAATAACGTCCCGATGTTCTTGTACTCCCAAGGTGATATATACGGGTTTAAGTACACCGAGGCTAACGCGACTTGGGCGTACTATTGTTACCTGGCTCAGGTGGCTGTGGAAATAACTGGGAAAATTGCGTCAATGTTT…	m=413aa
BP22146-RA	BP22146	OG0006581	XP_013073621.1	probable G-protein coupled receptor B0563.6	dom=<1-G3DSA:1.20.1070.10(254)-254>	G3DSA:1.20.1070.10	Rhodopsin 7-helix transmembrane proteins	95.5	100	MCLNPYLANLDTDILFKEVAYLTSGWPHGCASRITSWTTVFITAERCLSIALPLKIKHVITPERTTAIIIIIYLINILSLVPEYSSAYYDWTFNVAKNKTVFGLVFRSNRPQTGGLSFLFHGSFTLISFFSVVTFTSVLVLELRRTSKWRHRAVNSGKQTATMSKRDRKTMIMVVLVATSLIVCFVPTVVLSIVTISVSEFSVVGKEVNLFNTCWSFGFLLHSVNSNVHFILYYKMSSKFRSTFQSLFRRPADTVDTQDTHWDGHI	ATGTGTCTCAACCCATACCTCGCCAACCTTGACACTGATATCCTTTTCAAAGAAGTCGCTTACCTAACTTCCGGCTGGCCGCACGGCTGCGCGTCGCGCATCACCAGCTGGACCACAGTGTTCATCACGGCCGAGAGATGTCTATCTATCGCTCTCCCGTTAAAAATCAAGCATGTCATCACCCCGGAGAGGACAACGGCGATTATTATCATCATTTATCTCATCAACATTCTGTCTCTGGTCCCAGAGTACTCGTCGGCTTACTACGACTGGACGTTTAATGTGGCCAAAAACAAAACTGTATTTGGCCTTGTTTTCCGAAGCAACCGGCCACAAACTGGCGGGTTGTCTTTTCTTTTCCACGGCTCTTTCACTCTCATATCCTTTTTCTCTGTGGTG…	m=266aa
BP22247-RA	BP22247	OG0006060	XP_013071193.1	adhesion G-protein coupled receptor D1-like	dom=<26-G3DSA:1.20.1070.10(272)-297>	G3DSA:1.20.1070.10	Rhodopsin 7-helix transmembrane proteins	99.225	79.1411	MPWHNDSDLANYGFLMQTQVYLLPPTIEYILVRITLVGIGLSVVGSLLSVFLVCYVPIRSDALFSVCNMCIALIGAQLAFAGAENVFPEKIMCKVSTASLHYLFLAVHTWSLAFSIHMLLKLFRFLHGKRTKRRFILASVGWVGPIIVVATTAVVAGDGYGDERLCWLSVDNGSVWAFVGPVCFICSVNLLVLFLVLLVQYRHDSKKALPPITRLGNLLTTIITQLPVTNVTWLFGVVPAKFVAFQYLFVMLNASQGMIIFTCHMMCSSQIRNLLKTRFHGVPPPDGAKNEELTKSDSTGNTQSLEMDIVGAEGLRAIAMSKKRDS	ATGCCGTGGCATAATGACTCTGACTTGGCTAACTATGGATTCTTGATGCAAACACAAGTCTATTTGCTTCCTCCAACAATTGAATACATTCTTGTGAGAATAACACTGGTTGGCATTGGGCTGTCTGTGGTTGGCTCGTTGCTGTCTGTTTTTCTAGTTTGCTATGTCCCTATTCGAAGTGATGCCTTATTTTCTGTTTGCAACATGTGCATCGCCCTTATCGGCGCCCAGCTAGCGTTTGCAGGGGCGGAGAATGTTTTTCCCGAAAAGATTATGTGCAAGGTTTCTACGGCGTCCCTTCACTATTTGTTCCTGGCAGTGCACACTTGGTCTCTGGCATTCTCGATACACATGCTTCTCAAGCTGTTCAGATTCCTTCACGGGAAAAGGACCAAGAGG…	m=258aa
BP22524-RA	BP22524	OG0012396	XP_005108644.1	probable G-protein coupled receptor frpr-1	dom=<17-G3DSA:1.20.1070.10(325)-341>	G3DSA:1.20.1070.10	Rhodopsin 7-helix transmembrane proteins	40.3	88	MNSTLSSLVHPVLDYIVNENLYSYFEVIINLWTLFFLFCFGLVTNVLNALVFIRQGLKDSVNISMMAITFWDLIKCLSGLIHRMYGPLYALSPWLSFCWQNFTYYVEYTPIFAGYVNFSLTAYVSVERCLCVSMPFKVKSIITVKVTLVMVVVISMVTFGAFFVVYFLYDIYFVYFPEFNTSLPLFRFSAFYYRAQNVVMPYYNTIAILLPFSSFVVLCACSTITIYYLKKSSKFPRQGTGNISSTSGISMRERKVSKMLLVVIGVKIGNLFPRMICYTAQLIEPEFYTLRHYHYLFMTVTRFLFVLDIVNASATFFIYLNMSSNFQNSFDKLFNSQRSKE	ATGAACTCAACACTTTCTTCCCTCGTGCATCCTGTGCTGGACTACATAGTTAATGAGAACCTCTACTCCTACTTCGAGGTGATCATCAACTTGTGGACGCTGTTCTTTCTCTTTTGCTTCGGCCTGGTCACCAACGTTCTTAACGCCCTTGTCTTCATCAGACAGGGGCTCAAGGACAGCGTCAACATCTCAATGATGGCCATCACTTTCTGGGACCTGATCAAGTGCCTCTCTGGTCTGATACACAGGATGTATGGACCCCTGTACGCGCTGTCACCGTGGCTGTCTTTCTGTTGGCAGAACTTTACGTACTACGTAGAGTATACGCCCATCTTCGCCGGCTACGTCAACTTCTCTCTCACAGCTTACGTCTCCGTGGAGAGGTGTCTCTGCGTGAGC…	m=310aa
BP22525-RA	BP22525	OG0018878	XP_005108644.1	probable G-protein coupled receptor frpr-1	dom=<14-G3DSA:1.20.1070.10(178)-191>	G3DSA:1.20.1070.10	Rhodopsin 7-helix transmembrane proteins	40.7	74.7	MTFTQATIVLNYVVDENVYSYFDQSINIWTMLCLSCFRVVTNVLNAVVFIRQGLKDSVSISMMAITCWVMVKCFSCLIHRMYGPLQAISQWVSHIWLTYTYHAEFHSIFAGFVSYSLTAYVSVERCLCVSMPLKVRSIVTVKLTLFMVVVIDVLTFGAFFVVFFNFDIYYMYYSQTLSLPIPNCDKVSIRIGLC	ATGACCTTTACCCAAGCCACTATTGTATTAAACTATGTTGTCGACGAAAATGTTTATTCCTATTTTGATCAGTCCATCAACATCTGGACGATGCTTTGTCTCTCGTGCTTCAGAGTGGTCACTAACGTCCTCAATGCAGTCGTCTTTATCAGACAGGGGCTCAAAGACAGCGTCAGCATCTCCATGATGGCCATTACTTGCTGGGTCATGGTCAAGTGCTTCTCCTGCCTGATCCACCGGATGTACGGCCCACTACAAGCGATATCTCAGTGGGTCTCTCATATCTGGCTCACTTATACCTATCACGCAGAGTTCCATTCCATTTTCGCAGGCTTTGTCAGTTACTCACTCACGGCCTACGTCTCCGTGGAGCGATGCCTATGCGTGAGCATGCCGTTA…	m=150aa
BP23216-RA	BP23216	OG0000352	XP_005108644.1	probable G-protein coupled receptor frpr-1	dom=<9-G3DSA:1.20.1070.10(146)-154>	G3DSA:1.20.1070.10	Rhodopsin 7-helix transmembrane proteins	39.6	68.2	MELVEMRLWTDGQDVLYHQLRRSSVWCHVGQFAYIEYTTIYAGYVTFSLAAFLSVERFLCVWKPFISKSLLTPTTIFLSVVIISIGTFGAYVVVYFAYTIKFEYSQTFNTTVAIYVFSEFHYQKLAVFMVYYQVQAILIPAISFILMSIFSLAT	ATGGAATTGGTTGAAATGCGTTTGTGGACTGATGGCCAAGATGTACTTTATCATCAGCTTCGTCGATCAAGCGTTTGGTGTCACGTGGGACAATTCGCTTACATTGAATACACCACAATATATGCCGGCTACGTGACTTTCTCCTTGGCAGCTTTTCTATCAGTGGAAAGATTCTTGTGTGTCTGGAAACCTTTCATATCAAAGTCTTTGTTAACGCCCACAACGATCTTTCTTTCCGTGGTCATCATTTCCATTGGCACATTCGGCGCCTACGTTGTGGTTTATTTTGCGTACACCATCAAGTTTGAATATAGCCAGACTTTTAACACAACTGTGGCCATCTACGTCTTCAGTGAATTTCATTATCAGAAATTGGCGGTTTTCATGGTGTATTATCAA…	m=106aa
BP23233-RA	BP23233	OG0001686	XP_013068910.1	probable G-protein coupled receptor B0563.6	dom=<3-G3DSA:1.20.1070.10(231)-233>	G3DSA:1.20.1070.10	Rhodopsin 7-helix transmembrane proteins	55.5	84.3	IPRLSFTKVTCWITVYISLERCVCIVAPLHVKTLITPRTTILILTALHTIGVLTGYPMLYLGVLYLYWKTDSVHNRTFLALGYRDDYFSVNSVVTLVIFTIFLASFLILIVSTISLTAALQRKSKWRRNTSKSMAVVTNNLSRRDTTLSKTIIILSAVLIMCYLPYMVNTVLSAAVDGFALYGKYNNFFVVMWSFSWLFETLNSTTSIFIYYNMSTKYKETFKGMIPSFHCLLLETWKHHCHSNLQKL	ATTCCTCGTTTGTCCTTTACAAAAGTAACTTGTTGGATTACAGTGTACATCTCACTGGAGAGATGTGTTTGTATAGTGGCGCCACTGCATGTCAAGACTTTGATAACACCAAGAACGACAATCCTGATACTGACTGCCCTGCACACGATTGGAGTTCTCACTGGGTATCCCATGTTGTACTTGGGTGTGCTATATCTATATTGGAAGACGGACTCAGTTCACAATAGGACGTTTCTAGCCTTGGGATACAGAGATGATTACTTTAGCGTCAATAGCGTCGTAACTCTAGTCATCTTCACTATATTTTTGGCGTCTTTTTTAATTCTAATTGTCTCCACCATCTCGTTGACAGCAGCGCTGCAGAGAAAATCAAAATGGCGTCGAAATACTTCGAAAAGT…	m=209aa
BP23237-RA	BP23237	OG0003322	XP_013068910.1	probable G-protein coupled receptor B0563.6	dom=<19-G3DSA:1.20.1070.10(273)-291>	G3DSA:1.20.1070.10	Rhodopsin 7-helix transmembrane proteins	38.9	94.2	MNTSRSSAGRVTFDSLISYDTAKYICLVYYVYLGPMVAAFGIAFNIINIIVYVSQGFRDSVNISFTTLACSDIGGLLSALWYGIGLNPDFVRLVNYAYSPSEFMNFTAAWPRAYFSKITCWITVFITLERCMCIVAPLKVKTLLTPKRTAVCMLVLYCLGVIITFPHAYLNAVFLVWKFDFVSNRTFLGFGYGPNYHNIDLIGGFINTMSIIIPLGVLIISTGLIIVELQRKSLWRQSVANSGGAMDAAFMKRDRVVFKVISVLAFLLIICYLPHACNFTAYAIVPDFSLT	ATGAACACTTCGCGCAGTTCCGCTGGTCGAGTGACCTTTGACTCGCTCATCTCCTATGACACTGCCAAGTATATCTGTCTAGTGTACTATGTCTATCTCGGACCGATGGTGGCAGCTTTTGGTATAGCTTTCAACATCATCAACATTATCGTCTATGTCAGCCAAGGCTTCCGGGACTCTGTCAATATCAGCTTCACCACATTGGCGTGTTCTGACATTGGTGGTCTCCTTTCTGCGTTGTGGTATGGCATTGGTTTGAATCCTGACTTTGTGAGACTTGTAAATTACGCTTACTCTCCTTCAGAGTTTATGAACTTCACAGCAGCCTGGCCTAGGGCCTATTTCTCCAAGATAACGTGCTGGATCACAGTATTCATCACTCTAGAAAGATGTATGTGC…	m=275aa
BP23238-RA	BP23238	OG0011166	XP_013068910.1	probable G-protein coupled receptor B0563.6	dom=<13-G3DSA:1.20.1070.10(332)-344>	G3DSA:1.20.1070.10	Rhodopsin 7-helix transmembrane proteins	55.9	85.2	MDSGNSSQTTNEYDLDISDEVTELVRLICYVIISPLVSVLGILTNMVNSWIYYKHGLSESVNISFLTLAFTDLAGLVCCIWYGIGMSPLLATRTDLSFDSMDVAYITGAFPRVFFTKVTCWITVYISLERCFCIVAPLHVKTMITPTRTIFILTVLYAAGAIVNFPVLYLGGLFLFWKTDFLHNRTFLGLGYRDDYFSVNSVTTSVNAITFLTSFIVIVVTTIALTVALQRKSKWRQNSSKSTVNDARNLSKRDTTLSKTIVLLSAVLIVSYLPYTTNCVLMSRLDGFQLYGKYNNFFIVMWSFSWMFETLTSTTSLFIYYNMSTKYKETFKHLVPSFCCSVLEVWKRHCQTLFKQL	ATGGACTCTGGAAATAGTAGTCAGACGACAAATGAATATGACCTTGATATCTCAGACGAGGTCACGGAACTTGTCCGGCTCATCTGTTACGTCATCATTTCTCCCCTAGTTTCAGTCCTTGGTATTCTAACCAACATGGTGAATAGCTGGATCTACTACAAGCATGGCTTGAGCGAGTCGGTAAACATCAGCTTTTTAACTTTGGCATTCACAGACCTAGCTGGACTGGTGTGCTGTATTTGGTATGGTATTGGCATGAGTCCACTTTTAGCTACTAGGACTGACCTTTCTTTTGATTCAATGGACGTAGCTTATATAACCGGAGCTTTTCCTCGTGTGTTTTTTACAAAAGTCACTTGCTGGATTACTGTGTACATCTCACTGGAAAGATGTTTCTGT…	m=304aa
BP23239-RA	BP23239	OG0006724	XP_013068910.1	probable G-protein coupled receptor B0563.6	dom=<24-G3DSA:1.20.1070.10(288)-311>	G3DSA:1.20.1070.10	Rhodopsin 7-helix transmembrane proteins	54.9	47.7	MNTSNASQTENYAIKELLTIPLELANLISLLCYVIVSPVISVIGVFTNLINICVYYKHGMKESVNISFMTLAVTDLAGLVCCIWYGIGRSSLLASSADVYISFRDVAYVTGAYPRVLFSKMTCLITVYIALERCFCVVAPLHVKTLITPMRTVVTLSLLYALGVITNFPVLYLGALHLSWKKDPTSNKTYLGMVYSADYFDVSAIVTLIKAFMLVTSFIVVAISTVSLSVSLQRKSKWRDTSANFLTKGAQRLSKRDATLSKTTILISTALITCYLPYTTNNVLMATMDGFQLYDGQIFVQDQAELHQEQSNPLSHYTNDGPGYISTPYYVVTVDALPGDTITGDALPGDTITGDALPGDTITGDALPGDTITGDALPGDTITGDALPGDTITGDALPG…	ATGAACACCAGTAATGCTAGTCAGACAGAGAACTACGCCATCAAAGAACTTCTGACCATCCCCCTAGAGCTCGCAAACTTGATCAGCCTACTCTGCTACGTGATTGTGTCGCCAGTTATATCCGTCATTGGTGTCTTCACAAATCTGATTAACATATGTGTGTACTACAAGCATGGCATGAAGGAGTCAGTCAACATTAGCTTTATGACCCTTGCAGTGACTGACCTTGCCGGACTTGTTTGCTGTATATGGTATGGTATTGGCAGAAGTTCATTGTTGGCATCAAGCGCTGACGTGTATATAAGTTTCAGAGATGTGGCTTACGTCACTGGAGCCTACCCACGGGTGCTGTTCTCCAAGATGACCTGTTTGATCACAGTGTACATTGCACTTGAAAGA…	m=264aa
BP23240-RA	BP23240	OG0003346	XP_013068910.1	probable G-protein coupled receptor B0563.6	dom=<1-G3DSA:1.20.1070.10(122)-122>	G3DSA:1.20.1070.10	Rhodopsin 7-helix transmembrane proteins	87.7	100	MITPRRTAWTLAGLYTMGIVTSFPVFYSGSLFLEWKTDPLSNRTVLVMGMSAYYAEVATVNTVSVASLFLTSFVIIVLTTIVLTAVLNKKSKWRQRSGNYSKNGSKHYGNRDITLSTTIVLL	ATGATTACACCTAGAAGAACTGCCTGGACGCTAGCTGGACTGTACACTATGGGAATCGTCACCAGCTTTCCTGTCTTTTATTCGGGATCACTTTTTCTAGAATGGAAAACAGATCCTCTTAGCAACAGAACTGTGCTTGTAATGGGAATGAGTGCATATTATGCAGAAGTGGCCACCGTCAACACGGTTTCAGTAGCGAGTCTTTTCTTAACGTCTTTTGTCATCATAGTCCTGACCACCATCGTCCTGACTGCAGTGCTGAATAAAAAATCAAAATGGCGTCAACGTTCTGGAAACTATAGCAAAAACGGATCAAAACATTATGGGAATAGGGATATAACTCTCAGTACAACTATCGTGTTATTGTAA	m=122aa
BP23242-RA	BP23242	OG0006056	XP_013068910.1	probable G-protein coupled receptor B0563.6	dom=<1-G3DSA:1.20.1070.10(232)-232>	G3DSA:1.20.1070.10	Rhodopsin 7-helix transmembrane proteins	67.6	87.9	YPRILFTKMTCWITAYASLERCYCIVAPLHVKTMITPRRTFIALAGLYAVGINTSFPLFYTGTVFLEWKTDLLSNRTVLGMGINSHYADVANVTTVLVAVLFFLFFTISVVTTIILTVALHEKSKWRNSLGNCTDKSSKSLAKRDTTIIKTIVLLSLVLIVSYLPYMINCLLVAFLKGFELYGKYYNLYQIMWSVSWLFETMNSSTSLFVYYITSSKFRETFWQIFAKMYSIPGKQQKL	TATCCGCGTATTTTGTTCACAAAAATGACTTGTTGGATAACCGCTTACGCATCTCTGGAGAGATGCTATTGTATAGTGGCGCCACTGCATGTCAAGACAATGATTACACCAAGAAGGACTTTCATAGCTTTAGCTGGACTGTACGCTGTGGGCATTAACACCAGCTTCCCACTGTTCTATACGGGAACTGTGTTTCTGGAATGGAAAACAGATTTACTAAGCAACAGAACCGTGCTGGGGATGGGAATAAACAGCCATTATGCAGATGTGGCCAACGTGACAACGGTGTTAGTAGCTGTTTTGTTCTTTCTTTTTTTCACCATCAGCGTCGTGACCACCATCATCCTAACCGTAGCACTGCATGAGAAATCAAAATGGCGTAATAGTTTAGGTAACTGT…	m=210aa
BP23243-RA	BP23243	OG0054333	XP_013068910.1	probable G-protein coupled receptor B0563.6	dom=<1-G3DSA:1.20.1070.10(74)-74>	G3DSA:1.20.1070.10	Rhodopsin 7-helix transmembrane proteins	93.2	93.6	YPCILFTKMTCWITVYVSLERCYCIVAPLHVMTMITPRRTAWTLAGLCAVGIITSFPVFYSGSLFLEWKTDPLFLGWV	TATCCATGTATTTTATTCACTAAAATGACTTGCTGGATAACTGTCTATGTCTCTCTGGAGAGATGTTACTGTATAGTGGCACCACTTCATGTCATGACGATGATTACACCAAGAAGAACTGCCTGGACGCTAGCTGGACTGTGCGCTGTAGGAATCATCACCAGCTTTCCTGTCTTTTATTCGGGATCACTTTTTCTAGAATGGAAAACAGATCCTCTGTTCTTGGGATGGGTATGA	m=73aa
BP23291-RA	BP23291	OG0006950	XP_013088913.1	probable G-protein coupled receptor B0563.6	dom=<3-G3DSA:1.20.1070.10(324)-326>	G3DSA:1.20.1070.10	Rhodopsin 7-helix transmembrane proteins	35.9	95.1	MGRNDLNRELYQQFILVNIVYLNAVVSLVGVAGNIVNLVIFVRQGFGDNINRSLFALAVADIVSLLIGLISSLCRNPDIANADISLNAEEFQDVMVPFVRGALSRIISSVTAFITFERCFCVLLPLNVKTILTAHVTDVALCLIFLSMGLTVVPFYLVESLGWKFDVLKNKTVLGRVHLPYTGPADINVTIFIHTCVQIISYSVIVIFTFLLLVKLKQQSEWRKKMTDTLPEFSLLAKRKLNKTLALVSTMAVTYLVCYSPMIAFQIVYFFEPGFSMFGDLVNYFLVAMSFSVLFESFNSSLSFFLYFTISAKYRKTFKTMFSFFL	ATGGGACGTAATGATTTAAACAGAGAACTGTACCAGCAGTTTATTTTGGTGAATATTGTATATCTAAACGCAGTCGTCTCCCTTGTTGGCGTTGCTGGAAACATTGTGAACTTAGTAATTTTCGTGAGACAGGGTTTTGGTGACAACATCAACAGAAGTCTTTTCGCTCTGGCCGTGGCAGACATCGTGTCCCTCTTGATTGGATTGATCTCCAGCCTATGCCGCAATCCAGACATCGCCAACGCTGACATCTCGCTTAACGCCGAAGAGTTTCAGGACGTGATGGTTCCTTTCGTCCGCGGCGCTCTGAGCCGCATCATCAGCTCCGTCACCGCCTTCATCACCTTCGAGCGCTGCTTTTGCGTCCTCCTCCCCTTGAATGTGAAAACAATCCTCACT…	m=312aa
BP24405-RA	BP24405	OG0003928	XP_013074106.1	probable G-protein coupled receptor B0563.6	dom=<51-G3DSA:1.20.1070.10(154)-204>	G3DSA:1.20.1070.10	Rhodopsin 7-helix transmembrane proteins	91.9	83.5	MEETMVISEKPLHTLVTTVTTENSSPVLRIALTSSAPITPTKVSYYLCVFKANSLEDLLLLYSIQCYVNPILSLLGLIANSISLVILKRSGFHKPSNILLFGLVIADNMCLLTTMNYGLIIFYFGPNKFYPMLCGFQYDENLNLFLAYSLQIFLFVGYWGRSVNTLIPVLITLERLLAVFKPLKFQRIVTRTRTTAATEASLVTKNDSNLASNVYNIRPNTLGLLCTALYLSHGFA	ATGGAAGAGACAATGGTTATTTCGGAGAAGCCATTGCATACACTCGTAACTACAGTGACAACTGAGAACTCATCTCCAGTACTTCGTATAGCCTTGACAAGTTCTGCTCCTATCACTCCAACTAAAGTTAGTTACTATTTATGCGTCTTTAAAGCCAACTCATTAGAAGACCTTCTCCTGTTATATTCCATTCAGTGCTACGTCAATCCAATTCTGTCTCTTCTAGGATTAATCGCCAACTCGATAAGCCTGGTTATACTAAAACGCAGTGGGTTCCACAAACCTTCCAATATACTCCTCTTCGGCCTAGTCATTGCAGACAACATGTGTTTACTCACTACCATGAACTACGGACTGATCATATTCTACTTTGGACCGAACAAATTTTATCCAATGCTT…	m=197aa
BP24803-RA	BP24803	OG0013138	XP_013094570.1	probable G-protein coupled receptor B0563.6	dom=<19-G3DSA:1.20.1070.10(318)-336>	G3DSA:1.20.1070.10	Rhodopsin 7-helix transmembrane proteins	40.5	98.5	MAMNKTYTSFTICNLDYTDKYIVLTLQIMDCYVNPTVSILGFIANMMSIEILRRSGLTKTSNILLLGLVVSDSMSQLTTMNFAIILEVFGSNWEYPELCGWQYGDELNYFLLVCNIVFKFLGFWGQYVNTAVPVLIVVERVLAVFKPLAFRDIVTRRAVVVGVVSTYIFWLPWSIFWMTIYNVSILMSKVMFLSRYTFLIKETTVFTVFYFYVCDILSSWFPMSFVIMGSILTWVKVKRTLNQRKKLTAAGQHVQWSKKTTRTLLTTCSIFSITHVVYSVMNYLIPDDDLLIHYIKLDFMSLVYLINTSSNFFVYVLANRKLLNVFRQIMHFDRHQV	ATGGCCATGAATAAAACATACACTTCTTTTACTATATGCAATTTGGACTACACGGACAAGTACATAGTCCTGACGTTACAAATCATGGATTGTTACGTCAATCCGACAGTGTCCATCCTTGGTTTCATCGCCAACATGATGAGCATTGAGATCCTTAGACGCAGTGGACTAACCAAAACTTCCAACATTCTTCTCCTGGGCCTCGTCGTCTCAGACAGCATGTCCCAGCTGACCACCATGAACTTCGCCATCATCTTGGAAGTGTTTGGTTCCAACTGGGAGTACCCGGAGCTGTGTGGCTGGCAGTACGGAGACGAGCTAAATTACTTTCTACTAGTGTGTAACATAGTATTCAAATTTTTGGGGTTTTGGGGTCAGTACGTGAACACAGCAGTGCCG…	m=336aa
BP24876-RA	BP24876	OG0006913	XP_013074106.1	probable G-protein coupled receptor B0563.6	dom=<46-G3DSA:1.20.1070.10(320)-365>	G3DSA:1.20.1070.10	Rhodopsin 7-helix transmembrane proteins	36	91.8	MQYLNINGTYVLFNDVTTPLVIIATKPQVPLRANPNWFCFLGSQDYLFPFMVLNCFVNPVLSFLGLFVNGLCLIVLAKGGFRKPSYILLFALVLADSMNMFISLDFPSRIRYFGPVKTKPGYCTFEYDAIMNQYLFVSQEFFNFVGLWGRTINATIPMIITMERILAVYFPVTFTRVVTPKSITASCCASYVIWLPHIIVQSFYRRLLYVQLSNGKVVAITTATEFLFNNFSILYSFTAYFLEAMTSWVPVCFVCLGCILIGIKVSVSISQRRKLTSLRKEQQWSPRTTRTLLTTCLIFAVTHAINALIGTLVTIDNKTPLLTYLLVEIAEFLNILNCTSNFLVYFFLNKKLWRVLLQIIRRRKLL	ATGCAGTACTTGAACATAAATGGAACTTATGTTTTGTTTAATGATGTAACAACACCTTTGGTTATAATTGCTACAAAGCCTCAGGTTCCTCTAAGGGCTAATCCGAATTGGTTTTGTTTTCTTGGCTCCCAAGACTACTTGTTCCCCTTTATGGTATTGAACTGTTTTGTTAATCCTGTGTTGTCTTTCTTGGGTCTCTTTGTCAATGGACTCTGTCTAATCGTGCTAGCCAAAGGAGGTTTTAGAAAGCCGTCCTACATTTTGCTTTTTGCACTTGTTTTGGCAGACTCCATGAACATGTTTATAAGCCTGGACTTTCCCAGCAGAATTCGATACTTCGGACCTGTCAAGACAAAGCCTGGTTACTGCACCTTTGAGTACGACGCTATCATGAATCAA…	m=339aa
BP25321-RA	BP25321	OG0011819	XP_013092074.1	putative G-protein coupled receptor F59B2.13	dom=<16-G3DSA:1.20.1070.10(335)-350>	G3DSA:1.20.1070.10	Rhodopsin 7-helix transmembrane proteins	95.5	100	MKTWNNVTITEDDLREDGETLMLQHFNWVIVFVLTPMIAVLGVMGNLTSVTVLIKLGLRKSSDILLVALAVSDISYMIGANSPAKLIYQWGRMEGFAFSESVSRVCFYIYHLFDILDWGGGHTSVGLPVFITLDRLIAVFFPLKFKLIVTRHRTLAAVLLFYAYSYGIQIYIRFWYKFKYTSSDEYNVTIGLIDRSELFWAQQAASKVIEDIYSASLAPLIAVSLGCLVIGIKLKLTALQRAKMTRREKKGKSLHGKQAHSSSHRTTKTLLSVCGFYCITCVFISLPSMLPKDCFFPLFSSAPSQAAVIVYNVLQLILCVNATSNFVIYVVMNRNFRKTFLTLFKIKQGGQQEL	ATGAAGACTTGGAACAATGTTACAATCACAGAGGATGATCTGAGAGAAGACGGCGAAACCTTGATGCTGCAACACTTTAACTGGGTCATAGTCTTCGTCCTCACTCCAATGATCGCAGTGCTTGGAGTTATGGGAAATCTCACCAGTGTGACGGTGTTGATCAAACTGGGTCTTAGAAAAAGCTCAGACATCTTACTTGTGGCCCTGGCTGTGTCGGATATATCTTACATGATCGGAGCGAATAGTCCAGCCAAGCTGATATACCAGTGGGGAAGAATGGAAGGCTTTGCTTTTTCCGAAAGCGTATCTCGGGTTTGCTTCTACATCTATCACTTGTTTGACATATTGGATTGGGGAGGAGGTCACACCTCGGTGGGCCTTCCTGTGTTTATCACCTTA…	m=356aa
BP25764-RA	BP25764	OG0019822	XP_013094570.1	probable G-protein coupled receptor B0563.6	dom=<1-SignalP-noTM(26)-26><197-G3DSA:1.20.1070.10(301)-497>	G3DSA:1.20.1070.10	Rhodopsin 7-helix transmembrane proteins	34.2	48.3	MFTVRFHLLYICVVLIFSQTIKNVRAISPESKKTNFTNLYLTMGKSNITFGRNKSNFTSASVKSNFTYGLINRPYKLGIKKTNSTKTLDAIFVNFDLFRKRVISTFVFNLTQLDKTLKAVSEELFDIGAIWLFLGYKLIKFLQHTNYNICAVWLYFEELKISNAFYEINDQKDLDSFFNKGIKRSLCNLTQSLSSTSKPEYVRLLDVMKFYVSPLFALFALCQNVLFIAILKFEVAKKTSNILLLAIVTAGSFQLFLSINFADIILYKIYREHRQENEYGCIQYSHTGLQIFKHVFIFIGTWGQFVFSSLTMLITTERLLAVFFPLRLKTLVTRKTVSCGVLGIFALWLPWTTLKTFCFYFFNIHLFSAHEILKRDFLLTLYLFERELGAFILNKGLPI…	ATGTTTACCGTCAGATTCCATTTGTTGTACATCTGTGTTGTGCTGATCTTCTCACAGACAATAAAAAATGTTAGAGCTATTTCCCCTGAGTCCAAGAAAACGAACTTTACAAATTTATACCTAACAATGGGCAAAAGTAATATTACGTTTGGAAGGAACAAAAGTAATTTTACCTCGGCAAGTGTCAAAAGTAATTTTACTTATGGCCTAATAAACAGGCCATATAAATTGGGAATAAAAAAAACAAATTCTACTAAGACCCTTGACGCAATTTTCGTGAACTTTGACCTGTTCCGGAAGAGAGTAATCTCTACTTTCGTTTTCAACCTAACGCAATTGGACAAAACACTGAAAGCAGTAAGCGAGGAGCTGTTTGATATCGGGGCTATCTGGTTGTTC…	m=260aa
BP27480-RA	BP27480	OG0012318	XP_013091324.1	probable G-protein coupled receptor 139	dom=<83-G3DSA:1.20.1070.10(313)-395>	G3DSA:1.20.1070.10	Rhodopsin 7-helix transmembrane proteins	96.8	99.5	MTKSQSKSGQQQSVLSNLISMLSNSTSALSSTDLEFSNSICELSNATLKLPNASVTSNTDHEFIISLLSNATAEWSNSSNVSHNSSQVHYPLSILTVVQKYALPPLLVFGIVTNVLTLLTLRSPALKQSPYVYLAALAAADLAALVLTFIDHICDHKDLAHTVFRIRVYYPITNMAATVGVNVMLVLTIERCFFVQCPLKAPIKCTVYRARMHIIIIFLFSLFVNLPRFFWYNVKVFNNSSEVGFHIFINYDPYLSKVIAWIHSTVHNFIPFLVMIVLNPFLVYKVRQQQKNRRNLGVHLLVSITIWSREQTRLTTVLNGIIFLFIVLVLPSAFADDPILKTIMGKDCNEDYIYIYQVTSNILMWFNFSVSFILYTFMNSKFLKAFKELLSAYTPGFLR…	ATGACTAAGTCACAAAGCAAGAGTGGTCAACAGCAGTCTGTATTGTCTAATCTAATCTCAATGTTATCAAATTCAACCTCCGCATTATCTAGTACAGACCTTGAGTTCTCTAATTCAATCTGTGAATTGTCAAATGCAACCTTGAAGTTGCCAAATGCCTCTGTGACATCTAACACGGACCATGAGTTCATTATTTCTTTGTTGAGTAATGCTACCGCTGAATGGTCCAATTCCTCCAATGTATCCCACAATTCTTCACAAGTGCACTACCCCCTTTCTATATTGACAGTCGTCCAGAAATACGCCCTGCCCCCACTGCTTGTGTTTGGCATCGTCACCAACGTCCTTACGCTCCTGACACTAAGGTCTCCAGCACTGAAACAGTCTCCGTACGTTTAC…	m=434aa
BP27920-RA	BP27920	OG0015062	XP_013074106.1	probable G-protein coupled receptor B0563.6	dom=<22-G3DSA:1.20.1070.10(329)-350>	G3DSA:1.20.1070.10	Rhodopsin 7-helix transmembrane proteins	37.5	95.2	MNTNDETSEIPIQPLQFAEFYFTSSDNDRFFLLILKCYINPAISIFGLAANFLGMTILRSSGLNKASNVLLFGLALADSLAIFFTINVAEMLLFFDPTKKYPRLAGWQYDQNVSFILYLLRSAFYFVGDWGAYVNTTIPAIITCERLVAIFSPLHFKKYITAKFAVVSVVISFVFWIPLSAFFHYVTPFDYVRISNTTHMGIWKLSDYYINNSRVILIVNNYVFEIMSSWAPVCFVTVGCIAIWVKVKVTMKKRRNLGAADRCSNTSTRTTKTLLATCAFFASTHFLYSVLIYIFDPDFFIYQKQFIVYEIMHSIYLINNSSNFFVYVAFNKKLWLIFKRMVFPQSRKRMINY	ATGAATACTAACGATGAGACCTCAGAAATACCTATTCAGCCGCTACAGTTTGCAGAATTCTATTTTACTTCATCTGATAACGATCGGTTTTTCCTTTTAATTCTGAAATGCTACATCAATCCTGCCATATCAATTTTTGGACTGGCCGCCAATTTTCTAGGCATGACCATTCTCAGGAGTAGTGGACTTAACAAAGCGTCCAACGTTTTACTGTTTGGCCTGGCTTTAGCTGACAGCCTGGCCATCTTCTTCACTATCAACGTAGCAGAGATGCTTCTATTTTTCGACCCAACCAAGAAGTACCCGCGCCTAGCTGGATGGCAGTACGATCAGAACGTGTCTTTTATCTTGTATCTCCTGAGGTCTGCGTTTTACTTCGTGGGAGACTGGGGGGCGTAC…	m=339aa
BP27927-RA	BP27927	OG0011243	XP_005104454.1	galanin-like G-protein coupled receptor npr-9	dom=<26-G3DSA:1.20.1070.10(347)-372>	G3DSA:1.20.1070.10	Rhodopsin 7-helix transmembrane proteins	37.6	93	MSNFTKNSDSLSVRTKQILSDEAYTIFTIVDVVILSEIVSLFGMFTNSITIIVLVRQGFRKSINVSLAGLAVSDFLSLVSLVCLCVGNNPWLIRADVSFDPIGVFYLTTGWPNTIFARITGWITAYITLERCLCVAMPLKIKRVLTRNTSFLILVLIYFGVIAGVCPIYFTTGLHWRYDAAKNRSIIGLNFIGANREDIKRVALAITNVFSPFTSFGLVIICTAILGFKLTEKSNWRNSVTRIARKVKGSPEKTVSKEKFISKKDANHNNERANTCNENGKAAKVVSPVSKDAKVIKLVVVLSSIYIISSIPAVVHFVWMILDPQYTVVGLQSNVHISVAGITFLFQAANSSANLFTYIYMSSSFRMEFYKLRPFKRCSPHSADDNIK	ATGAGTAACTTCACAAAAAACTCTGACAGTTTGAGCGTTAGGACAAAGCAAATTCTGAGCGATGAGGCCTACACCATCTTCACCATAGTGGACGTGGTCATCTTGTCCGAGATCGTCTCCCTCTTCGGCATGTTCACCAACAGCATCACCATCATAGTGCTCGTCCGCCAGGGATTTCGCAAGTCGATCAACGTCAGCTTGGCGGGACTTGCTGTCTCGGATTTTCTGTCCCTCGTCTCACTGGTGTGCCTCTGCGTGGGTAACAACCCATGGCTGATACGCGCAGACGTCTCTTTCGATCCTATTGGGGTTTTCTATTTAACCACCGGCTGGCCTAACACAATCTTCGCTCGAATCACTGGCTGGATAACCGCCTACATAACATTAGAAAGGTGCCTC…	m=362aa
BP27950-RA	BP27950	OG0018774	XP_013065603.1	probable G-protein coupled receptor 45	dom=<18-G3DSA:1.20.1070.10(323)-340>	G3DSA:1.20.1070.10	Rhodopsin 7-helix transmembrane proteins	76.5	94.8	MAAMNISHSLDDPYLDIFHWEIFSLVNSVIICTFIGLLGLLANGINMVVFVRQGLTTSMNISFFSMAISDILRILSVEWANICFNPYIERLKAPIMFDYVFYVTGGWTVGCAARITLYISLYITIERCICIVFPLTVRKFITTTRTKLVIVLIYFANTLTLVPEYMTVYLTWLYDGQRNATVLGVGFRGNRSQTKGITFMLHVLLIVIGLFCIVVMTTVLVLQLRRQRKWRMKNSGSSLSKESLSTRDRRSAVLVIVVATAVAVCYIPIASLSLVTVFVPDFYVGGKYFNLFRDSWALAFLSGIINSSSTILIYYRMSSKYKETFLKLLDLQLKLQKTNDNLTENG	ATGGCTGCCATGAATATATCCCATAGTTTGGACGACCCATATCTGGACATCTTCCACTGGGAGATATTCAGCCTGGTCAACAGCGTCATCATCTGCACCTTCATTGGTCTCTTGGGACTTCTGGCCAATGGGATCAACATGGTGGTCTTCGTCCGTCAAGGCTTGACCACCTCCATGAACATCAGTTTCTTCTCAATGGCCATTTCGGACATTTTGCGGATCCTTTCGGTGGAGTGGGCCAATATCTGTTTTAACCCTTATATCGAAAGGCTCAAGGCGCCTATTATGTTTGATTACGTTTTTTATGTGACTGGCGGCTGGACAGTGGGCTGCGCGGCCAGAATAACTCTCTATATCTCGTTGTATATTACGATAGAGCGGTGCATTTGTATCGTGTTC…	m=328aa
BP28578-RA	BP28578	OG0015387	XP_013082734.1	probable G-protein coupled receptor B0563.6	dom=<44-G3DSA:1.20.1070.10(329)-372>	G3DSA:1.20.1070.10	Rhodopsin 7-helix transmembrane proteins	97.6	100	MATTGRSANDLGTNFNTSFGAMTSALLMASLQAPTESPSHAQDSAIVSVNDLTTIEWVFAFVAVPMVSIPGLVGNVSSLIVLYRHGFKKTSNILLAALSVADACYLIGVNNIPAFMHEYSTGRGFHYSGTSCYVLYGLYRMYRLLELWGNWTSLTLPVLITIERLVAVYHPFKFPLIVTPRRTLVAVVISYLLWLPLNVYYFFLEDLVFVQQGGVIVGRIVPTRYYQDKVWYSVYLSVKKAAIILSEPIPILLVGIGCFMVGVKIRLAHAKRRKMMYFVSSVTNARGTPTFRTSWTLLLVCIVYSITIGTAFFLEMGISVDVSFTANIVLAAAIRLVKCIHSSCNFFIYIYINRNFQETYRSIFASWVRKHGHK	ATGGCCACAACTGGTAGGTCGGCCAACGATCTCGGCACGAATTTCAACACGTCTTTTGGAGCAATGACATCCGCTTTGCTAATGGCGAGCCTGCAGGCGCCTACAGAATCTCCTTCTCACGCCCAGGACAGCGCCATAGTGAGTGTGAACGACTTGACCACAATTGAATGGGTCTTTGCTTTTGTGGCCGTACCCATGGTCTCGATCCCTGGTCTTGTAGGCAATGTCTCCAGCTTGATCGTCCTCTACCGCCACGGCTTCAAGAAGACCTCAAATATTTTACTGGCGGCGCTGTCTGTAGCAGACGCCTGCTATCTCATCGGAGTCAACAACATCCCAGCATTCATGCATGAATATTCAACCGGTCGCGGCTTTCACTATTCAGGCACATCCTGTTAC…	m=374aa
BP28749-RA	BP28749	OG0019387	XP_013094570.1	probable G-protein coupled receptor B0563.6	dom=<46-G3DSA:1.20.1070.10(308)-353>	G3DSA:1.20.1070.10	Rhodopsin 7-helix transmembrane proteins	29.7	62	MSFWLSQTLGQSLAQENFMDRMNVTVVFSSANESHIILNASSDYSIQEGLVDSDRILRLIQLYIRPMIGTIGMIANILTLVVLTKMGVRKPSTILIISLIVADCLYFINSINVIQLLARFGHDTIRFTYYGWDFQENVSSFVFIVDRLLDVLHYLGAFVSTGVPVLITLERFLATFFPLTFKLLVTPKRVLILNIAVWLFWMPWALLVIFWFSLRSTVLPNGQLIFYRINTLSYYIDVDTYDILNTYFCNILSSIVPICLVCIGCLLIGIKVKRVQRQRRLMVSSNKTSSLRTTLTLVSVSLVFAVTNVIYVILSLVYENTPQSNFLKIIYQCLRILLDISSASNFFVLRRKKLLSPDSTITAKFIAVMPQYLITAFKDTKLQHYCKRSFKTTTLFTLI…	ATGAGCTTCTGGTTATCCCAAACGCTTGGCCAGAGTCTAGCGCAAGAAAACTTTATGGACAGAATGAATGTTACAGTTGTTTTCAGCAGTGCCAATGAATCTCATATAATTTTGAATGCATCTAGTGATTACTCTATACAAGAAGGTCTGGTCGACTCCGATAGAATCTTACGGCTCATTCAGCTATACATTCGCCCAATGATTGGAACGATTGGAATGATTGCAAATATACTCACGCTCGTTGTGCTAACCAAGATGGGTGTCAGGAAACCCTCGACTATTCTGATCATCAGTCTTATTGTGGCAGATTGTCTGTACTTCATTAATTCCATTAATGTCATACAACTTTTGGCGAGATTCGGACATGACACGATACGCTTTACTTACTACGGATGGGAC…	m=300aa
BP29031-RA	BP29031	OG0015889	XP_013072627.1	adhesion G-protein coupled receptor D1-like isoform X2	dom=<12-G3DSA:1.20.1070.10(263)-274>	G3DSA:1.20.1070.10	Rhodopsin 7-helix transmembrane proteins	28.4	79	MFNKEVNFAYPVAYKFVIYGSSFVSLLVYLTVVHLFKNFRSANNRTYIHRQYAACLVVTQFFVITMVFVSDWATEFTYCCHFMAVLLHYSLTSMHLWMLVEALVLASSLFCTYRMQSINIVSTIFCWGFPLFVVATATATYKDSYTAQSVCWIEKSVIYSFLLPTVLTVIMINIALLSYGIYIIKRSDDYTISMHNETTKKYLSVTTLLIPAQMLTGMVAVMAITLEDDGSVVFVYFTFTFIDGCSVIGVMFLAFHFSFITEDCLTIFRELNLRIPALLPGIMEDQIGRQGDKVPIATTNEQPLSLHQDLRRSRHSSSTDDLKSFVPNQ	ATGTTCAACAAAGAGGTCAATTTTGCCTACCCAGTTGCCTACAAATTTGTGATTTATGGAAGTAGTTTTGTATCACTTCTGGTATATTTAACTGTGGTTCATTTATTCAAAAATTTCCGATCAGCCAACAACAGAACCTATATACACAGACAATATGCTGCCTGTCTTGTGGTGACCCAGTTTTTCGTCATCACCATGGTCTTTGTTTCCGATTGGGCGACTGAATTCACATACTGTTGCCATTTCATGGCCGTATTGCTGCACTATTCTCTGACATCTATGCACCTGTGGATGCTTGTGGAGGCCCTCGTTTTGGCTTCAAGTCTTTTTTGCACCTACAGGATGCAGTCTATCAACATTGTGAGCACAATTTTTTGTTGGGGTTTTCCACTGTTTGTT…	m=264aa
BP30027-RA	BP30027	OG0014704	XP_005108644.1	probable G-protein coupled receptor frpr-1	dom=<15-G3DSA:1.20.1070.10(120)-134><135-G3DSA:1.20.1070.10(140)-274>	G3DSA:1.20.1070.10	Rhodopsin 7-helix transmembrane proteins	37.7	88.7	MNGPQGSGGTASAKDILISMETLDNVDNILNLGIISFLAILGICSNFLNIVVFSAQGFQDSVNISLTPMAIWDLLKCIVGLAIRVYGPLRWISPAYKKTWKNISTSTLNYVMAAYVAIERCLCVTLPFRLVIEYSYNTFYQDNGASVIDYFNLIGIVNPIFSFLVIVVCTAMIFYRMHKMSKFRSQSVRKQNHMSSRGRQIMKMLLVVITVYILALLPRFALYAGKMVEPGFYYLRAYHNLFNDCAYVVMTVYLINASVHLCNYLQVRHMCAPWQRKIKTVI	ATGAATGGACCTCAGGGAAGCGGCGGAACTGCCTCTGCTAAAGATATTCTCATCTCCATGGAGACCTTAGATAATGTTGATAATATTCTCAATCTTGGAATTATTTCGTTCCTCGCCATCCTGGGCATCTGTTCCAACTTTTTAAATATTGTCGTCTTCTCCGCCCAGGGATTCCAGGACAGCGTCAATATCTCGCTGACCCCGATGGCTATCTGGGATCTCCTCAAGTGCATTGTGGGACTCGCCATTCGCGTGTACGGCCCTCTGAGGTGGATTTCGCCCGCTTACAAAAAGACCTGGAAGAACATTTCTACGTCTACGTTGAACTACGTCATGGCCGCCTACGTGGCCATCGAGCGCTGCCTCTGCGTGACCTTGCCCTTTAGGCTCGTCATCGAA…	m=316aa
BP30090-RA	BP30090	OG0013710	XP_013081023.1	probable G-protein coupled receptor 139	dom=<1-G3DSA:1.20.1070.10(280)-280>	G3DSA:1.20.1070.10	Rhodopsin 7-helix transmembrane proteins	91.5	89.3	NLLTIVVLYRRSLKDRNLHFFLASLCSFNIVVLCVRVPRFLLEYVLEKDFSQFNMTACMYILWLDLTLVSITTWHVTFITVCRVVYVLCRPRNFSSQKCSVVAILLLCTLCSMVNATLIQKGLVVFTNNGTYSLCELGAGTWQFWFESTVNAFLPMALLLVCDVSLCLLSLYLRSRTSNFGLTARGSSYFVCLSKRLLPVVFMSTLLIIVTSLPIRMMENFKEKVFRTQAETNLYNTIARILLFMNHTVNYFLYCFLEKRLRSQVRLLFFPGRDCCCLCLGEVTPDPKNSSRGQIPVSLSALSPDSSETFSKREECLRKNKSNILDNT	AACCTGCTGACCATCGTCGTTCTCTACCGTCGCTCTTTGAAAGACCGGAACCTACACTTTTTCCTGGCCAGTCTGTGCAGCTTCAACATTGTGGTCCTGTGCGTGCGTGTTCCCAGATTCCTGCTGGAGTACGTCCTAGAGAAGGATTTCTCACAGTTCAACATGACTGCTTGCATGTATATCCTATGGTTAGATTTGACCCTAGTGTCCATTACAACATGGCACGTGACGTTTATTACTGTGTGTCGAGTAGTCTACGTTTTGTGTAGACCCAGAAACTTCAGTTCACAGAAGTGCAGTGTAGTTGCTATTCTCTTGCTGTGCACATTGTGCAGTATGGTCAATGCAACTCTAATTCAAAAAGGACTTGTAGTCTTCACTAACAATGGAACCTACTCA…	m=293aa
BP30581-RA	BP30581	OG0012409	XP_013073876.1	probable G-protein coupled receptor B0563.6	dom=<26-G3DSA:1.20.1070.10(328)-353>	G3DSA:1.20.1070.10	Rhodopsin 7-helix transmembrane proteins	97.5	100	MNNFSSLQTSQANILTLQVPLISLQTYELWVEILHVPTLALSILGIITNIVNIRVFLRQGVTSDSPTMSLFALSVSDFLVCSLIFPQAVCFYFDAHSDIQNVLIKNCFVLSTMASTYPHIVCTKITCWLTVYISVERAVSVVLPLKVKSMFKVQNTVKIIVLICLVLVVAHIPYATTTSVIWLSDPNRNNSYRAVNSHSALGSLFFQLNNIIINLSLTSVAMIVVAMATFTMVTRLIRSRKWRALVSSAKYAQRTSQNDNASEALSLKETEVVKTMVAITTIFLACQAVSHIPAIVMSTVPGVAVDGYNRYVFNLIYSVRFVFEVLNSAVHFFVYFKLSSKYNKTLTELRTNSS	ATGAATAATTTCTCAAGTTTACAGACGTCCCAAGCCAATATTTTAACCCTTCAAGTCCCACTAATCAGCTTGCAGACGTACGAGCTCTGGGTGGAGATACTGCACGTGCCGACTCTGGCGCTCAGCATTTTGGGAATCATCACCAACATCGTCAACATCCGTGTTTTTCTAAGGCAAGGCGTGACATCGGATAGCCCCACCATGTCTCTCTTCGCCCTCTCCGTCTCCGACTTTCTCGTCTGTTCGCTCATCTTTCCCCAGGCCGTCTGCTTCTACTTCGACGCTCATTCGGACATTCAGAACGTGCTGATCAAAAACTGTTTCGTCTTGTCCACCATGGCGTCGACGTACCCTCATATCGTATGCACGAAGATTACTTGTTGGCTGACTGTGTACATC…	m=354aa
BP30582-RA	BP30582	OG0012210	XP_013073876.1	probable G-protein coupled receptor B0563.6	dom=<29-G3DSA:1.20.1070.10(334)-362>	G3DSA:1.20.1070.10	Rhodopsin 7-helix transmembrane proteins	42.3	96.7	MNIADLEATNSTVFSVSIVTPEVYRLCIEILHVPLFIFGVFGIFSNGFNIVVFAKQGVASDSTTVSLVALSVSDLLGCAFMLPQPVCFYLKSTSDSGAALEHNCFALTTMTCTYTHIICSKVTCFITAYISVERAVSVVFPLRVKRIIRMQSTVTVIIAIFIVAVALHAPYAASIEMVWGSTLDNSTVVTLRVTALGKLFNAINNILIAMVLTTASMVTVAIATVVMISRVHVSVKWRLGHARNGNSFLANAKASDKNVCTKMSGKMSSKNIEMCKTVMGIMTLFLVCSACSHIPAMAVLSLPGMSSYGVNRYLYEIFYTMKFDFDLINSSANMLFYIKISSRYRQTMVHMLGKFKSEPRTLNMK	ATGAATATTGCAGATTTGGAAGCGACCAATAGCACAGTCTTTTCTGTTTCTATAGTAACTCCGGAAGTTTATAGGCTGTGTATTGAGATACTTCATGTGCCACTGTTTATCTTCGGCGTCTTTGGAATCTTCAGCAACGGTTTCAACATTGTGGTGTTCGCCAAGCAAGGGGTAGCCTCAGACAGCACCACCGTGTCCCTTGTCGCCCTCTCCGTCTCGGATTTGCTGGGCTGCGCCTTCATGCTGCCCCAGCCCGTGTGCTTTTACCTCAAGAGCACCTCGGACTCGGGCGCCGCCCTGGAGCACAACTGCTTCGCCCTGACGACGATGACCTGCACGTACACTCACATCATCTGTAGCAAAGTCACGTGTTTCATCACGGCCTACATCTCGGTCGAG…	m=359aa
BP30584-RA	BP30584	OG0012127	XP_013073876.1	probable G-protein coupled receptor B0563.6	dom=<11-G3DSA:1.20.1070.10(326)-336>	G3DSA:1.20.1070.10	Rhodopsin 7-helix transmembrane proteins	38.3	95	MSVLSVDVYHLCLQILHVPLSVFVILGILTNGVNIVVFVKQGVTSGSITWALFAMSATSFLASVILLPQVVCYYAEMVNADVCNACSLISTATIFLHLIWNKVTCFFTVYISVERAICVVRPLHVQTYMKLQYKVFIVLSLCVVTTLAYVGYSATLKIAWVPSQVWNGTMVFLLSQTDSSSLFYLLNFIVNSLVVTNVAIVTIATSAVVMVTRLNATRRWRESVTHTARPAHPRKGSKPKPSCKLSSKNVKLCRTVVVITLFYLACLLCSHLPVMTFLVMPGVSFDGENKMLLDVILTIRFDLDALYSSFNIFFYLKLSSNYREIFFSLFNCPKLCAR	ATGTCTGTATTAAGTGTTGATGTCTATCATCTCTGCTTACAAATCCTGCACGTCCCGCTCTCTGTCTTTGTCATCCTGGGCATACTGACAAACGGTGTGAACATTGTGGTCTTCGTCAAGCAGGGAGTCACGTCTGGAAGCATCACCTGGGCTCTATTCGCCATGTCCGCTACCAGCTTCCTAGCCAGCGTCATCCTCTTGCCGCAGGTCGTGTGCTATTACGCGGAAATGGTGAACGCTGACGTCTGCAACGCGTGCTCTTTGATCTCCACGGCAACTATCTTCCTTCACTTGATATGGAACAAAGTCACGTGCTTCTTCACTGTCTATATCAGCGTGGAAAGAGCTATATGCGTGGTACGCCCACTGCACGTGCAGACCTACATGAAGCTACAGTAC…	m=326aa
BP30813-RA	BP30813	OG0019828	XP_013074106.1	probable G-protein coupled receptor B0563.6	dom=<36-G3DSA:1.20.1070.10(232)-267>	G3DSA:1.20.1070.10	Rhodopsin 7-helix transmembrane proteins	39	89.9	MDLLTRDQTTTYVPPNDVIKTSAPEMKVNYTIFCLYSVGSANEKLALQIISCYANPALAIVGFSANMLCIEILRRSGLRKPSNIFLLSLVVADSMSQLQSMNFGEILMFWGPDQKHSELCGWQYGETVDFFLFVSTVGIYVLGGLGGCVNTFVPVLITAERMIAVFFPITFKKIVTTKTAVIAAFIAYAIWIPWVLTFSTLYQFYRIPIYNKDYYSFVALGMKYFKNRPLYDLLNHYVFQVFSSWVPVAIVSVGCTFIGVKVFYTLRL	ATGGACTTGTTAACCAGAGATCAGACCACCACGTATGTGCCGCCAAATGACGTCATTAAAACCAGTGCGCCAGAAATGAAGGTAAACTACACTATATTCTGCCTGTACAGCGTGGGCTCGGCCAATGAGAAATTGGCGCTTCAGATCATATCTTGTTACGCCAACCCTGCCCTAGCTATTGTGGGGTTCAGTGCCAACATGCTCTGCATTGAAATTCTTCGACGCAGTGGCCTGAGAAAACCTTCAAACATATTTCTCCTGAGTTTGGTCGTAGCAGACAGCATGAGCCAGCTGCAGTCCATGAATTTCGGAGAGATTCTGATGTTCTGGGGCCCAGACCAAAAACACTCGGAACTTTGTGGCTGGCAGTACGGGGAAACGGTAGACTTCTTTCTGTTT…	m=241aa
BP11373-RA	BP11373	OG0011509	XP_013079087.1	adhesion G protein-coupled receptor E3-like	dom=<77-Ig(64)-140><251-G3DSA:4.10.1240.10(56)-306><327-PF16489(185)-511><520-PF01825(41)-560><576-PR00249(25)-600><640-PR00249(24)-663><719-PR00249(26)-744><761-PR00249(21)-781><791-PR00249(22)-812>	G3DSA:4.10.1240.10	GPCR, family 2, extracellular hormone receptor domain	93.016	100	MAKQHIIFVGYILALGQCSDNKTLQENVNIMTRTLMKRDLETPYEDLAENGKEGSSHDVVNVLSFSATSSSSNASNTSLIVPPGDNVTMTCEVDNTEREITFSLPRKFPDYKIEPGYSKAYIHINNVSCIHTGCYGCMVYPTEIAIKVPCEPFFINLQPPDFEEDVFKVLFYVVSYPEITSLHFWSGDSSIAKDSILDYEGMGRRIEYTQLDCSLNYCVNFTLKHNSISTREDITVRISNSVGDLNIIIPKRQVRCPEIEEDGIVFEKTFPGSRFETSCPEEYIGTVSRRCDNEGAWEAPRFTNCTRPVFQDVINKLTSSVTSDTLADVAQNVAEVFQVEYQTIVSGDIKNVAEIFSQIGNSAKQFNLTVSKETMETLTKTVDKLLAADDSVWMEVSRD…	ATGGCTAAACAACACATCATTTTTGTTGGTTACATACTTGCTTTAGGGCAATGTTCAGACAACAAAACTCTGCAAGAAAATGTAAATATAATGACACGTACTTTAATGAAAAGAGACTTAGAGACACCTTATGAAGATCTCGCAGAGAATGGTAAAGAAGGATCAAGTCATGATGTTGTAAATGTCTTGTCGTTCTCCGCCACGTCCAGCTCATCGAACGCATCCAACACGTCGTTGATAGTCCCTCCTGGGGACAATGTGACAATGACCTGTGAAGTGGACAACACTGAAAGAGAGATCACGTTCTCTTTACCACGGAAATTTCCTGACTACAAGATTGAACCAGGCTATTCTAAAGCTTACATACATATCAATAACGTGTCATGTATTCATACAGGT…	m=902aa
BP23214-RA	BP23214	OG0005989	XP_013065950.1	adhesion G-protein coupled receptor F1-like	dom=<1-SignalP-noTM(21)-21><32-PTHR45645(148)-179><261-PTHR45645(165)-425><538-G3DSA:4.10.1240.10(59)-596><897-cd15040(228)-1124>	G3DSA:4.10.1240.10	GPCR, family 2, extracellular hormone receptor domain	93.262	21.3475	MKSNAAVRFLLIFMFPKPSDSLCASGKDEETLTSWRGKISSPSLLEGGYPNNQLCRWTIILPSALKIILTIENTDLQEPVNGSCSDYLQISTGNSTLVFTCGSRKTPQFVTTLETSVNVTFHSDESDEDNKGFRLTYTGICDGNISNSMVLFTPGYPNKPTWNMICLWFIEADQRIVLLQLEGLNKEIPACDQSPLELSNNTQQTRLCSSEEVLLHGKVKLKMTINNNIKSWIGKIHLTFRPPMKCGSTPSEPTTMSNWSAEFKSPGFDSGLYDNNQRCIWVINIPSAAKIQITFKTFNLNSNENECDDYVEVTDSESVLFFDCGYITTPFQVTSLENLIQVVFYSDYENTSIGFNAVYEGLCGGVVENSVLLRTPNYPSAPQSNTVCRWLVGSEFHVS…	ATGAAGAGTAACGCCGCAGTTCGATTCCTCTTAATTTTTATGTTTCCTAAACCTTCAGACAGCTTGTGTGCATCAGGTAAGGATGAAGAAACGTTGACCTCCTGGAGGGGTAAAATCTCAAGTCCTAGTCTATTAGAAGGCGGCTACCCAAACAATCAACTTTGCCGTTGGACCATCATCTTACCTAGTGCCTTAAAGATCATTTTGACGATAGAGAATACGGATTTGCAGGAGCCTGTGAATGGGAGTTGCTCTGATTATCTGCAGATTTCCACTGGGAACAGTACACTTGTATTCACCTGCGGCTCTCGTAAAACGCCCCAGTTTGTGACCACACTTGAAACGTCCGTGAACGTGACTTTCCACTCAGATGAGAGCGACGAAGACAACAAGGGGTTT…	m=282aa
BP01079-RA	BP01079	OG0010439	XP_013079859.1	G-protein coupled receptor 54-like	dom=<28-PR00237(24)-51><161-PR00237(25)-185><203-PR00237(27)-229>	PR00237	Rhodopsin-like GPCR superfamily signature	99.306	100	VHKEVGKNVKAYWCVNNWDAVLYSRLYEIYMLFLMLILPLLIMTFAYVSIIRELWTMASLRSSMTSRSYIVKRNSQNNTTNGQCSGMTNGSNTAWSAARDVGGGSARFAFRTKNSTGATCHSTGASCHSTPGSSPGRHSERSPVIRAQPREGDDDKTKKQVIKMLVAVIVVFIVCWAPILISQALTAFDVINNLNYGFLKPMRQVFYLMAYANSCINPLIYGFMSKHFRSTFYHALCTCWKSPHSLRSRVLHRQTSWQSRSTHIRELGDLELTSVEVGGCGSCTPSNV	GTTCACAAGGAGGTCGGGAAAAATGTCAAGGCTTACTGGTGCGTCAACAACTGGGACGCTGTCCTGTACAGCCGGCTGTACGAGATCTACATGCTGTTCCTAATGTTAATTCTGCCTTTACTCATCATGACATTCGCCTACGTCAGCATTATACGTGAACTCTGGACCATGGCCAGTCTCAGGTCAAGCATGACCAGCCGAAGTTACATTGTGAAAAGAAATAGCCAGAATAATACTACCAATGGTCAGTGTAGCGGAATGACCAATGGGTCCAATACAGCTTGGTCTGCTGCTAGAGATGTTGGTGGTGGCAGTGCCAGATTCGCTTTCAGAACAAAAAACTCTACCGGGGCCACGTGTCATTCAACCGGTGCCTCCTGCCACTCCACACCTGGTTCC…	m=288aa
BP01082-RA	BP01082	OG0019555	XP_013079859.1	G-protein coupled receptor 54-like	dom=<68-PR00237(25)-92><101-PR00237(22)-122><146-PR00237(23)-168><182-PR00237(22)-203>	PR00237	Rhodopsin-like GPCR superfamily signature	98.802	59.4306	MARHDSGHTIYNTVEEQLLLVGNHNGTYSIPSSHGTNTMKHNSSTTDDYDYEQNDFGLDEVPLDELVPVAVVYGLTLLLGVIGNSLVIVSVTRYQRMRSITNIFLLSLASADLLLVCICIPVKFAGFATYTWAFGELLCKGVHYLQNVSSVCSVLTLTAMSMERYYAIRHPMRAKYMCTPGRAWRVTYVLWTTSIILALPIIFQKNVRRRFKKSHTRVFHLHLFRRNSLIFEAGGRGWELLMSSARTRPTLKCVGGWAGLACRKRCGCGKRVVLWPDERCF	ATGGCCAGGCATGATTCGGGCCATACGATATATAACACTGTTGAAGAGCAGCTTCTTTTGGTGGGAAATCACAATGGAACATATTCGATACCATCAAGTCATGGAACCAATACTATGAAACACAATAGTTCCACCACGGACGATTACGACTATGAGCAAAACGATTTTGGTTTGGACGAAGTGCCACTTGACGAACTGGTTCCGGTGGCCGTTGTGTACGGACTAACACTTCTGTTGGGAGTCATCGGGAATTCCTTGGTCATTGTCTCGGTGACTCGTTATCAGCGCATGCGCAGCATTACCAACATTTTCCTGTTGAGTTTGGCGTCTGCTGACCTTCTTCTGGTCTGCATCTGCATACCAGTCAAGTTTGCTGGATTTGCTACCTACACTTGGGCC…	m=167aa
BP01601-RA	BP01601	OG0006103	XP_013071776.1	G-protein coupled receptor 54-like	dom=<71-PR00237(25)-95><104-PR00237(22)-125><149-PR00237(18)-166>	PR00237	Rhodopsin-like GPCR superfamily signature	97.59	100	MTTAFNVTLHLLADSIAYNVEYPINTRVVANSDLRGHTTVNHTGAGFNIFAYSYDINELAKPWIREPQFIPLVVVYGLFFIVGITGNSLVIAVLCLGRAGNCVTFPCLVSMAWADVLFLMVCVPHSIVTYFISHWTLSTFLCKMSGFVENLSANATVLNLILISME	ATGACGACAGCGTTCAACGTCACCTTGCATCTGCTTGCAGACAGCATTGCCTACAACGTGGAGTATCCCATCAACACCAGGGTCGTCGCCAACTCTGACCTGCGGGGCCACACCACAGTGAACCACACGGGCGCCGGATTTAACATCTTCGCCTATTCGTATGACATAAATGAGCTGGCGAAGCCTTGGATCCGGGAGCCCCAGTTCATCCCTCTCGTGGTGGTCTACGGCCTCTTCTTTATCGTAGGTATCACAGGTAACAGCCTGGTCATTGCAGTGCTGTGTTTGGGGCGTGCCGGAAATTGCGTCACATTCCCCTGTTTGGTCAGCATGGCGTGGGCGGATGTCCTGTTTCTCATGGTGTGTGTACCACATTCTATAGTCACCTATTTCATCAGT…	m=166aa
BP02958-RA	BP02958	OG0015861	XP_013066510.1	G-protein coupled receptor 39-like	dom=<43-PR00237(25)-67><75-PR00237(22)-96><125-PR00237(23)-147><308-PR00237(27)-334>	PR00237	Rhodopsin-like GPCR superfamily signature	94.083	94.9438	MFFQKTNKITMNSTNQVKVVLTTQPDNLLDVSDEVFEALNIAINCIVVHLLSSLGVIGNSLNIAVLSQHSMRDTTNLILLCLSVSDLCFSCFMEIYYINKIVFYFDQYLSMTMWSYISVLTVPVQTLLFFTSTSLVMILSVERMVAVCFPFHVSRIVTRFRIKFLIGVFIFGLAGVVSPLYGARTLETVTFNNVTIVSGVSTEFFTNAYISAFYMFLTIYLLVFITSVVIVCTIITLASLTVSSNKIQHLSAEVMLKRAREMRSARTSLCLSSSLIFLVLVPSGLFDIIFASNNSLFRFTTKALMVLNTFKQILYLFHSSFNLVLYVFTSPKFAQTFRRIFQIKDWLKIFEHTKNI	ATGTTCTTTCAGAAAACCAATAAGATCACCATGAACTCTACAAATCAGGTCAAGGTCGTGTTGACGACCCAGCCAGACAATCTTCTCGACGTCAGTGATGAAGTGTTTGAAGCCCTGAACATAGCCATCAACTGCATCGTGGTCCACCTGCTCTCCTCGTTAGGCGTCATCGGAAACAGTCTGAACATCGCGGTCCTGTCCCAGCACAGTATGAGAGACACCACCAATTTGATTCTGCTCTGTCTCTCAGTGTCCGACCTGTGCTTCTCCTGCTTCATGGAGATCTACTATATCAACAAGATCGTGTTCTACTTCGACCAATACCTGTCCATGACGATGTGGTCGTATATATCTGTCTTGACCGTCCCAGTGCAGACCCTGCTCTTTTTCACGAGCACA…	m=338aa
BP02984-RA	BP02984	OG0019358	XP_005094618.2	putative G-protein coupled receptor F59B2.13	dom=<41-PR00237(25)-65><73-PR00237(22)-94><133-PR00237(23)-155><314-PR00237(27)-340>	PR00237	Rhodopsin-like GPCR superfamily signature	35.2	85.4	MTMEVSTIGSNITSNMIAENSSIIRDTIIVGRFVILFNLYATVLINPLIAIFGLIGNAISIRVLIKSGLEKSSNILLVSLCVADSFCLISAVNIANIISFLPGKRPTDFNMWEYSEQASYVLYILAIIFQICFFFGVPLSATIVTLITMERFVAVFYPLHFTSIVTKNRAWIAVAMSYILWIPYPVYISTFYRFLYREIIAWDLYVGNASFLPNDVIVFIELNLVTPLGSYIPFILVTGGSLLIALRVKVTMKKRQTMVSASAKTSTKTFKTTTTLLTVCIVFSVTKFASVMAYVVDYTDQKSAEVVNLRLTLGIVTILLDMLNASSNFIIYIACNKKFRTTVKEMIKHK	ATGACAATGGAAGTTAGTACGATTGGTTCAAACATAACTTCAAATATGATCGCAGAAAACAGTTCTATAATTAGGGATACAATTATTGTGGGCAGATTTGTTATACTTTTTAACTTGTACGCAACAGTATTAATAAACCCTTTGATAGCTATTTTTGGCCTCATCGGAAACGCCATCAGCATCCGGGTACTTATTAAGTCAGGACTCGAGAAATCCTCCAACATACTTTTAGTATCTCTCTGTGTGGCAGACTCGTTTTGTTTGATTTCTGCTGTGAATATTGCAAACATAATTTCCTTTCTTCCAGGGAAGAGGCCGACAGACTTTAACATGTGGGAGTACTCAGAACAGGCGTCTTATGTGCTGTATATACTGGCCATTATTTTTCAGATCTGCTTT…	m=304aa
BP03208-RA	BP03208	OG0000174	XP_013089698.1	G-protein coupled receptor GRL101-like	dom=<186-CLECT(122)-307><333-PR00373(15)-347><348-PR00237(21)-368><379-PR00237(22)-400><431-PR00237(23)-453><466-PR00237(22)-487><565-PR00237(25)-589><602-PR00237(27)-628>	PR00237	Rhodopsin-like GPCR superfamily signature	88.141	49.2114	LSSTFPILNCASKTTELLIFIDCREYVLEQLEDIHLLETYLRLNRKWEISNITYMTFSENGVYTLSESKLIADASLANFITVNCSETIPRYTAFQESKVWCKKNVNTTRIAFIMDVSSFICNDFYANVNEEFVENQHLNIYFFIYHGAKTTWLDRFYCFKRNFMHIEDIKDITYLAEFYSTICADTNCPSQNLSYTSKNALHSFYHIKLDPQEISSEEARQYCSQIPNNYMLSLETMEELEFIFQYLHDTSLLTISSELHLHIGLRFACWFFFNWSSGFPFVLHHFVKTEIKGCLFHGDKWYPEYCFVLTPEKYDQHYELFVINKCHGPIDVISSCKNLVGDVFKRFVIWIVGLVTIVGNGIVLAYRLVWNREIFKKAYGLYVTGLAFSDFLMGIYLMM…	TTATCTTCTACTTTCCCGATACTGAATTGCGCCTCAAAAACAACAGAACTTTTGATTTTCATTGACTGCAGAGAATATGTATTGGAACAACTTGAGGATATACATTTATTAGAAACATATCTTCGCTTAAACAGAAAGTGGGAGATCTCTAACATTACATACATGACATTCTCAGAAAACGGTGTATACACACTAAGTGAATCAAAACTTATTGCAGATGCATCTTTAGCTAACTTTATAACGGTGAACTGCAGTGAAACCATCCCTAGATATACCGCATTTCAAGAATCTAAAGTTTGGTGTAAGAAAAATGTTAATACCACAAGGATTGCCTTTATTATGGATGTTTCTTCTTTTATCTGCAACGATTTCTATGCAAATGTTAATGAAGAATTTGTT…	m=312aa
BP04111-RA	BP04111	OG0000288	XP_013091602.1	probable G-protein coupled receptor C02B8.5	dom=<39-PR00237(25)-63><71-PR00237(22)-92><159-PR00237(24)-182><266-PR00237(25)-290><311-PR00237(27)-337>	PR00237	Rhodopsin-like GPCR superfamily signature	83.7	99.2	MDAYYTKQGTVNYTTKSTVSIVKPDGLVSYEVREIVVTANILFGEIVGLLGIVANVINVVVFSKIGFSDTVNISLAALAVSDVGALVTLQWFNVIVNPWFLQLDLPFLPLEIQSLTAGYPHNYFVKVTGFITAFVAFERCLCVTLPFKVKTLITKRIALAFNVAVFFVIALTMFPVYYTAYYDWKFDAKKNKTVLGIFYTKNINDVLGPSLFLTNSVVPLVSFAVIILCNIVIAFRLKRASVWRQMSSGAAITTPGAAVSVKEKKMVKMIVIVSVIFIICFIPSSALLTARAIIPELSISGIYSNINWIVATYALEMETVNSSITIVVYYRMSSKYRETLLVILGRHVNTKKTSSTTLNVSQRTETSDLNSC	ATGGATGCCTATTACACTAAACAAGGCACAGTCAATTACACAACCAAGTCAACTGTCTCCATTGTCAAGCCTGATGGACTGGTCAGCTATGAAGTCCGTGAAATCGTCGTGACGGCTAATATCTTGTTTGGGGAAATTGTCGGCTTGCTGGGGATAGTAGCCAACGTGATCAATGTTGTCGTCTTCAGCAAAATTGGATTTAGCGATACCGTCAACATCAGCCTAGCAGCACTGGCTGTAAGTGATGTTGGGGCCCTGGTCACGCTTCAGTGGTTCAACGTGATTGTAAATCCTTGGTTCCTCCAGTTGGACCTCCCGTTTCTGCCATTGGAGATTCAAAGTTTGACCGCAGGCTACCCCCACAACTACTTCGTCAAAGTGACCGGATTTATTACTGCC…	m=369aa
BP06465-RA	BP06465	OG0014346	XP_013070902.1	probable G protein-coupled receptor 85	dom=<171-PR00237(25)-195><204-PR00237(22)-225><250-PR00237(23)-272><286-PR00237(22)-307><332-PR00237(24)-355><429-PR00237(25)-453><467-PR00237(27)-493>	PR00237	Rhodopsin-like GPCR superfamily signature	98.4	100	MSAVPTGNDSSTGMAVYAPSTEGARAPLHGASVSDFVTRIWEASTTPHGDASTEAPRSHVSELLSDMEKREDMVSFPAAYLNENASSHVPQWTDVANLTNRINTSAGWMWQYFDTTDHTTAVPTAAAYSDQTEASTFQAIDLSPVLTLIPSHNPQADIVLNVGVVSWDVIFKVMVLVIISLVGFVGNVKAIWSVVKESHLHRPPFYFLLSLGVTDLSRAVFCLPVVITTVLNGAQWRHGESACKLFAFATSFFIFSSALSLLAIAIDRHVSIVYSKTYRRRSLGIANLVAAIIIWVVAFSVSFPPVVGVGDYVFIPEEAQCTYQHKHYSSNDSVASVLMFLAILFLTYFLYFRIFRFLRAHRRMRPLQHTPARSSNWAFVGPGANGQAFINWLNGFGGQ…	ATGAGCGCGGTGCCAACCGGAAACGACTCAAGCACCGGCATGGCTGTCTACGCCCCTTCCACAGAGGGGGCGCGTGCTCCCCTTCACGGCGCGTCGGTGTCTGATTTTGTAACCAGGATTTGGGAAGCCTCTACGACGCCTCACGGAGATGCAAGCACTGAGGCGCCAAGAAGTCACGTGTCTGAGCTGTTGAGTGACATGGAGAAACGTGAAGACATGGTAAGCTTCCCGGCAGCTTACTTGAACGAGAATGCGTCTTCCCACGTGCCGCAGTGGACGGACGTGGCCAACCTTACCAACAGGATAAACACTTCAGCTGGCTGGATGTGGCAGTACTTCGATACCACGGATCACACCACAGCCGTCCCCACCGCCGCCGCCTACTCCGACCAGACCGAG…	m=516aa
BP07430-RA	BP07430	OG0003622	XP_013076832.1	G-protein coupled receptor moody-like	dom=<45-PR00237(25)-69><78-PR00237(22)-99><206-PR00237(24)-229><257-PR00237(25)-281><291-PR00237(27)-317>	PR00237	Rhodopsin-like GPCR superfamily signature	98.596	100	MMSNYEIVQPTGTDRSLNISQYDHIGNASASCDGIHCYPGVIFEVATIMTIVLAVFGAFGNVLTILAIVTSRLKMNVNSILICNLSVADVVYCSFILPLQAMTFYHKGWTLSDLLCQLHASLRIWLIGVNMMLLSTIAFYRFLHVVHPQSHTRYTQRPWFIAACVLCWALPFFFCITPLIGIWGSFDFQERILQCTFSTNSSKSHKITTITAGYVVPCLFICVCYARLGCVVCTSRQRASRGSQYRRQRARRESFRLTGMMLLIFLGFLIGTTPFFIINTVDNRLKYPMPHIWSPFLAWIMYSMNPVIYTVMDVNFQRAYHRLLLCMIFKPDNVVETSVADRQSSLIKGKHDHPPQ	ATGATGTCCAACTACGAGATCGTCCAGCCCACAGGAACTGATAGGTCGCTTAACATCTCTCAGTACGACCACATCGGCAATGCGTCCGCCTCATGCGACGGCATACACTGCTACCCGGGGGTCATCTTCGAAGTGGCCACCATTATGACCATTGTCCTCGCCGTCTTCGGCGCCTTCGGGAACGTACTGACCATCCTGGCCATCGTGACCAGCCGACTGAAGATGAACGTCAACAGTATCCTGATCTGCAACCTGAGCGTGGCCGACGTAGTCTACTGCTCTTTCATTCTGCCCCTGCAGGCCATGACCTTTTATCACAAAGGTTGGACGCTGTCCGATCTACTGTGTCAGTTGCACGCCTCTCTACGGATCTGGCTTATTGGAGTCAATATGATGTTA…	m=356aa
BP07666-RA	BP07666	OG0005067	XP_013077449.1	G-protein coupled receptor 54-like	dom=<72-PR00237(25)-96><105-PR00237(22)-126><150-PR00237(23)-172><186-PR00237(22)-207><236-PR00237(24)-259>	PR00237	Rhodopsin-like GPCR superfamily signature	77.7	72.2	MPIIVNSSSKSLDLADSMLNDTFSQASHANLSHLVELLNHQDNLTSANDGADIYDYDYDDSTGHLPLDDLVPNALGYGLTLVLGLTGNILVIVSVARYRRMHNVTNIFLLSLATADLLLVTTCVPVKFARFFTFTWQYGEVLCKFVHYLQNLTIICSVLNLTGLSLERYYAILHPMRAKYTCTVTMARRFVVLIWTMSIVMAIPILIGQRQVLVGKKIQGYWCVEEWSPLMAKIYNLYMILVVFVLPLGLMAYAYTCICRRLWQVQYQHSTMRAAQYHIRPERTVTPLPSPQYGNENRSFLRTSISIYGKRIGALNEDFTRKQSVQKLAYTLSQQQLAYTLSQKQLAYTLSQQQLAYTLSQQQLAYTLSQKQLAYTLSQQQLAYTLSQKQLAYTLSQKQ…	ATGCCAATCATCGTCAACTCCTCATCGAAATCTCTGGACTTAGCAGACTCCATGCTTAACGACACATTTAGTCAGGCTTCACATGCCAACCTCTCACATTTGGTTGAGCTGCTCAATCACCAGGACAACCTGACCTCAGCTAATGATGGTGCAGACATTTATGACTACGATTATGACGATTCCACGGGTCACCTACCCCTGGATGACCTTGTTCCTAACGCCTTGGGATACGGTCTGACTTTGGTGCTTGGACTGACTGGCAATATTCTGGTTATTGTATCAGTTGCCAGGTACAGGAGAATGCACAACGTGACAAATATATTTCTACTGAGTCTAGCCACAGCCGATCTTCTCCTAGTTACAACCTGTGTACCTGTCAAGTTTGCTCGTTTCTTCACA…	m=332aa
BP09065-RA	BP09065	OG0018651	XP_013074106.1	probable G-protein coupled receptor B0563.6	dom=<60-PR00237(25)-84><92-PR00237(22)-113><155-PR00237(23)-177><328-PR00237(27)-354>	PR00237	Rhodopsin-like GPCR superfamily signature	32.7	79.7	MLTDITPGSITTTKTSIVYTMGRMSEINMTATKFNDWTLTNESSENIVTWDSRVAFHWYLSVIVNPIIGLLGIVGNSINLYVLKRNGLHKPSNVLLYGLAIADICTVATAVDVVGILSQFPMKPGISWGVLEFDCQHTQLASFYLNFMRVMHFFGIFGANVSPCICVLVTLERIVAVFLPLKFASIVRPKRAWALLLSVSILWLAFTILIISEFRLHYEYLPDYNVCFCYYRIILSETEVEVDVVATWLAFYVSLGIIISGSSVIYVKLKLIGLKRQKLTSSISAYSSRTTITLLTVCLVFSVTQIIRFPYAMFTLPFESGTSKAMYSMFLETTSYLSSAANFIIYVIMNKKFRIILKSLCLSN	ATGTTGACTGACATTACGCCAGGATCTATAACTACAACAAAAACAAGCATTGTATATACTATGGGAAGGATGTCTGAAATCAACATGACGGCAACAAAATTTAATGACTGGACCTTGACCAATGAAAGTAGTGAGAATATAGTCACGTGGGATTCAAGAGTGGCATTTCATTGGTATCTTAGCGTCATCGTTAATCCAATCATAGGCTTGCTTGGAATTGTGGGTAATTCTATTAACCTTTATGTCTTGAAAAGAAACGGTTTGCATAAGCCGTCGAACGTACTTCTCTACGGACTGGCCATTGCGGACATTTGTACAGTGGCCACAGCTGTTGATGTAGTTGGTATACTGTCACAGTTTCCAATGAAGCCTGGCATTTCTTGGGGAGTTTTGGAATTC…	m=300aa
BP10377-RA	BP10377	OG0016885	XP_013084387.1	probable G-protein coupled receptor 83, partial	dom=<69-PR00237(25)-93><94-PR01012(11)-104><105-PR00237(19)-123><124-PR01012(13)-136><147-PR00237(23)-169><181-PR00237(22)-202><236-PR00237(24)-259><286-PR00237(25)-310><327-PR00237(27)-353>	PR00237	Rhodopsin-like GPCR superfamily signature	97.8	96.1	MHIESVARIKEVLRISIDYLSSLDDFNTSGLMSSINFKINNLNFENNNINISFIESQREQVLPLKATVILLAAYGILCVISIFGNALVCYVIFKNKRLHTATNFFISNLAVSDLLVTFINVPFNIARSMLEDWPFGDVPCYMLNYSLILTSYVSTYTLTSIALDRHRVVLKPLSRRMTRKCALSVLALIWVTAICLSLPYGMYMKVRKIKFFITKEFHRCRFEEPPSMAGFEKVLTVSTFGLQYCLPFTLIAVAYGRIVQSLWARTQVGAVTANQQLSQARAKRKSIKLLIAVVVVFAICWLPLNMYHLLTDLHPQPETFQYNTLVFFTCHWIAISSTCYNPFVYCWLNEHFREEVKSRFSCFYFFFAKLSYLKNEGSLLKGQSKSEGKLIPSSATPSS…	ATGCACATAGAATCGGTAGCTCGAATCAAGGAAGTGCTGAGAATATCTATTGACTACTTGAGTAGCTTGGATGACTTCAATACCTCAGGACTTATGTCAAGTATCAATTTCAAAATCAATAACTTGAATTTCGAAAACAATAACATCAACATCAGTTTCATCGAGTCTCAGAGAGAGCAAGTCTTGCCCCTTAAGGCAACGGTCATCTTGCTGGCAGCCTACGGCATCCTATGTGTTATCAGCATCTTCGGCAACGCGCTTGTCTGTTACGTGATCTTCAAGAACAAGCGATTGCACACAGCCACCAACTTCTTCATCTCCAACTTGGCCGTCAGCGACCTCCTGGTGACCTTCATAAATGTGCCTTTTAACATTGCTCGGAGCATGCTTGAAGACTGG…	m=464aa
BP11225-RA	BP11225	OG0000537	XP_013074106.1	probable G-protein coupled receptor B0563.6	dom=<46-PR00237(25)-70><78-PR00237(22)-99><139-PR00237(23)-161><174-PTHR24241(128)-301>	PR00237	Rhodopsin-like GPCR superfamily signature	28.5	83.8	MNIENLTATENISGSWAAFINFTFNTVTVNTIAEESRNDDTRLRIIQLYVQPIVGISGMVANILTFGMLIKSGLKKPSNIIIFGLTLADCFLVISPINVVEFTARFLHSKETANYFGWECSENLARFLFILNRVLTTLHYWGGFAGTSLPVMITMERFIAVFFPIKFASIVTSKKAFLVVVSVWFSIVPVSVVTFGCILIGVRVKNSYLQRQLSLAKKRKRPSLKTTRTLVAIALIFATIHGTYFIMTCAMVDQYLNHTAFSIVFDEIKLILVYVCGSCNFFVYVLINNKFSKILMNMFCKR	ATGAACATCGAAAACCTAACAGCGACTGAGAACATCTCAGGAAGTTGGGCGGCATTCATCAATTTCACCTTCAACACAGTCACAGTAAACACCATTGCCGAGGAGTCTAGGAATGATGATACCCGATTGAGAATCATTCAACTTTATGTGCAACCAATAGTTGGAATTTCAGGAATGGTCGCAAACATTTTGACGTTTGGCATGTTGATAAAGAGTGGTTTAAAAAAGCCATCAAACATTATTATATTTGGTCTGACATTGGCTGACTGTTTTTTGGTTATATCCCCTATTAACGTCGTTGAGTTCACAGCAAGATTTCTTCATTCTAAAGAAACTGCAAACTACTTTGGTTGGGAGTGTTCTGAAAATCTGGCAAGATTCTTGTTCATTTTAAATCGA…	m=309aa
BP13499-RA	BP13499	OG0022360	XP_013074106.1	probable G-protein coupled receptor B0563.6	dom=<43-PR00237(25)-67><75-PR00237(22)-96><136-PR00237(23)-158><175-PR00237(24)-198><223-PR00237(25)-247><315-PR00237(27)-341>	PR00237	Rhodopsin-like GPCR superfamily signature	47.4	92.3	MDNKTVDQIKVPRYLFNYTYTWELLYCWSELESQEQYVYLNVMFSYIFPTVSILGFIANGMSLAILRRSGLDKPSNVLLFGVVIADTMCLCLTFNFTPSLILFGPNKPYPIHCGLQYDESLDYFLLFSSLILTFFGFCGLYTSTAIPVLITFERLLAVFTPLKFRNVVTIRRTVIVVVSSFIFWVPVSVFYNTYSSILIEPMPGNVKYAVSYFGDFYYENKAIIELVQFLVMDFFASWIPLSIIILGCSVLWVKVKITLLKRQHLTLSQSKIPWSPRTTRTLVLSCVIFAVTHGLASMLQFILPSQTIVQYEIKASIFYILYALNSSSNFFVYVASNSKLYQIFINIVSGTK	ATGGACAATAAAACTGTGGACCAAATCAAAGTTCCTCGCTATCTATTTAACTACACATACACTTGGGAGCTGCTCTACTGTTGGAGTGAGTTAGAGTCCCAAGAGCAGTACGTCTATTTAAACGTCATGTTCTCCTATATATTTCCCACAGTGTCCATCTTGGGCTTTATAGCCAACGGGATGAGCTTGGCCATACTCAGACGCAGCGGGCTGGACAAGCCTTCCAACGTACTGCTGTTCGGCGTTGTCATCGCCGACACCATGTGCCTGTGTCTGACATTCAACTTTACGCCATCTCTAATCCTCTTCGGGCCGAACAAGCCCTACCCGATCCACTGCGGACTCCAGTACGACGAGTCTCTAGACTATTTCCTACTATTCTCGTCCCTCATTCTCACG…	m=325aa
BP15416-RA	BP15416	OG0012744	XP_013093504.1	probable G-protein coupled receptor 19	dom=<38-PR00237(25)-62><71-PR00237(22)-92><116-PR00237(23)-138><150-PR00237(22)-171><204-PR00237(24)-227><254-PR00237(25)-278><292-PR00237(27)-318>	PR00237	Rhodopsin-like GPCR superfamily signature	99.2	100	MMFNFSHDVTSLATTLLEYDGLVRGFQEQLRSHPIIVLESLVLCVISIMALLGNTLVIVVIHRSRRVQSTTNYFVASIAVSDMVLVLLSSPFVCARVIMQGWLVGNVMCRLVRFVQLSSMSTISFVLVAICIDRFYTVIYPLSFKVTRGTAKRMIIAAWVTSLLVTGFCLYFFEVKRVSTAGDVVRVFCPTFIPASHWSSVIYAALCVITQFVCPLMLLVIGHSRILFYVRSVRNQVRHCSHFNAPVPRTKVKMVKMLMLLSAVNLLLYLPYYATQTVYCFGYRAFLSDDVFVASYWLISASAASKSVVYACQNSNFWRGCKEVLCMSTMKCYRFNTYIVTSASAVSKRNYVGVMDLAKEQTSFSIDSPINTRHKSIEAPQWLTIGSLPTTCL	ATGATGTTCAACTTCTCCCATGACGTCACTTCCCTGGCGACGACGCTGCTCGAGTACGACGGCTTGGTAAGAGGTTTCCAGGAGCAGCTCAGATCGCATCCTATCATTGTGCTAGAGTCCTTGGTGTTGTGCGTCATTTCCATCATGGCGCTGCTTGGGAATACCCTGGTCATTGTGGTAATCCACCGAAGTCGACGGGTCCAGTCAACTACCAACTATTTTGTCGCAAGCATCGCCGTAAGCGACATGGTTCTCGTTCTGCTTTCCTCGCCATTCGTTTGTGCTCGGGTGATCATGCAGGGTTGGCTTGTCGGAAACGTGATGTGCCGTCTTGTACGATTTGTACAACTCTCTTCCATGTCCACTATCTCATTCGTCCTAGTGGCCATCTGCATTGAC…	m=393aa
BP15573-RA	BP15573	OG0016250	XP_013082022.1	G-protein coupled receptor 161-like	dom=<60-PR00237(25)-84><92-PR00237(22)-113><137-PR00237(23)-159><173-PR00237(22)-194><223-PR00237(24)-246><317-PR00237(25)-341><356-PR00237(27)-382>	PR00237	Rhodopsin-like GPCR superfamily signature	98.491	100	MEVSLTVMASNLSIPDVIRVIVVPENKSAEDTMLRSSVETVTDCSGTADNLNISTTDTTIMGALLSSVFLASVVANAFVFVVFCKRKSISMSNRFVANLTIGNCLNTIFVMPFALTSLITKEWIFGTFWCLTTGFLMNVIVSASIFTLVVISIDRYCAVVTPLHYSMRLTSRRCTLLIVFVWVAAILISSPPLMGWNSIEFQLDKMVCTVKWSSYLRYDRYYTFFLISFSFMLPLIAILWTYARMFRAAHGNIVRARRNSVIRVNSAATNQSDDSSMQQNTPINSRRRSSSAPIIRRLSQSSSRSSSLLWRKEEWKTAVTSFLVLFSFALCWTPYFVVMAVEAVTGRSSPLYPVTSHVSTVLAMFSCACNPLVYVFRSKVVRRELKFIFSGRANSDHEI…	ATGGAAGTCTCACTGACCGTCATGGCGTCAAACTTGTCAATCCCGGATGTTATCCGTGTCATTGTGGTTCCGGAAAACAAGTCCGCGGAGGACACGATGCTACGCAGCTCCGTGGAGACGGTGACGGATTGCTCGGGGACTGCGGACAACTTGAATATCTCCACGACCGACACCACCATCATGGGGGCGCTCCTGTCTTCGGTCTTCCTGGCCAGCGTGGTCGCCAACGCCTTTGTGTTCGTTGTCTTCTGTAAGAGGAAGAGCATCTCCATGTCCAACAGGTTCGTGGCTAACTTAACTATAGGAAACTGTCTGAACACGATCTTTGTGATGCCTTTTGCATTGACTTCCCTGATCACCAAGGAATGGATCTTCGGAACTTTCTGGTGCCTGACCACT…	m=464aa
BP16766-RA	BP16766	OG0006970	XP_013091694.1	probable G-protein coupled receptor B0563.6	dom=<40-PR00237(25)-64><72-PR00237(22)-93><127-PR00237(23)-149><389-G3DSA:1.20.1070.10(112)-500>	PR00237	Rhodopsin-like GPCR superfamily signature	25.9	98.6	MGNTFQEDNVPYFVWPHINYFPIAESEDENTVSRRLATAMLRIVIPAISLLGIVGNISNMVILLKGKLNKSSTWLILALAAADTTFLFGVNNVPEILYARGRKMGFDYPEIQAHVLYCVHFIQKCLEIVGKMSSMMLPCLITFDRLIAVLVPFRYPRIMTVNRVRTAIMSVYILSLISYSFYCLKFTFKYIPETQINITSNQLLKNPEVNFTFVGIFNITSNQLLKNPEPNFTFVGIFAKSTFYNSNTRMYTTVIKTNAFLYGPTNLFLTVIGCVIVGFWIQFYTNNRTKLLAVKNEARSAASCFGKLLSLKKTSAREDNKHPVASCEDIHYTISSAKGEASVFILDQLVVHNEFLTTMTSIKATSIKAKKVSCDLKMNIFVTDPLTQRHEKTLATGTK…	ATGGGGAATACTTTTCAGGAGGATAATGTTCCGTATTTCGTGTGGCCTCATATCAACTATTTCCCCATCGCTGAGAGTGAAGATGAAAACACTGTAAGCAGACGATTAGCAACGGCGATGCTGCGGATCGTTATTCCCGCCATTTCTCTCTTAGGAATTGTGGGAAATATTTCCAACATGGTCATACTTCTTAAAGGAAAATTAAACAAGAGTTCGACCTGGCTCATCTTAGCTCTCGCTGCTGCTGATACCACCTTCTTGTTTGGTGTCAACAACGTACCCGAAATACTGTACGCAAGGGGAAGAAAAATGGGGTTTGATTATCCAGAGATACAGGCTCATGTTTTGTACTGCGTTCACTTTATTCAGAAATGTTTGGAGATAGTCGGGAAGATGTCG…	m=502aa
BP17826-RA	BP17826	OG0009107	XP_013085410.1	probable G-protein coupled receptor 139	dom=<34-PR00237(25)-58><66-PR00237(22)-87><115-PR00237(23)-137><263-PR00237(25)-287><303-PR00237(27)-329>	PR00237	Rhodopsin-like GPCR superfamily signature	95	69.1	MSIVTNMSSGNETENNWFGIQKELELFNAKYRLVHAYISVVLSVLGIMGNVLNIFILTRKNMISTTNILLTALSVSDVLKLLVHLPNIVLNYYIFANQPNPLGNLRYLMFYAIVVIAFHSASIWLTVSLALFRYIAIKLPLKAATYCSQYRAKLTIFIVSLAVAGLSIPISLSYSYSCSYVNNETDWYLVMANGTDKFNFVQSFNLWTMILLIRLLPCLLLLVLSILLILELQRFAKSRSKLRGQRSFENDSNLQRQTETNRTTGMLVVVVALFIVIEMPHGILLLLVAINKNVMDQIYESLGDLIDDITLLNNGINFVIYCTMSKKFRDTFMEMFSSCNGKSKYLHRNT	ATGTCAATCGTTACCAACATGTCTTCCGGAAATGAAACAGAGAATAATTGGTTCGGAATACAGAAAGAATTGGAGCTCTTCAATGCGAAGTATCGTCTAGTACATGCCTATATTTCAGTTGTCCTGAGTGTGTTAGGAATTATGGGTAACGTCCTCAACATTTTTATTTTGACTAGGAAAAACATGATCTCAACAACGAATATTTTACTGACCGCCCTGTCTGTGTCTGATGTTCTGAAATTGCTGGTTCATCTTCCAAATATTGTATTAAACTATTATATATTCGCCAACCAACCTAATCCGTTAGGAAACTTGCGTTACTTAATGTTTTATGCTATAGTAGTCATTGCTTTTCATAGTGCATCTATATGGCTAACTGTTTCACTGGCGCTATTTAGA…	m=242aa
BP18712-RA	BP18712	OG0019238	XP_033647501.1	probable G-protein coupled receptor	dom=<36-PR00237(25)-60><70-PR00237(22)-91><115-PR00237(23)-137><151-PR00237(22)-172><201-PR00237(24)-224><370-PTHR22752(204)-573>	PR00237	Rhodopsin-like GPCR superfamily signature	28.8	90.5	MNDSVSLVNSTQSFLGYVTSGNITSGRDSLLAAEVFAVILMSVTTLVAFQANLWIVVVVLITPQLRSSLANIFVINLCCVDLLASGLSLPMSIATFVRGADGLTKTTCDVNGFFSTCVMVTSVLSLCAISIERYYTIAFPMHHAGHATPCLYLLALSAVWGVSLVVAALPLLGINTYRFRPSRRSCSYNWQGGSPSGTAFILLVFLISFLLPSLVLLSMYAGIFRVAKKAATVITPNANGISLSPMRSHVISSQQEDALFTVSGKFGIKLNTVSHDVIPPRLKITEVSHDSLPFDANDFSRRLSVEDSGIRTADLTDAMSAHSLFTFNNSDRLNDVQCVNANYNQELTPSVHLIDEDARPLSEISRRVISDTQPSTTAHPISETIYITNSEQTEASIPS…	ATGAACGATAGTGTGTCTCTTGTTAACAGCACACAAAGCTTTCTGGGATACGTCACTTCCGGAAACATCACCAGTGGCCGAGATTCTCTGTTGGCGGCTGAGGTATTCGCAGTGATCCTGATGTCCGTCACCACCCTGGTCGCATTTCAGGCCAACCTGTGGATAGTCGTGGTGGTCCTCATCACCCCACAGCTGCGGTCATCGCTGGCCAACATCTTCGTCATCAACCTGTGCTGTGTCGATCTTCTTGCGTCTGGCTTATCCTTGCCAATGTCAATAGCTACATTTGTCAGGGGAGCCGACGGTCTAACTAAAACGACCTGTGACGTGAACGGCTTCTTCAGCACCTGTGTCATGGTGACCTCTGTCCTTTCCCTGTGTGCCATCTCCATAGAGCGA…	m=527aa
BP18885-RA	BP18885	OG0016154	XP_013086631.1	probable G-protein coupled receptor B0563.6	dom=<40-PR00237(25)-64><72-PR00237(22)-93><122-PR00237(23)-144><209-PR00237(24)-232><304-PR00237(27)-330>	PR00237	Rhodopsin-like GPCR superfamily signature	96.5	100	MALNTTDYYNVSTYFNTTISPVPARAVMTPEYLLKIQYTCEHVLMPIVCSLGICGNALSLCVLTRREMAAATTCFLTALAVSDLLLLLLQVPAFFGNNAGVASSYSFRLFTRFYSVIRYVMNNVFITCTGWLTVAVTTERFISLRFMFHPRLVCTIQKARLVIIAIFLLSFTFHFSKFFEYVPNPDLNSTRVLLPTYLVHTPSYDMYVHIANIALAAIIPVFLLVVANAFLIYFLATHRRRMLRHKATASSNMTSVDMLHVSAIVVATVLVFIMCHSVGVFIALTIASKGRHWVFERPAFKSLNYINTFLVMVNSSVNFLLYCAISRKFRKTLISIFQRRLGRKDTWTTAMPLSENSTATVGTNLRITNGNGKVYSSSSKSVTSNGSTHSGHSATRADV	ATGGCGCTCAACACAACGGATTACTATAATGTCTCCACATATTTCAATACCACCATTTCCCCAGTTCCGGCTAGGGCCGTCATGACCCCTGAGTACCTCCTCAAGATCCAGTACACGTGCGAGCACGTGCTGATGCCCATTGTCTGCAGCCTGGGCATATGCGGAAATGCCCTCAGTCTATGTGTGCTGACCAGAAGGGAGATGGCCGCAGCTACCACTTGCTTTCTCACTGCCCTTGCAGTCTCTGACCTGCTCCTCTTGTTGCTTCAGGTGCCCGCTTTCTTTGGCAACAACGCTGGCGTAGCCTCCAGTTATTCCTTCAGGCTGTTCACCAGGTTCTACTCTGTCATCAGATACGTCATGAACAATGTATTCATCACTTGTACAGGATGGTTGACC…	m=399aa
BP18995-RA	BP18995	OG0003792	XP_013063913.1	probable G-protein coupled receptor C02B8.5	dom=<43-PR00237(25)-67><75-PR00237(22)-96><131-PR00237(23)-153><315-PR00237(27)-341>	PR00237	Rhodopsin-like GPCR superfamily signature	79	99.2	MDQCNMSCHEGDQNFLETSNASCEVVQADLLDTSTARLIMKILMYGVTPAIGILGVVGNTLSILIIKKHGFKKCSNVLLLSLAIADIVFLVAFNSIPKIIYETSYVRGYDGFSEEESWVLIVFYSIFMSLDFSSSLVSLLMPMCITLERLIVIFLPLHAFRIVTPKRTWCVVIILVLYSLSLFVYPMAWFELHYVWDPKYNRTIGYREFSSLRARDGHIVSTIDEISIYSIVVVPPLFTVVGCIIIFIKVKIVSMKRKQMTSKEVSTNRTTKMLLAVCAVYTVTCAILTIPINIPVISYGPFSEVHPSNIAIVMYQVMNLAICINSSCNFIIYVGLNKTFRKTFYQIFSSKSASYRATSKQGKNLTNSVSVNENMFKLPNPVDIDDDQD	ATGGATCAATGCAACATGTCATGCCATGAAGGGGATCAGAACTTCCTAGAAACTTCCAATGCTAGCTGTGAGGTGGTCCAAGCAGACCTGCTGGATACTTCCACAGCCAGGCTCATTATGAAGATCTTAATGTACGGTGTCACACCAGCCATTGGTATACTTGGCGTGGTTGGCAACACTCTGAGCATCCTCATCATCAAGAAGCACGGCTTCAAGAAGTGCTCCAACGTTCTTCTCCTCAGCTTGGCCATAGCGGACATCGTCTTCCTTGTGGCTTTCAATAGCATCCCAAAGATCATCTACGAGACCTCCTACGTCCGAGGTTACGACGGGTTCTCAGAAGAGGAATCTTGGGTCCTCATTGTATTTTACTCTATTTTTATGTCCCTAGATTTCTCC…	m=396aa
BP18998-RA	BP18998	OG0003792	XP_013063913.1	probable G-protein coupled receptor C02B8.5	dom=<49-PR00237(25)-73><81-PR00237(22)-102><137-PR00237(23)-159><321-PR00237(27)-347>	PR00237	Rhodopsin-like GPCR superfamily signature	95.7	100	MSCSSSCQTSISRLGQNSSHSILNSTEKDILEYAEILDIPTTRLIMKILMFAVTPGIGVLGIVGNTLSILIIKKHGFKKCSNVLLLSLAIADIVFLVAFNSIPKIIYETSYVRGYDGFSEEESWVLIVFYSIFMSLDFSSSLVSLLMPMCITLERLIVIFLPLHAFRIVTPKRTWCVVIILVLYSLSLFVYPMAWFELHYVWDPKYNRTIGYREFSSLRDRDANIVKVIDEISVYSIVVVPPLFTVVGCVIIFIKIKIVSLKRTQMTSKEVSTNRTTKMLLAVCAMYTVTCAILTIPINIPVISYGPFSEVHPSNIAIVMYQVMNLAICINSSCNFIIYVGLNKTFRKTYNQIFCSKSALDKSFSMQGKYTASNLSTSAVASKSSQMTSVDMDDDDEL	ATGAGTTGCTCATCGTCTTGCCAGACATCCATATCGAGGCTCGGTCAAAACTCTAGTCATTCCATCCTCAACAGCACTGAGAAGGATATTTTGGAATATGCCGAGATTTTGGATATCCCAACAACCAGACTAATCATGAAGATCCTCATGTTTGCAGTCACTCCGGGCATTGGGGTCCTAGGGATCGTCGGAAACACTCTGAGCATCCTCATCATCAAGAAGCACGGCTTCAAGAAGTGCTCCAACGTTCTTCTCCTCAGCTTGGCCATAGCGGACATCGTCTTCCTTGTGGCTTTCAATAGCATCCCAAAGATCATCTACGAGACCTCCTACGTCCGAGGTTACGACGGGTTCTCAGAAGAGGAATCTTGGGTCCTCATTGTATTTTACTCTATTTTT…	m=399aa
BP20217-RA	BP20217	OG0015934	XP_013088913.1	probable G-protein coupled receptor B0563.6	dom=<38-PR00237(25)-62><70-PR00237(22)-91><156-PR00237(22)-177><261-PR00237(25)-285><306-PR00237(27)-332>	PR00237	Rhodopsin-like GPCR superfamily signature	50.8	91.6	MNLNIETKNDTADQKETGLNFGQSLMSLSEREIYDIVNLNVIIQLISLYGIISNIITIAVFCKQGFHTTVNISLTGLAVSDLSSLLVTQWYIVCFNPYFVNSGIPMLPAEVQHLTAGVPHLCFSRITGWITTYITAERCLSIYAPLQVKLIITPRKSAVIISFIYVITIMTLAPEYLTLYIGWKFEMGRNITLLGLIHTAGTSDINGLSFLLYAFHMLVAFSAVVTLTSTLVIKLKQNTKWRQSLSNAVESSHISTRDKKSVTMAIVIATVMILLFTPSVFITVTSFIVPDFNIDGRFSNLFLVVWSFGLMFEVINSSLCLVLYYVMSSKFRKTFHHLFPVCRCLENRFGTCQTNKIH	ATGAATTTGAATATTGAAACTAAAAATGATACAGCTGATCAAAAAGAAACGGGACTCAATTTTGGACAAAGTTTGATGAGCTTGTCAGAGCGTGAGATTTATGACATTGTAAATCTAAATGTAATCATTCAACTGATTTCTTTATATGGGATCATTTCAAACATTATCACCATTGCGGTCTTCTGCAAGCAGGGCTTTCACACCACTGTGAACATCAGTTTAACAGGCCTTGCCGTCTCAGACCTCAGCAGCCTCCTGGTCACGCAGTGGTACATCGTCTGCTTCAATCCCTACTTCGTGAACTCAGGGATCCCCATGTTACCAGCCGAAGTCCAGCACCTGACAGCTGGAGTTCCACATCTCTGCTTCTCTCGGATTACCGGCTGGATTACCACCTAC…	m=329aa
BP20497-RA	BP20497	OG0013453	XP_013078564.1	probable G-protein coupled receptor B0563.6	dom=<12-PR00237(25)-36><44-PR00237(22)-65><94-PR00237(23)-116><130-PR00237(22)-151><186-PR00237(24)-209><227-PR00237(25)-251><267-PR00237(27)-293>	PR00237	Rhodopsin-like GPCR superfamily signature	97.2	96.3	MFVILFDPQMITGLVIYPLVCFPGVLGNTLTLFVLSRRNMQTSTNAFLSALAVSDSVKLINDILYFFVIVFMKTSTTLGNLSYGYLYPYAHFIFSFSACVSSWLTVSMAVERYLMVCHPTRVRAVWSRRRAVLLCTLIYVIMSLLALPSALRYKTIACLDVVSNMTRLDVQLTEMWKNEIFVKIYTWAQNLLRSIIPLLVLVVLNTCIITALRRSQTKKRKNARHRVTVMMIVVSLAFLICITPDAIMSTVFGLGYHEADYLAKGIREITDALLAINAGINFLIYCAFNQIFRKSFLRLCCHKTKRSNTWMTELEESTFRRLSDVKTAMLSNNNSLPIQDTSPTLVTDNSLAGYTNKINGKHQTADSASIQLAQDTNDSSNANLNSSPSNGDSGSQTEE…	ATGTTTGTCATTCTTTTTGATCCCCAGATGATCACTGGACTTGTCATCTACCCTCTGGTTTGTTTCCCTGGTGTCCTTGGTAACACTCTCACCTTGTTTGTATTATCCAGACGTAACATGCAGACATCCACGAATGCCTTCCTGAGTGCTCTTGCTGTTTCCGACTCGGTCAAGCTAATCAATGACATTCTGTACTTCTTTGTTATTGTCTTCATGAAAACTTCGACGACTCTTGGAAACCTTTCTTACGGCTACCTCTATCCTTACGCTCATTTTATTTTTAGCTTTTCTGCATGCGTTTCGTCCTGGTTAACCGTGTCTATGGCTGTGGAGAGATATTTAATGGTGTGTCACCCCACTAGAGTACGGGCAGTATGGAGTAGAAGGCGAGCTGTGCTA…	m=501aa
BP20626-RA	BP20626	OG0013313	XP_013071837.1	probable G-protein coupled receptor B0563.6	dom=<54-PR00237(25)-78><86-PR00237(22)-107><136-PR00237(23)-158><270-PR00237(25)-294><310-PR00237(27)-336>	PR00237	Rhodopsin-like GPCR superfamily signature	99.7	100	MTSYFIEDSTLINVFTNVTLPWIPPEMKQKEDLSCAQNRSDEHITFYENARFVTGLIVYPIGCIIGITGNILALIVFNHRDMRTSTNVYLSSLAVSDTIKLLNDAMYFMIVAVGMNDASLSQTMMSSLYPVAHYVFNMAVCVTAWLTVSVAVERYISVCYPSRAKDLCTTRRARLVCTFVFLSMSIFAVPSALRYEMRTIFDKALNVTCALIVATDLGNNNQFMIPYSWINNSLRGIIPVFILVFLNVNIINELRKERVKGKKFTARNRITLMLIVIIFMFLICITPDAILSTFFNKGYVDEENLFKGIREITDSLLVVNSALSFMVYCAMSSVFRVTFAKIFFKFRARPPHPEAMHLNRRSPSQKHTPTVESPDVVRANGSSKHEIHSNGGEEYL	ATGACGTCATACTTTATTGAAGACTCTACATTGATAAACGTCTTCACTAATGTCACGTTGCCATGGATACCGCCGGAAATGAAGCAGAAAGAGGACTTGTCGTGCGCCCAAAACCGGTCCGACGAACACATTACGTTTTACGAGAACGCCCGGTTCGTCACCGGGCTGATAGTATACCCAATCGGGTGCATCATCGGGATCACGGGCAACATTCTGGCGTTGATTGTGTTCAACCACCGGGACATGCGGACCTCGACCAACGTCTACCTGTCGTCCCTGGCTGTGTCTGACACCATCAAGCTCCTGAACGACGCCATGTACTTCATGATCGTGGCCGTGGGCATGAACGACGCTTCTCTGTCGCAGACCATGATGAGCAGCCTGTATCCGGTCGCCCAC…	m=396aa
BP21416-RA	BP21416	OG0012905	XP_013060668.1	probable G-protein coupled receptor 21	dom=<29-PR00237(25)-53><65-PR00237(22)-86><110-PR00237(23)-132><287-PR00237(25)-311><324-PR00237(27)-350>	PR00237	Rhodopsin-like GPCR superfamily signature	97.5	85.9	MLCLDVVNVTSAPSCSSSNVTSLTSVTEVYVIKVIIALLITFLINVLNIVNLIILRRMVSINNTVKNLMISMSVSDLLLGIFVCLPGIISALLHFWPFASIFCQITGFINGMSIGVSSWCMTCISIERYLVVVRPLGLQYRQRSWILRLILALIWTTNSATFVLPMLVNEKWTYYKYDDVTFMCGFEWDPYWMIYVALLLYQLCPAVVSSICSVGIIHSLRINLRVAPSTSRVTPPLESSLDTLRNSDIMEVHSEGIANVKTIRHNVSIIQPRNILVELKLKKEAKVTKVLMLTQTAFFICTMPYVITSMVQVTQSIVITSFNVFIISWFLNCNSFINVFIYSLTYQEFRTIFKTFKLVQQIRNVLRRH	ATGCTTTGTTTAGACGTTGTAAACGTCACATCAGCCCCATCATGCAGTAGCAGCAACGTGACTTCACTGACGTCTGTGACTGAGGTTTATGTCATCAAAGTTATTATTGCTCTTCTCATAACATTTCTAATCAACGTACTCAACATCGTCAACTTAATTATATTGAGGAGGATGGTCTCCATTAATAATACAGTGAAGAACTTGATGATCAGTATGAGTGTATCCGACCTGTTGCTTGGAATCTTCGTTTGTCTTCCTGGGATCATTTCTGCTTTGCTTCACTTCTGGCCATTTGCCTCAATATTTTGCCAAATTACTGGTTTTATCAACGGCATGAGTATAGGCGTATCCTCCTGGTGCATGACATGTATTAGCATAGAGCGCTATCTCGTTGTTGTA…	m=317aa
BP22150-RA	BP22150	OG0006581	XP_013073621.1	probable G-protein coupled receptor B0563.6	dom=<35-PR00237(25)-59><67-PR00237(22)-88><94-G3DSA:1.20.1070.10(178)-271>	PR00237	Rhodopsin-like GPCR superfamily signature	73.5	100	MALNMTNLTSGQDTYNPCWTPLVSDFVVIMFLLINHVILSSCLCVTGIVANAINICVFLKQVLGTSTSITFFSLSVADLLGLVTLLWYVMCLNPYLANIDTEYSSAYYDWTFNVAKNKTVFGLVFRSNRPQTDGLSFLFHGSFTLISFFSVVTFTSVLELRRTSKWRHRAVNSGKQTATMSKRDRKKMIMVVLVATSLIVCFVPTVVLSIVTISVSEFSVVGKEVNLFNTGWSFGFLLHSVNSNVHFILYYKMSSKFRSTYQSLFRRPADTVDTHDTHWDDPI	ATGGCTCTTAACATGACTAATTTGACCTCTGGTCAAGACACTTATAATCCATGCTGGACACCGCTGGTCAGTGATTTTGTAGTCATCATGTTCCTGTTGATTAATCACGTGATCTTGAGCTCGTGCCTATGCGTCACAGGAATTGTGGCGAACGCCATCAATATTTGCGTGTTTCTGAAGCAAGTTCTCGGCACCTCGACCAGCATCACCTTCTTCTCTCTCTCCGTGGCTGACCTTTTGGGCCTCGTGACCTTGTTGTGGTACGTCATGTGTCTCAACCCATACCTCGCCAACATTGACACTGAGTACTCGTCGGCTTACTACGACTGGACGTTTAATGTGGCCAAAAACAAAACTGTATTTGGCCTTGTTTTCCGAAGCAACCGGCCACAAACTGAC…	m=355aa
BP22771-RA	BP22771	OG0014001	XP_013072065.1	probable G-protein coupled receptor No9	dom=<17-PR00237(25)-41><50-PR00237(22)-71><98-PR00237(23)-120><134-PR00237(22)-155><234-PR00237(25)-258><269-PR00237(27)-295>	PR00237	Rhodopsin-like GPCR superfamily signature	92.3	68.9	MTANQTEILSDVLLGEVLFAVTLILSLVVCTANCLTIVVFWRTTTLRTLANLYVVSLASVDLLVGLFLVPLSLFILPSSRVRLYYRHIYLCVFINSFNVGMIANSLAHLTVISVDRYLYIVKPYLYQRLVNFRSVLCCIAVAWVVGLCYMIPPYFVFRNTLSASYCDATQLLPRWYLFYFTWIGYFSSACIILTMFIIVLRTAYKHQRRIHAWKVSSSRVRDPGKQHSRSTYKSFKLFLTMFGAFFVCITPVVLCSGLDYVTRTPPWLYRGLIVLALFNSGMNFLVLILQNRQFRHQLWTLCKSLGSGNCLYPRKAAIGSAC	ATGACGGCTAATCAGACGGAAATTCTTTCTGATGTTCTACTCGGAGAGGTTTTATTTGCGGTCACTCTGATCTTGTCGTTGGTAGTATGTACAGCTAACTGTTTGACCATTGTTGTTTTCTGGCGTACGACAACTCTCCGGACGCTTGCCAATTTATATGTGGTCAGCCTGGCTTCAGTGGACCTCCTTGTGGGACTCTTCCTGGTTCCGCTTTCCTTGTTTATTCTTCCATCCTCTCGGGTCCGCCTTTACTATCGTCACATTTATTTGTGCGTCTTTATCAACAGCTTCAACGTGGGTATGATCGCCAACTCACTGGCCCACTTGACCGTCATCTCCGTAGACAGGTACTTGTACATCGTCAAGCCTTACCTCTACCAGAGGCTCGTCAACTTCCGC…	m=222aa
BP23358-RA	BP23358	OG0013605	XP_013063973.1	probable G-protein coupled receptor B0563.6	dom=<43-PR00237(25)-67><74-PR00237(22)-95><124-PR00237(23)-146><270-PR00237(25)-294><312-PR00237(27)-338>	PR00237	Rhodopsin-like GPCR superfamily signature	95.5	100	MNVALGNSSMFLENKSDLIDYPLMISSSSAISDDVLTVLDTVFNCVLIHCLCLFGIVGNIINVTVLSYQGLKESNIMLFSLSVIDMLGSLFRQVRRLKCIVATLDIPSSITIDTFGSVVFILMDNWCLALSFFHITAIAVERCWAVCAPFSVSSVFTPRRVKILLAFLYVYTAVILSPLFYRLTLVWETDASSNATVARVAYTRFYRDNLEAINLFSTIFYNNICTTAPLLTILICSFVIASKLMQERPRELAKFSSERSIAKRIKDRKVVKTLLTVCMATVVSCLPTAILSMYMVYSRTALFTGRLYYVLRSVSDVLYQFSASINFIIYVSLSTKFNKVYQQIFLSCFRSSKNYESDI	ATGAATGTCGCTCTTGGTAACTCTAGCATGTTTCTAGAGAACAAGAGCGACTTAATAGACTATCCATTGATGATAAGCTCAAGCAGTGCTATAAGTGATGATGTGCTGACAGTTCTTGACACTGTCTTCAACTGTGTCCTGATACATTGCCTCTGTTTGTTTGGGATTGTTGGAAACATCATAAATGTGACCGTTCTGTCCTATCAGGGATTGAAGGAGTCAAACATCATGCTGTTCTCGCTGTCAGTAATAGACATGCTTGGTTCACTCTTCAGGCAAGTGAGGCGATTAAAGTGCATAGTCGCCACGCTGGACATTCCGTCGTCCATCACAATCGACACTTTCGGCTCCGTTGTGTTCATACTGATGGACAACTGGTGCCTGGCTCTGAGCTTTTTT…	m=359aa
BP23361-RA	BP23361	OG0001163	XP_013093790.1	G-protein coupled receptor 39-like	dom=<35-PR00237(25)-59><67-PR00237(22)-88><109-PR00237(23)-131><200-PR00237(24)-223><286-PR00237(27)-312><336-PTHR24243(144)-479>	PR00237	Rhodopsin-like GPCR superfamily signature	82.273	44.8065	MPRTNYQIDLSANSSVYASVFELDLETIIFVCNIINFVITPVLSVIGVVGNVINLVVLRHSGYKDTNVLLLESLSLADLILSLLNILLRTREFVQQFGAIIYSYSYGPFVIMAVVVNCHQTLIAIERVIAVCFPFHVSRIFIRSRVKVAIFFIYVFCIGTYSPLPVMFEPLWAYNQTSVVIVPSQIFISNMAGIIFYLTTVAANIYAFMLPAIVITCSFIVGVKLLIRELHLSSHCSQRRSKDLSAMKMILSVSFLVVFISATSLGMNYFFQVYELTEGPLYDLLKDLLTCINQLNTSFNFFFYVAMSKKFLKTYRSSVFILDFELDLQTVIFVRNIINYVITPILSVIGVVGNVINLVVLRQSGYKDTNVLLLESLSLADLILSLLNILLRTREFVQQ…	ATGCCAAGAACTAACTATCAAATCGATCTGTCTGCGAACAGTTCGGTGTATGCATCAGTCTTTGAATTAGATCTTGAGACTATTATCTTTGTCTGTAACATTATCAACTTTGTCATTACGCCCGTTCTTAGCGTCATCGGAGTTGTGGGAAACGTCATCAATTTGGTTGTACTACGTCACTCTGGTTACAAAGATACTAATGTCTTGCTGCTTGAGTCGCTGTCCCTGGCTGACCTCATCTTGTCCTTGTTAAATATTTTACTGAGGACACGAGAGTTTGTGCAACAGTTTGGAGCCATAATTTATAGCTACAGTTACGGTCCTTTCGTCATCATGGCGGTTGTGGTGAACTGCCACCAGACATTAATCGCCATTGAGAGAGTCATTGCCGTCTGCTTT…	m=220aa
BP23862-RA	BP23862	OG0016027	XP_013091694.1	probable G-protein coupled receptor B0563.6	dom=<39-PR00237(25)-63><71-PR00237(22)-92><128-PR00237(23)-150><325-PR00237(27)-351>	PR00237	Rhodopsin-like GPCR superfamily signature	96.4	97.8	MFYQFTEVNQSSKSWKDVSFFAFSDENYGSTYTMLRYLTYRVMVPIVSILGVLGNAASILILYKQGLKKSSNILIFALAVADSMFLVGINNASLKVYLDINFPVYGYYYAEDVAMLLYVTFHLFVLLETVGKVASMILPPLIIVERFIAVFFPLHFSSVITSARIKAAVAIIFLLGLPAYFFYIPMTKYFYTLDVVRNATAGYILKSDSFAQDAATFGLISEIYATLCGPMSVCFVILGCVLIAVRIQLQVKKRASLSQAHLSTTTSKANLDLVNRKMKEAKSKRTTKILLSVCVVYSITGSFNFVSDMVLNSQRLGIVLGNIFHWMSIIVLCINSAANFLIYVALNRNFREMYKKLFCTCLLLDTLFID	ATGTTTTATCAATTCACTGAGGTCAATCAGTCCTCTAAGTCGTGGAAAGATGTCAGCTTTTTCGCGTTCAGTGATGAAAACTACGGCTCTACCTACACCATGTTACGGTATTTGACTTACCGTGTCATGGTACCCATCGTCTCCATATTAGGCGTCCTTGGCAACGCGGCTAGTATTTTGATTCTGTACAAGCAAGGACTAAAGAAGAGCTCCAATATCTTAATTTTCGCCTTAGCTGTGGCTGACTCGATGTTTCTGGTAGGTATCAACAATGCCTCGCTCAAAGTTTATCTGGATATCAACTTTCCAGTTTACGGGTACTATTACGCCGAGGACGTCGCCATGTTGCTCTACGTCACATTTCATCTTTTCGTACTGCTGGAGACTGTGGGTAAAGTG…	m=362aa
BP23870-RA	BP23870	OG0019873	XP_013091694.1	probable G-protein coupled receptor B0563.6	dom=<40-PR00237(25)-64><72-PR00237(22)-93><128-PR00237(23)-150><372-PR00237(27)-398>	PR00237	Rhodopsin-like GPCR superfamily signature	63.1	98.1	MFYQFVSHNQSLKTWADVSFFGDPESENRDPIYALLKFLTYLVLLPIVSILGLFGNSVSILILYKSGLQKSSNILTFALAVADSTYLLGINNISLKLYLDVYVQYGYFYAEDVAMLLYVTFHLFVLLETVGKVASMILPPLIIVERFTAVFFPLHFSSVITSARVKAAVTLMFPLGLPAYFFYLPMTTYTYSFDIAYNVSVGYILKSDTFTHDSEAFTLISEIYTTFCGPVCVGFVILGCILISIKIQIHDKKRAKLSRSLMQQTPRTRDHIQNGNKRFSPNNNNQIKGESCEVRSAEESQDSNGQITMSLFKRNNKKNWTFGKIKEVKSKRTTKILLSVCVVYSITGSFNFISDMILNSQRLGNVLGIIFHWMAIIVLSINSAANFLIYVALNRNFRD…	ATGTTTTACCAATTCGTGAGTCATAACCAGTCGCTTAAGACTTGGGCAGATGTCAGCTTCTTCGGGGATCCAGAAAGCGAGAATCGCGACCCAATCTACGCTCTGCTGAAATTCTTAACCTACCTGGTATTGTTGCCCATCGTGTCCATTTTGGGGCTCTTCGGAAACTCCGTCAGCATTCTAATTCTGTATAAAAGTGGACTTCAGAAAAGTTCCAACATTTTGACCTTCGCCCTGGCTGTAGCAGACTCTACTTACCTCCTTGGAATCAATAACATCTCCCTGAAACTATATCTCGACGTTTATGTTCAGTACGGTTATTTCTACGCCGAGGACGTCGCCATGTTGCTCTACGTCACATTTCATCTTTTCGTACTGCTGGAGACTGTGGGTAAAGTG…	m=409aa
BP24557-RA	BP24557	OG0019997	XP_013075219.1	probable G-protein coupled receptor C02B8.5	dom=<32-PR00237(25)-56><67-PR00237(22)-88><123-PR00237(23)-145><397-PR00237(27)-423>	PR00237	Rhodopsin-like GPCR superfamily signature	33.8	93.1	MFSQFLLLDTNASLSSKKFLDNVYVNGTTRALADTVNHLIFITGTVGMIVNLVTVILCCRLGLKKCSNILITSLAVADLFYLLGIINIPLNVYLTAWKGAGFVTTKDLAFFLFLLYCVSVLLETVGKIVSLLLPVLITFERFVAVFFPLTFSRIVTLNRVRIAILLVYSIGIPVYAYYCLLIKYDYQMDNLLNVSAGVVLMSDDYSDALNLYRAVTEVYIILCGPVCNGLVILGCMALGIKIRLQMRERRKLLGRSKERNAGKARFAKLRTCFTLRCTHTSNCNSTSNGSRALAYAQKIFSTKGSDYLHANSLQENNVKYSESVKDLDSKGNEGLNTVNSNSPAVDNKAKATILLSKTTKILLSICVFYSLTGLFGYFSVMVMKYETLTYGVRVIIHRA…	ATGTTTTCCCAATTTCTTCTGTTGGACACAAACGCCTCATTGAGTAGCAAAAAATTTCTTGACAACGTCTACGTGAATGGCACAACGCGAGCACTCGCTGACACAGTCAACCATCTTATATTTATTACGGGAACCGTCGGAATGATTGTCAATTTGGTGACAGTGATCTTATGCTGTAGACTTGGTTTGAAAAAGTGTTCCAACATTCTCATAACATCATTAGCAGTGGCGGATCTGTTCTACCTGCTGGGAATCATTAATATCCCCCTGAACGTGTATCTAACAGCTTGGAAAGGAGCGGGCTTTGTTACAACAAAAGATTTGGCATTCTTTCTTTTTCTCCTCTACTGTGTCTCAGTTCTGCTGGAAACTGTTGGAAAAATTGTCTCCCTCTTGCTT…	m=405aa
BP25477-RA	BP25477	OG0020034	XP_013075219.1	probable G-protein coupled receptor C02B8.5	dom=<39-PR00237(25)-63><71-PR00237(22)-92><126-PR00237(23)-148><422-G3DSA:1.20.1070.10(140)-561>	PR00237	Rhodopsin-like GPCR superfamily signature	39.7	32.1	MFNSSEQEVTYFVWPDVSYFPPSDNGDEDIFWRRFEKTMSWIVIPAISFFGIVGNVINIIILIKGQLNKCSNWLILALAVSDTVYLLGANNVCVQLYVQEEPVGFKYSETKARLMYYLFLAQNCIELTGKVNSMMLPCLISLDRLVAIFAPFQYPRVVTLRRARLTIVLFFVISIMIYTFYSLKFTFQYTAEACIHNVSTHQREEAVTGIHSIAYQKEDNVTDINTVSTYQQESTVTNITHIGRIAKSSLYLTYGTFYKTLVKTVIFLYGPLHLCLTVAACISVGVRIKQQEKRRVFLQASFAKIQPTTVCFKTSTNSSLEKVANRMNHKNIEMALISAALAVAIATGRSLDETTCMNETIDNQRHLHSEISILSQYNSESEYISTCNDITAQNSPTEL…	ATGTTCAACAGTTCTGAACAGGAAGTGACGTATTTCGTCTGGCCAGACGTCAGCTATTTTCCTCCTTCCGATAATGGAGATGAGGATATTTTCTGGAGACGTTTCGAGAAGACGATGTCATGGATCGTTATTCCAGCGATATCTTTCTTTGGAATTGTGGGTAATGTCATTAACATAATTATTCTTATAAAAGGACAACTAAATAAGTGCTCCAACTGGCTAATTTTAGCTTTAGCAGTGAGCGACACTGTTTACTTGCTAGGCGCAAACAACGTCTGCGTACAGCTTTACGTCCAAGAAGAGCCAGTAGGTTTTAAGTATTCCGAGACGAAGGCTAGATTAATGTACTATTTGTTTTTGGCGCAAAACTGTATTGAATTAACTGGTAAGGTCAACTCC…	m=189aa
BP25615-RA	BP25615	OG0011159	XP_013066667.1	G-protein coupled receptor 84-like	dom=<37-PR00237(25)-61><76-PR00237(22)-97><123-PR00237(23)-145><159-PR00237(22)-180><380-PR00237(25)-404><419-PR00237(27)-445>	PR00237	Rhodopsin-like GPCR superfamily signature	97.831	100	MNCINDTSLKNDTDPDIHSLDSVANVSSASKLVNYYITDVAMPATCALGILGNLLSLMVLTTEKLHRTLSKMEISAHIGLTALAVSDFLVCLLVLIVTQVPPKKHYEVGDPIIFFHLMSNGLITIFIISSTWLIVVMAAERYIAVCHPLQARKLISLRRTRASIILVFLICTLATIPIFLESTIEEGCAQGRSVRRLQERDEDASRQLQRLFWSIFFDFIPCAALIYFNLCLIIQIRRAKQLRDQMTPRHSVLRYSTSNPKEGKPKQKPAHEVNGERSFHQQKKRDRNALLETNPAPNEASVIEMTNGASKYVKYVTNKPRDLKSSHGNESQGNESTQNELRDLHHIAKPSRPYQSPTSSKRLTDSIVRKRPSDNALNSVTATLVAVILLFLLLVSPSE…	ATGAATTGCATCAATGATACAAGTCTGAAGAATGACACTGACCCAGACATTCACAGCCTGGACTCTGTGGCCAACGTCTCCTCGGCCAGCAAGCTGGTCAACTACTACATCACGGATGTGGCCATGCCGGCCACCTGCGCCCTGGGCATTCTGGGGAACCTCCTATCCCTTATGGTGCTGACCACGGAGAAGCTGCACCGGACTTTAAGCAAGATGGAGATCTCCGCCCACATCGGCCTGACCGCACTGGCCGTTTCGGACTTTCTCGTCTGCCTGTTGGTACTTATTGTCACCCAGGTTCCTCCCAAGAAACACTACGAGGTTGGCGACCCCATCATCTTCTTTCATCTGATGTCTAACGGCCTGATAACAATCTTCATTATTTCTAGCACCTGGCTT…	m=461aa
BP25839-RA	BP25839	OG0001851	XP_013075219.1	probable G-protein coupled receptor C02B8.5	dom=<41-PR00237(25)-65><73-PR00237(22)-94><128-PR00237(23)-150><325-PR00237(27)-351>	PR00237	Rhodopsin-like GPCR superfamily signature	97	100	MYAKIAELGYQNQSYFSWDELSYFPVFIFNSDIITRFNDVTVYVLIPAISCMGIFGNVMSIILLYRHGLEKCSNILICALAVADSMYLVGINNFSLFLYRILDHYGYFYTEILSCFIYALFLSFVLLETVGKVVSMILPALIIIERFTAVFFPLHFSTIVTEGRIKAAVVLMYPLGLTSFLFYISTQQYAYVYDASINATVGYILKSESYVKSFPLFGKSTQFYTTLCGPFCVGFVVMGCVLISVKLQVQLNIRKRMITTGKSRSIDNTKDEVKKKLNSQVQTNKTTKILLSVCFVYTITGTFNFLSDMVFTMESLGFVTGFIIHRSGIMFLCVNSTANFIIYVAFNRNFRKTYRDLFLKCCRPGKKMK	ATGTATGCTAAAATTGCCGAATTGGGCTATCAGAACCAGAGTTATTTCTCGTGGGATGAGCTGAGTTATTTCCCTGTTTTTATTTTCAACTCAGACATCATTACACGTTTCAATGACGTCACAGTCTATGTCTTAATCCCAGCAATTTCTTGCATGGGCATCTTCGGCAATGTTATGAGCATCATCCTCCTGTACCGTCACGGCCTGGAGAAATGCTCCAACATTCTTATCTGCGCTTTGGCCGTGGCGGACAGCATGTACCTCGTGGGAATCAACAACTTCTCTCTGTTCCTGTACCGTATCCTCGATCATTACGGCTACTTCTATACAGAGATCCTATCCTGCTTCATCTACGCTTTGTTCCTGAGCTTCGTCCTGCTGGAGACTGTGGGTAAAGTC…	m=369aa
BP25841-RA	BP25841	OG0001851	XP_013075219.1	probable G-protein coupled receptor C02B8.5	dom=<41-PR00237(25)-65><73-PR00237(22)-94><128-PR00237(23)-150><325-PR00237(27)-351>	PR00237	Rhodopsin-like GPCR superfamily signature	90.2	99.7	MFAKIEKLSLQNQSDGSWDELSYFPAFIFNSDIIKRFNDATVYVFIPTISCMGIFGNVMSIIILYRHGLEKCSNILICALAVADSMYLVGINNFPMFLYRILDHYGYFYTEILSGFIYALFLSFVLLETVGKVVSMILPALIIIERFTAVFFPLHFSTIVTEGRIKAAVVLMYPLGLTSFLFYISTQQYAYVYDASINATVGYILKSESYDKSFPLFGKSTQFYTTLCGPLCVGFVVIGCVLISIKLQVQLHVRKRMTATGRNQLIENGEDLVGKKLNSQVQTNKTTKILLSVCFVYTITGTFNFLSDMVFTMESLGFVTGFIIHRSGIMFLCVNSTANFIIYVAFNRNFRKTYRDLFLKCCRSGKKMI	ATGTTTGCCAAAATTGAAAAACTTAGCTTACAGAACCAGAGTGACGGCTCGTGGGATGAGCTGAGTTATTTCCCCGCTTTTATTTTTAACTCTGACATCATCAAACGCTTCAATGACGCCACCGTGTATGTCTTCATTCCAACCATCTCTTGCATGGGCATCTTCGGCAATGTTATGAGCATCATCATCCTGTACCGTCACGGCCTGGAGAAATGCTCCAACATTCTTATCTGCGCTTTGGCCGTGGCGGACAGCATGTACCTCGTGGGAATCAACAACTTCCCAATGTTCCTGTACCGTATCCTCGATCATTACGGCTACTTCTATACAGAAATCCTATCCGGCTTCATCTACGCTCTGTTCCTGAGCTTCGTCCTGCTGGAAACTGTGGGTAAAGTC…	m=368aa
BP27239-RA	BP27239	OG0012926	XP_013090770.1	G-protein coupled receptor moody-like	dom=<42-PR00237(25)-66><75-PR00237(22)-96><120-PR00237(23)-142><156-PR00237(22)-177><204-PR00237(24)-227><260-PR00237(25)-284><295-PR00237(27)-321>	PR00237	Rhodopsin-like GPCR superfamily signature	97.29	85.514	MFNNTSALVENVLYHTVTMDIKNPNNEQVVHLEDSERTALVAVITLMTVIIALGSFGNILVTMAIIQNRKLRTVSNLFVANLSICDLMFVSVVLPVNMYTYLTDGWHYQEEICKFIGFLGYTLTGTTIMTITLIAWNRYKLVVDVSKYKHLFRKSNMAVMMACTWIVPVVCLQPAVSGAWGHFGYIPMLSSCNLGLDNSSQTFKIFLLIVRAAIPCGLIIYYYTAIYVTTRASHQRLRFLSSTTTNSTMRLNNQRREMRLTRMMIAIFLVFVLSYFPCTISSVIDWSRMLSKTFHMFCQTSVFLGSAINPLLYGFMNEQFRTAYYQILTCRVMCRSTKGRHTYDEETENHNAALGHRENTLDNGCPEESDWALRRDWDNLSENAESRQYETCDSNTSTK…	ATGTTTAATAACACGAGTGCACTAGTTGAAAACGTTCTCTATCACACAGTTACCATGGACATAAAAAATCCTAACAATGAACAGGTCGTGCACCTAGAGGACAGTGAAAGGACGGCATTAGTAGCGGTCATAACACTAATGACTGTTATTATAGCCTTAGGAAGCTTTGGAAACATCTTAGTGACAATGGCTATAATCCAGAACAGAAAACTCAGAACTGTGTCCAACTTATTCGTGGCCAACCTCAGTATATGTGATCTGATGTTTGTTTCTGTGGTGCTACCTGTTAATATGTATACCTATTTAACTGACGGATGGCATTATCAGGAAGAGATATGCAAATTTATCGGATTTCTGGGATATACGCTGACAGGTACTACAATTATGACCATCACTCTG…	m=369aa
BP30416-RA	BP30416	OG0014850	XP_013096881.1	probable G-protein coupled receptor 75-like	dom=<42-PR00237(25)-66><75-PR00237(22)-96><119-PR00237(23)-141><202-PR00237(24)-225><300-PR00237(25)-324><338-PR00237(27)-364>	PR00237	Rhodopsin-like GPCR superfamily signature	97.2	100	MPGQEPSSLVQRGLTNGSINVILDWDPSVQFHGTVHTATLAVCTVLVIFVVILGTFGNGLVILSALQCRKLRSNFEVLVFNLAGADLIICLCLSPTFLFLLFSDPPSPREFCGGYLFATTTCGLLSLLTLVAIAAHRQSWLKGRVKGSLSTLKTAFIIGAVYTVGVGTAVGGTLHVTVAWSDTYTDCRYIMNSNDVKSNNVVLFFISPVVIVSIIIIVTSYSAVAKAVRVQTYLRVKSLQPLLKPALYKPIQSPSNADTMTSAPEAQQSILENTSGKKLSSLRHCSCCNCMAALDKENKAVTMCLLVILIISLCWTPLVVSHFIELISGQSIIVYQVKLCGIALIFLNSALNPYMYAQGNGRSKQRYGRFLWDMVRCDCRIPKSRRFITLNAKTADLKT…	ATGCCTGGTCAAGAACCCTCAAGTCTTGTTCAGCGTGGATTGACCAATGGCAGTATTAACGTTATACTGGACTGGGATCCATCCGTTCAATTCCATGGCACTGTCCACACTGCAACTCTGGCCGTCTGCACTGTTCTAGTCATTTTTGTTGTCATCCTGGGGACGTTCGGTAACGGTTTGGTCATTTTGTCTGCACTGCAGTGTCGAAAACTGAGGTCTAACTTTGAGGTGTTGGTCTTTAATCTAGCCGGGGCGGATCTCATCATCTGCCTCTGTCTTTCGCCCACCTTCTTGTTTTTATTGTTTTCAGATCCGCCTTCGCCCCGTGAGTTCTGCGGCGGGTATCTCTTCGCCACAACCACGTGTGGTTTGCTCTCGTTGTTGACGCTGGTGGCTATC…	m=500aa
BP01129-RA	BP01129	OG0001018	XP_013081530.1	adhesion G protein-coupled receptor E2-like	dom=<53-G3DSA:2.60.120.260(147)-199><374-G3DSA:2.60.220.50(184)-557><564-PR00249(24)-587><588-PR01694(11)-598><690-PR01694(18)-707><708-PR00249(25)-732><749-PR00249(21)-769><779-PR00249(22)-800>	PR00249	Secretin-like GPCR superfamily signature	96.476	27.2837	HLKSIDIQLNQHFTSQMFNCSKFILNTSNPTLEIHCSLEFFVRRITITAAADLCDIYISGGVNFALKQMVAMSSVYYIYNATNAVDGDLETVSSTRNEKRPYLLVTLPEPRLVNRVVLHSSKPKNRTYLKYFELKGLDENNCSQFSYKDNNTSPLYIYTVGIAGKKMNKIFLYATEVTNYKNKTWSPVVKLREVEIYGECLPGTWGFSCNQSCPTQCPVTCTQEDGLCNLLREESECNVKGIGQGRELSTQQKLCAASQLETLFHKNAQSLNVTDMKSIASVADYMEHFVNNGIKVSKNVTNTIVDILSAFGNKASDPDFIIDNTTFDILVTLADVVTFSMQDNTTDAPEEDYDTINSLVTSLESVVLRLSSNETKDFAFVKNTIAVKIGTVSQGINFP…	CACTTGAAGTCAATAGATATTCAACTTAACCAACACTTTACAAGCCAGATGTTTAACTGTAGCAAGTTTATTTTGAACACCTCAAACCCTACATTAGAGATTCACTGCAGTTTAGAGTTCTTTGTAAGGAGGATAACAATAACAGCAGCGGCAGATTTGTGCGACATTTACATTAGTGGAGGTGTCAACTTTGCACTAAAACAAATGGTTGCCATGTCGTCAGTCTATTACATTTATAATGCAACAAATGCAGTTGATGGTGATTTAGAAACGGTTTCAAGTACACGTAACGAAAAAAGGCCATATTTGTTGGTGACATTGCCGGAACCAAGGCTAGTGAATCGCGTTGTTCTTCATAGCAGCAAGCCTAAGAACCGAACTTACCTTAAATACTTTGAA…	m=227aa
BP11374-RA	BP11374	OG0011200	XP_013079074.1	adhesion G-protein coupled receptor D1-like	dom=<44-PR01694(13)-56><120-PR01694(20)-139><190-G3DSA:2.60.220.50(182)-371><379-PR00249(24)-402><403-PR01694(10)-412><413-PR00249(24)-436><443-PR00249(24)-466><505-PR01694(18)-522><523-PR00249(25)-547><564-PR00249(21)-584><594-PR00249(22)-615>	PR00249	Secretin-like GPCR superfamily signature	98.925	41.0294	SETTEAYIRETEIPSEKIGVCLAAQEYGVSFPETITGGLSTVACSPRYTGTVNRLCNKGGYWEYPSFRGCLPISLQHLLPLLSKLDELKNESDYRAQEAISNVTESVFEYFRSNPRILSGDIKAIIEILFEMTIALKGHKLIATKQLVEGQMDQIDKILSVDAKEWSDLSKGVKSNNTSDQLLLSLEYLLQTFLISENNTDVTISKDYFDVTTKTQRNNPLIYPQVNNGSFEDTDNEIIFYHSEHEIYRYSIIVYKHIAGKLAVKMFVDNRVDRALRPEPTDKLFNSDIISFSVVPNTKPETLASRPVQITFKIYNTSTPKQICAYLWENNNESYWATHGCETETREDNVTCRCSHLTNFAVLMSPFEPDVTHTSVLQFISAVGIAISLICLVVTITIY…	AGTGAAACTACTGAGGCATATATTCGTGAAACAGAGATTCCTTCAGAAAAGATTGGTGTATGCTTAGCTGCTCAGGAATATGGCGTCTCTTTTCCAGAAACGATCACTGGCGGTTTGTCCACCGTCGCATGTTCACCGAGGTACACAGGAACAGTCAATAGGCTGTGTAACAAGGGAGGCTACTGGGAATATCCAAGTTTTAGAGGCTGTTTACCCATCTCTCTTCAGCACCTCCTACCACTGCTCTCAAAATTGGATGAACTGAAGAATGAGTCAGACTACAGAGCCCAAGAAGCCATCTCCAACGTAACAGAGAGTGTGTTTGAATACTTCAGAAGTAACCCAAGGATTTTATCAGGAGATATTAAAGCAATAATAGAAATATTGTTTGAAATGACC…	m=279aa
BP12307-RA	BP12307	OG0004712	XP_013086108.1	adhesion G-protein coupled receptor D1-like	dom=<43-CLECT(124)-166><803-PF01825(78)-880><898-PR00249(25)-922><930-PR00249(25)-954><961-PR00249(24)-984><999-PR00249(26)-1024><1041-PR00249(26)-1066><1083-PR00249(21)-1103><1113-PR00249(22)-1134>	PR00249	Secretin-like GPCR superfamily signature	94.834	74.5719	MMLLRRFVESSNYVGLLLCIIFKSINGNGQCPTIHWLSVSSTTCLAISTDFSKELMAWGQAVEACPEIHPMARLASFPTQVHFDLLASNLRPTVSYWVGLRTQKPVGGKVTWLDGTVDNTSHFYISRNQLQNELCCYVTVNQFSPYLDVTWTLDDCGIQLPYICQFEKENEYTTLGNHYNQTFRNRERIAQGVGVKNGASSVATDLTSAKQAASNSSYSEATKYKRNREMFSKSTSGVDNPEIEFKNTPTRSVTTQFPFDFNKDKFLWYKTLQDAFKVFIVFRTSNMNNVNHRPKHWTIQPKFTDSQQALYSGQRIHPLSRPKHLLYQRQSKDKRIIAVARNNRLQLRVKRLVQTHRNSEAGEKFKSVAKNDEIRNKLKLNAIGIQITNGGNKKGEMGD…	ATGATGTTGCTGAGAAGATTCGTTGAGTCAAGCAATTATGTGGGCCTTCTATTATGTATAATTTTTAAAAGTATCAACGGAAATGGACAGTGTCCAACTATCCACTGGCTGTCCGTCAGTTCGACCACTTGTCTAGCGATATCTACAGACTTCTCAAAAGAATTAATGGCATGGGGTCAGGCCGTAGAGGCGTGTCCAGAGATTCATCCCATGGCTCGCCTGGCTTCATTTCCTACTCAAGTTCACTTCGATCTGTTGGCCAGTAACCTTAGGCCTACAGTATCCTACTGGGTTGGTCTGCGAACACAAAAACCAGTGGGTGGCAAGGTGACTTGGCTAGATGGAACAGTGGACAACACGTCACATTTTTATATTTCTAGAAATCAATTGCAGAATGAG…	m=871aa
BP12739-RA	BP12739	OG0004748	XP_013087882.1	G-protein coupled receptor 64-like	dom=<1-SignalP-noTM(20)-20><41-G3DSA:3.80.10.10(197)-237><773-G3DSA:2.60.220.50(190)-962><973-PR00249(25)-997><1054-PR00249(24)-1077><1093-PR00249(26)-1118><1137-PR00249(26)-1162><1180-PR00249(21)-1200><1210-PR00249(22)-1231>	PR00249	Secretin-like GPCR superfamily signature	99.099	13.6784	MAVVCVSILELACLQLNVRAADNEKERILSACNLTNGRNQSAVCTCLPNSKEILCGKREPPLRVVPRNFLVTVEVLDLSANALTVIKDDSFVSLESLRTLYLQNNLISDIEPSAFRNLFNLSLLNLENNKLTRLDPSQITFQHLPSLTRLNLQNNEIQFIKMWSFITMGSPGSTVTIQFERNPVICNCEVFGIRNWLDNLTTHTVVIDQLVCNNDLQKRLFNDTSFPYNCKQTSPVSGNLNRSISIRSAQKTKDKGNNNANFLKYGNSKDKTKRGNKTSAEDDGVYVEGERSTADDTNYLCHVCNKERTGHACDQNPRKYCPESEKMCRREFIWNNADKTMSISSGCSSYEVCLKDQVNNSRDCIINYEGVIRCNFCCLGPTCGEPTGGRTKDLEFIIT…	ATGGCGGTCGTGTGTGTGAGTATACTCGAACTGGCCTGCCTGCAGTTGAATGTCCGAGCAGCAGACAACGAAAAGGAGCGTATATTGTCCGCCTGCAATTTGACCAACGGACGAAACCAGAGCGCTGTTTGCACTTGCCTCCCCAACTCCAAAGAGATACTGTGTGGCAAGCGGGAGCCTCCCCTGAGGGTCGTTCCTAGGAACTTCTTGGTCACTGTGGAAGTTTTGGACCTGTCTGCTAACGCACTGACGGTTATAAAAGACGATTCCTTTGTCTCCCTGGAAAGTTTAAGGACACTATATCTACAGAACAATTTGATTTCAGACATAGAGCCGTCAGCATTCAGAAATCTGTTCAACTTGTCATTACTAAATTTAGAGAATAATAAGCTGACCAGA…	m=222aa
BP06023-RA	BP06023	OG0000788	XP_013062397.1	G-protein coupled receptor GRL101-like	dom=<162-CLECT(129)-290><528-SSF57424(40)-567><678-SSF52058(138)-815><837-PR00373(16)-852><853-cd15137(274)-1126>	PR00373	Glycoprotein hormone receptor signature	80.605	33.9316	ASWSFPLYDCQSRSKDILFIIDCRSQVQEQIDFIQSTANYLLEQHSLQQNISIMTFSTNEIIEINNLTTIPFIKLSCGQSFPIDDVFNASDVWFTSRKRPLVTMIFVTETLFTDMEHIIEKQKTDTKVDRLFFIPERDSVYTILGILFFYLYQSFRDLNIVDVYAAICKTSCAKNHVAFTTDSSMISYYHIANVYNMSYDQSDRYCREQKNSYLVSLETPEEISFLFKHLKESNLPQDLKRYFRLHLGIIYNRYNLVWQSGYPYVFPYNVSNAYERNCYFIHIFNVETTKYAVKDNIEFLTKNVFLDDCYATFKTSLVVCECHEVLSNPEVAYTLVHEASRNKNIVQRTHYIRSIMFLFEESSFVSSFVQSIQCHANSSNGNDYLHDYVCGGILKRNVE…	GCATCGTGGTCATTTCCTCTATACGATTGTCAATCGAGAAGTAAAGATATTTTGTTTATAATCGATTGTCGAAGTCAGGTGCAAGAACAAATAGACTTTATACAATCTACAGCTAATTACCTTCTAGAACAGCATTCATTACAACAGAATATCTCCATCATGACATTTTCTACCAATGAGATAATTGAGATCAATAATTTGACAACCATTCCATTTATAAAGCTTTCGTGTGGTCAATCGTTTCCTATTGATGACGTATTTAACGCATCGGACGTCTGGTTCACATCCAGAAAAAGACCACTCGTGACCATGATTTTTGTCACTGAAACTCTATTCACTGATATGGAACACATAATTGAAAAGCAAAAGACAGACACCAAAGTGGACCGACTGTTTTTC…	m=397aa
BP13489-RA	BP13489	OG0000174	XP_013072225.1	G-protein coupled receptor GRL101-like	dom=<143-CLECT(82)-224><495-SSF57424(41)-535><607-G3DSA:3.80.10.10(194)-800><802-PR00373(16)-817><818-cd15137(280)-1097>	PR00373	Glycoprotein hormone receptor signature	94.99	44.8338	CVLSFPLEECDMKKLHLRFVVDCRDDIEEQMSIFHQTQQFFITYRNWSIPEFTLMTYSHEGIYQIQNVTDVEKMNQTCPDNMTLEFIANQSLGWDENEDRSYSLLPLIGFNKFNSQVFYSKLCYSKCDPRVDSFKIENFLISSYNNSESSTMSSNEAGQFCAGKKGAYLVSLETSEELEFIFEKFGQQGFALHIGLRVETEGTPQWASSNPFTLKYNYSPKYTNKEKRKKIKKSRTKIRFPLHYTSFNDDTWRYLRDNVYTYQEIYYDYEIESIPHLKKCFFISKENKYVSEKILHTSLSSTGVFHISNEDCDKKIENSLALCECHFPISMNQISMETRETGDTFVKEKYISDFRAMISSQKNSFQLINCHHPMNSSNHSGAQNVCSKYVPHIVQLHPN…	TGTGTTCTTTCCTTTCCGTTGGAAGAGTGTGACATGAAGAAACTTCACTTGAGGTTTGTCGTGGACTGCCGAGATGATATTGAAGAACAAATGAGCATATTTCATCAAACACAACAGTTTTTTATTACTTATAGAAACTGGAGTATCCCAGAATTCACTTTAATGACTTATTCACATGAAGGCATCTATCAGATACAAAATGTGACAGATGTTGAGAAAATGAACCAAACATGTCCTGACAATATGACACTAGAGTTCATTGCCAATCAGTCACTTGGATGGGATGAGAATGAAGATAGGAGTTATTCTTTGCTGCCTTTAATAGGTTTCAATAAATTTAACAGTCAAGTATTTTATTCAAAACTATGCTACAGCAAATGCGATCCACGAGTTGATAGT…	m=499aa
BP30142-RA	BP30142	OG0000258	XP_013076032.1	G-protein coupled receptor GRL101-like	dom=<1-SignalP-noTM(15)-15><58-PR00373(16)-73><74-cd15137(275)-348>	PR00373	Glycoprotein hormone receptor signature	91.239	88.9785	MVVTFLVLKVTPARLAHNTVTDGTPIPCASINTICATTVLARGENLPAHQCEAEEQPLSTCEDLIGDFLKRVMLWIVAISAVFGNIIALGYRILFERTTLHLTYVLFVTCLGVSDLLMGIYLVIIASVDVVYRGVFIVYEHSWKQSTLCQIAGTFATLSSETSTFFILLITLERFLTIRFPFGEHKISNLVKYIVISFAWCLGFFLSIVPLMYPEMSLYATSETCLAFPLRKSSGTAWIYSVTVFLFLNSILFVVIAIGQFLIFITISQHSSKFKTGSQASARRADNITVALKLSVVVLSNFICWFPVCVMGIRTVVSDYEVTRETYGWIIALVLPINSALNPVFYTLPQVSKSWTDFKRRKSSQFSRSQNP	ATGGTTGTCACGTTTCTCGTTTTGAAAGTCACTCCTGCAAGACTTGCCCACAACACAGTCACAGACGGCACTCCAATCCCCTGCGCTTCCATCAACACTATTTGTGCAACCACAGTCCTGGCTAGAGGAGAAAATCTTCCAGCACATCAATGTGAAGCAGAAGAACAACCTTTATCAACTTGTGAAGATCTTATTGGGGATTTTTTAAAAAGAGTCATGCTCTGGATTGTTGCGATTTCTGCAGTTTTTGGGAATATAATCGCACTAGGCTACCGTATTTTATTTGAAAGAACGACACTTCATCTGACATATGTATTATTTGTTACTTGTCTTGGTGTTTCTGATCTTCTGATGGGTATTTACCTTGTCATCATTGCCTCTGTAGATGTAGTTTATAGA…	m=331aa
BP30143-RA	BP30143	OG0000258	XP_013076032.1	G-protein coupled receptor GRL101-like	dom=<8-SSF57424(32)-39><52-G3DSA:3.80.10.10(209)-260><269-PR00373(16)-284><285-cd15137(275)-559>	PR00373	Glycoprotein hormone receptor signature	87.931	99.4854	MLLFSGLKFSCYGSFKDINPIYICDGKPNCPQGDDELNCINPICPYGFICLDGTVTVNNTNIVLNMSSFSPNTTFLNISGIDVSRSGNIIDILILKRLLVFVASRCHINDKTQTNAKNSLVYHLDISYNDLSKFTYTDFILQLSNLRFLNVSYNDNLSLIPKLYFPRLEQLVSLDLSFTKITQISLNFNGKLRFINFSVTNLKTVVLSKSAVYEVIDLRKTRISDTIKETFFNNITVKGKVLADYKLCCPYFRGENLPAHQCEAGEETLSTCEDLIGDSLKRVLLWIVAICAVFGNIISLGYRILFERATLYLPYVLFVTCLGVSDLLMGIYLVIIASVDVLYRGVFIVHEHSWKQSTLCQIAGTLATLSSETSTFFILLITLERFLTIRFPFGEHKIS…	ATGCTCTTATTTAGTGGATTGAAATTTTCTTGCTATGGAAGTTTTAAAGACATAAATCCTATTTATATTTGTGACGGCAAGCCCAATTGCCCTCAGGGTGATGACGAACTGAACTGTATAAACCCAATATGTCCATATGGTTTTATTTGTCTTGACGGGACGGTCACTGTAAACAATACGAACATTGTGTTAAACATGTCTTCCTTTTCCCCAAACACAACATTTCTAAACATTTCGGGTATTGATGTGTCGCGATCAGGTAATATCATTGACATTCTTATATTAAAAAGACTTCTGGTTTTCGTAGCTTCAAGGTGTCATATTAATGATAAAACTCAAACAAATGCTAAAAATAGTTTAGTTTATCATTTAGACATCAGCTACAATGATCTTTCGAAG…	m=580aa
BP30144-RA	BP30144	OG0000258	XP_013076032.1	G-protein coupled receptor GRL101-like	dom=<33-CLECT(66)-98><203-PR00373(16)-218><219-cd15137(289)-507>	PR00373	Glycoprotein hormone receptor signature	83.255	81.382	MINDDYDCCNPNSYPYVINVNIHDDLKYNNEISLKLCSRCLDGWSPILDASNNSSITSCILVEEKRNLISWQDAVNFCKRKRSHLFTFGTIFDFEFLSVDRLTTITFPTFVCDAYLSISYNYVCNGIRDCYDVTNLKTVVLSKYAVYEVIDLRKTRISDTIKKIFFNNITVKGKVLADYKLCCPYFRGEKLPAHQCKAEEETLSTCEDLIGDSLKRVLLWIVAISAVFGNIISLGYRILFERATLYQTYVLFVTCLGVSDLLMGIYLVIIASVDVLYRDVYIAHEMSWKQSTLCQIAGTLATLSSETSTFFILLITLERFLTIRFPFGEHKISNLGKYILLSFAWCLGIFLSIVPLMYPEMSLYASSETCLAFPLRKSSGTAWIYSVTVFLFLNSILFV…	ATGATTAATGATGATTATGATTGCTGTAACCCGAACAGTTATCCTTATGTAATCAATGTCAACATCCACGACGACCTGAAGTATAACAATGAGATTAGCCTGAAACTGTGTTCTCGTTGCTTAGATGGCTGGTCTCCAATTCTTGATGCATCCAATAACTCTTCTATTACTTCGTGTATTCTTGTTGAAGAAAAAAGAAATCTCATAAGTTGGCAGGATGCTGTCAACTTCTGCAAACGAAAAAGGTCGCATTTGTTTACATTTGGAACAATTTTTGATTTTGAATTCTTAAGTGTTGATAGATTAACCACAATTACATTTCCGACATTTGTATGTGATGCGTATCTTTCTATTTCATACAACTATGTGTGTAATGGAATCAGAGATTGTTATGATGTA…	m=424aa
BP30145-RA	BP30145	OG0000258	XP_013088329.1	G-protein coupled receptor GRL101-like	dom=<5-LDLa(24)-28><134-PR00373(16)-149><150-cd15137(275)-424>	PR00373	Glycoprotein hormone receptor signature	85.864	85.8427	MYGFKCIAKSQVCNMIEDCPDGSDESNCDDCILTQCSPDVCIPDHWSLNCSTANSLKMNETNEVTNLRNLVFSQYAEYQIVDLRSTLLSDFIKEKFFNNITVTGKVLADYKLCCSYFRGEKLPAHQCEAEEETLSTCEDLIGDSLKRVLLWIVALCAVFGNMTALGYRILFERATLHLTYVLFVTCLGVSDLLMGVYLVIIASVDVVYRGVYIVHKMSWKQSTLCQIAGTLATLSSETSTLFILFITLERFLTIRFPFGEHKISSLGKYVLISVALCFGLLLSVAPILFRDMSLYSNNGMCLGFPLRKSSGTAWIYSVTVFLFFNSILFVVIAIGQFLIFITISQQSSKFKSESQASARRADNITVALKLSVVVLSNFICWFPVCVLAIRTVFSDYEVT…	ATGTATGGATTTAAATGTATTGCTAAAAGCCAAGTGTGTAATATGATTGAAGATTGTCCTGATGGAAGTGATGAGTCAAACTGTGATGATTGTATTCTGACTCAGTGCTCACCAGATGTTTGTATACCTGACCATTGGTCGCTGAATTGTTCCACGGCAAACTCTTTAAAAATGAATGAAACTAATGAAGTTACAAACTTAAGAAATTTGGTTTTCTCTCAATATGCCGAATACCAAATAGTTGACTTAAGAAGTACTCTGCTTTCTGACTTCATCAAAGAAAAGTTTTTTAACAACATTACCGTTACGGGTAAAGTGTTAGCAGACTACAAACTTTGTTGTTCATATTTCAGAGGAGAAAAACTTCCAGCACATCAATGTGAAGCAGAAGAAGAAACT…	m=382aa
BP02537-RA	BP02537	OG0004009	XP_013074106.1	probable G-protein coupled receptor B0563.6	dom=<3-SSF81321(163)-165>	SSF81321	G-protein coupled receptor 1	29.1	85.9	MNNGTASNRVEYYYIRGAPTRMLEQINIYFVLMCFVKPAMSILGITANIIKLQILRLSGLHKPSNILLFSLVIADTLCLGRSINYGAILFWFGPDDVMCGFHYSEGINYFLLYSMIVTFGNIVLGIKVSAALKKRRSLTSSQKMSWSPRTTRTLMLTCFFFVISTATGTIMTQMDNNLIEDVASY	ATGAACAATGGAACAGCAAGTAATCGAGTGGAGTATTACTATATACGTGGCGCTCCTACCAGAATGCTAGAACAAATAAACATATATTTTGTTTTGATGTGTTTTGTCAAGCCAGCCATGTCCATTCTGGGGATCACGGCCAACATTATAAAGCTACAAATACTGAGACTCAGCGGACTTCACAAACCTTCCAACATACTTCTCTTTAGTCTGGTCATTGCTGACACACTGTGTCTGGGCAGGTCTATAAATTACGGGGCCATTCTATTTTGGTTTGGACCAGACGATGTGATGTGTGGGTTTCACTATAGCGAAGGCATCAACTATTTTCTATTATATTCTATGATCGTCACATTTGGTAACATCGTCCTAGGTATAAAGGTTAGTGCTGCACTGAAG…	m=275aa
BP08037-RA	BP08037	OG0019207	XP_013091694.1	probable G-protein coupled receptor B0563.6	dom=<26-SSF81321(421)-446>	SSF81321	G-protein coupled receptor 1	28	98	MDEVNLTIKSKHFIQLETMDAFSPVLMNDTFCREFHWTMSVVVIPLLSLVGMIGNIITIVMLCQGKCNKSSTLLILALALADSVLLFGINNIVLNLHLHGLVVLSETLATFAYCCYMAQLLLEVIGKVSSMLLPVVITLDRIVAVLSPFRYSTISTPNRTLVIICCVFLFSILDFSLFVSKFTFLYDNSTGFGLNSNSLFYNNHGDLYENLIAIPVFLFGPVSVLLTLIGCVVIGIKIYMQEKCRMSLIAGSSKCKTKNLFHRLCFFIKETCNRLNWSFREVGFYKKQRSHGFMITSPESAKEIEIPHLNEKLEERKTHFSVSTSSFHKGSNPCIGHSTFTENPRDVTTHVTSVSSQLKTKRVRQRQTTKTLLSVCVVYCIANTFNFLVIQYLHEPTVS…	ATGGATGAAGTTAATCTCACGATCAAATCAAAACACTTTATTCAGCTGGAAACCATGGATGCTTTTTCTCCTGTCCTAATGAATGATACATTTTGCAGAGAATTTCACTGGACTATGTCAGTTGTTGTGATACCACTGTTGTCACTGGTCGGGATGATTGGAAACATTATCACCATTGTTATGCTATGCCAAGGCAAGTGTAACAAGAGTTCCACTCTGCTCATACTCGCTCTAGCCTTGGCCGACTCAGTACTTCTCTTCGGCATCAACAACATCGTTTTGAACCTGCACCTCCATGGCCTAGTCGTGCTTTCGGAAACGTTGGCGACGTTTGCTTATTGCTGCTACATGGCACAGCTGTTGTTGGAAGTGATCGGAAAGGTTTCCTCCATGCTGCTG…	m=453aa
BP24880-RA	BP24880	OG0054648	XP_013074106.1	probable G-protein coupled receptor B0563.6	dom=<28-SSF81321(274)-301>	SSF81321	G-protein coupled receptor 1	34.2	77.2	MGNSLLNNGTTSLMDSTKSQNSLRSDSNLYCYPAPDDYMFPLQVLGCFVNPLLSLVGLFINVLCLVILVKVGLKKTTYILLFALVMSDSLNMFENLDFGNKIRIFGTLKSKPGYCTFEYESEMNQFLYVSQQLFGFVGLWGRTINTSIPMIITIKRILAVYFPCRSSTGGSLTSNYSGKVVANVASSDFLVKNFSVLNTFTVYALETLASFVPTCFMCLGCILIGIKVSVSVSQRRKLTREKKKQKWSPRTTRTLLITCLIFAITHAITSLISAIASVSTQAPLLTYRLVEISAFFNISSCTQQFLRVLRL	ATGGGAAATTCGTTGCTAAATAATGGAACGACTTCCTTGATGGATTCGACCAAGTCTCAGAATTCTTTAAGAAGTGATAGTAACCTGTATTGTTATCCAGCACCAGACGACTACATGTTCCCGCTCCAGGTCCTCGGCTGTTTTGTTAACCCTTTGCTGTCTCTTGTAGGCCTTTTCATTAACGTGCTATGTCTGGTCATACTTGTCAAGGTCGGGCTTAAGAAGACCACCTACATACTGCTCTTTGCGCTGGTCATGTCTGACTCTTTGAATATGTTCGAAAATCTGGACTTTGGTAACAAGATTCGAATATTCGGAACTCTTAAGAGCAAGCCTGGCTACTGCACCTTTGAATATGAATCAGAGATGAACCAATTTCTCTATGTTTCACAACAATTA…	m=269aa
BP12642-RA	BP12642	OG0024250	XP_013086634.1	probable G-protein coupled receptor 157	dom=<49-PTHR23112(299)-347>	PTHR23112	G PROTEIN-COUPLED RECEPTOR 157-RELATED	68	66.5	MNTTMYILYETLNVSQTLVTSLVVSTDASVIEMTKQLNRNGTRVQMSSLDIAYVTVTLLVSIMSILGCFVILIVHWLCPDLRTSGRNMLVHLTIADLLTAIGNVFGVTWYLTLESLDYTMVYCYFHSALTIMSSIASFLWTVVIAWFVFRILISMQFSFSKRQKGYTILLPIVCWGVPAVIALSAVGLNVLGYDHNLSQASWCWINPENEHALMWMFISGKAWELGTCISTFCLYGAVKILLFQQAKKRSTLTSRTDRRTEKANIKLTFVPIVFLVIRIWGTIRFLIGCYAHEFASSSAADWITILQGAGDSAQGFANFVMYIFTTKKIRHRIFYFCSGTNRDLVATGNSQYKRSCKAELGQHEHGVHCIAKSFDE	ATGAATACAACAATGTATATTCTGTATGAGACACTCAATGTAAGTCAGACGCTAGTAACCAGTCTGGTGGTCAGCACTGATGCCAGTGTGATAGAAATGACCAAACAGTTAAACCGGAATGGAACGAGAGTCCAAATGTCATCACTGGACATCGCTTACGTCACAGTCACACTGCTAGTGTCCATTATGTCCATCCTCGGATGCTTTGTCATTTTGATTGTCCATTGGTTGTGTCCGGATCTCAGGACGTCCGGGAGGAACATGCTGGTCCATCTAACGATAGCTGACCTACTTACTGCCATTGGAAATGTCTTCGGCGTCACCTGGTATTTGACTCTAGAGTCCTTAGACTACACCATGGTCTACTGTTACTTTCACAGTGCACTGACCATTATGTCC…	m=250aa
BP12643-RA	BP12643	OG0013369	XP_013086634.1	probable G-protein coupled receptor 157	dom=<44-PTHR23112(313)-356>	PTHR23112	G PROTEIN-COUPLED RECEPTOR 157-RELATED	97.1	82	MSALNRSDIALNQTLLLIHDISLATNASSNNATADRFALKMTSLDIAYVSVTFLMSLMSIFGSVIVLFVHWSYSELRTSGRTMLVHLTVADLLTALGNLLGVVWYLNVESLEYKMVFCKFHSALTIMSSIASFIWTVVIAWFVFWILIRMQPTAKKTPASISIVLPSICWAIPMVIAVTALGLDVLGYDHKLSQASWCWINPETDYPMMWMMVTGKAWELGACALTIILYTSAKVMLFRQAKKRSALVSRKNRQMDEANTKLTFVPLVFIVIRIWGTIRFLIGSFAHEFGNSSVADWIAIMQGTGDSSQGFANFIMYIFFTSKIRERLFKSCQWCHLEHSHDHSDHSRSSSKKHKESSCEPGNGSMKQANKGQSALPVQTTNGKASTGTHQTSIDSVSK…	ATGAGCGCCTTGAATAGGTCGGATATCGCTTTGAATCAAACTTTGCTGCTTATTCATGACATATCACTAGCAACTAACGCCTCGAGCAACAACGCAACTGCAGACAGATTTGCTCTCAAAATGACTTCTTTGGACATTGCTTATGTGAGTGTGACTTTCTTGATGTCCCTGATGTCCATATTTGGGTCAGTGATAGTTCTCTTCGTTCATTGGTCTTACTCAGAGCTGAGAACGTCGGGACGGACCATGCTGGTACATCTCACTGTGGCTGATCTCTTGACAGCGCTGGGCAACTTGTTAGGAGTCGTTTGGTATCTAAACGTGGAAAGTTTAGAATACAAAATGGTGTTTTGCAAGTTTCACAGTGCTTTGACCATCATGTCCAGCATAGCATCTTTT…	m=374aa
BP18627-RA	BP18627	OG0010148	XP_013062578.1	adhesion G protein-coupled receptor L2-like	dom=<24-PTHR46273(359)-382>	PTHR23112	G PROTEIN-COUPLED RECEPTOR 157-RELATED	98.261	100	MEHNQSLNGTISQEAIENCSTLTLIVSNATKQGLRDFNARYGELHGYIAVSVCLFGVLSNIANIIVLTRKNMASSTNTILLWLAVCDLFKMLDYLLFATHFYVMAPNDPNRPGFGSTDFSWICFLLFHASFSIVCHAISIWLTIALAIFRYIYICKPTSGVYYCSQERARFVVLIVAILSIVICVPNYAVNTYAVSQTPKNVTSVLGSEDNVTTYFYPRPRNDNTIEKIVLQVNNWLQAILIKLLPCFMLTTLTLLLVHAMHKAYRKRLKLKSQGRKAESDKNGEHNRITRMLLAVVILFTLTELPQGILTLMNIFVQCFTEAVYDKLGDLLDIMALTNNSVNFILYCTMSTQFRTTFATIFCPQRPAPTARWLKLRIVKSQQVDAEFLEDTDRAKGST…	ATGGAACATAATCAAAGTCTGAACGGGACAATTTCCCAGGAGGCTATTGAAAACTGCTCGACCTTGACATTGATTGTCAGCAACGCAACCAAGCAGGGTTTGAGAGACTTCAACGCTAGATATGGCGAGCTGCACGGCTACATAGCTGTGTCTGTTTGCTTGTTTGGCGTTCTGTCCAACATTGCGAACATTATTGTCCTGACGAGAAAAAACATGGCGTCTAGCACTAACACCATTCTCTTGTGGCTGGCTGTCTGCGATCTGTTCAAGATGCTCGACTATCTCCTTTTCGCCACGCATTTCTACGTTATGGCCCCTAACGACCCGAACAGGCCGGGTTTTGGTTCAACAGATTTCTCTTGGATCTGTTTTTTACTTTTCCACGCCAGCTTCAGTATT…	m=460aa
BP18650-RA	BP18650	OG0014469	XP_013062120.1	G-protein coupled receptor 1-like	dom=<24-PTHR23112(341)-364>	PTHR23112	G PROTEIN-COUPLED RECEPTOR 157-RELATED	84.574	92.9293	MNSPNNISMIDLISDFTHHHELLSENQMQTIAVLGLLTSGLSFIGSGSVFLCAVYLKRVCYPEVFPTFHLALADMFSSLFLIISSSIFLTSPVKSTMNYPGTPGPCAYLMAIVTSAYTLAFFLTITYALEAYFRFRKRLVDTMNMDLMTVQVVSNRWMYLVYIVAWLLPVIFGGILMYVTHSLRDCDDDVPPNSKLYYHYNRTNLSAQCSSCFPVFWFNEDHCWKQVDEGHLMHVIIRLIFLIPLLMVMILNMILYVLVAKVFKQVAMRRGLLSYHQRKEEQLLKKKAFLYQGVFYLCWLPSVILGIVSLFTSYSMAEFFWLLVIQAIFGPLQGILNSIVYGWKRDSFRRALNERTSLLSTNRTTAISAQNERHDLLNHRSSVIKEVLSKKILMMF	ATGAATAGTCCTAATAATATTAGTATGATAGATCTAATTAGCGATTTCACTCATCATCACGAACTTCTCTCAGAGAATCAGATGCAAACTATTGCAGTTTTGGGTCTTCTAACATCAGGATTAAGCTTTATTGGGTCTGGATCAGTTTTTCTGTGTGCTGTGTACCTTAAAAGAGTATGTTATCCAGAGGTTTTCCCAACATTCCATCTTGCTCTTGCAGACATGTTCTCTTCTCTGTTTTTGATCATCTCCTCGTCTATATTTCTAACCAGTCCAGTAAAATCAACCATGAACTATCCAGGAACACCAGGTCCTTGTGCATACCTAATGGCTATAGTAACAAGTGCCTATACACTAGCATTTTTCCTGACAATAACATATGCACTGGAAGCTTATTTT…	m=376aa
BP25124-RA	BP25124	OG0013855	XP_013076152.1	probable G-protein coupled receptor 157	dom=<26-PTHR23112(301)-326>	PTHR23112	G PROTEIN-COUPLED RECEPTOR 157-RELATED	98.1	100	MAVDGRLPINITFQSVDTAYVLISDFVSVLSCIGCMVIIILYVAYKNLRTTSRLLLVCLSVADIFVCISTVMQTEIYYESIALPQQKSYRCQISASLLVFSQICAALWTVAVTFYLFLCVTCCYVTVANRIVFLFHIFCWGMPILVATSAEISGVYGYSTQDLYQYHHPTSCWISDRVANPTQWHLLTVEGWVMAAFASVSIMYLFITMSVMKQKGRGRVLAGDDVVQELAIQTANEHLRFIPALYVATRLWGTAYFFFTRYQDSSHLRASDWLMIFKAIGDNSQGLVNAIYFCTSSRQVRLVVGKKLSTLCFCCSGWCKQQKLNAQDKWKGVNSIVRMRKGPKRPKQLDGSDLDLSGISLDLPTESTGGEDEVIFER	ATGGCAGTCGATGGTCGTCTGCCAATCAATATCACATTTCAATCTGTAGATACGGCATACGTTCTGATCAGTGACTTCGTGAGCGTCTTGAGCTGCATAGGATGCATGGTTATAATCATCTTGTATGTGGCGTATAAAAACCTCAGGACTACTAGCCGTCTGCTTCTCGTCTGTCTTAGCGTGGCAGACATTTTCGTGTGTATCTCAACTGTGATGCAGACAGAAATTTACTATGAGAGCATAGCTCTTCCCCAGCAGAAGTCCTACAGATGTCAGATCTCGGCAAGTCTGTTGGTGTTCTCTCAAATCTGCGCTGCACTCTGGACGGTGGCCGTGACCTTCTATCTCTTTCTCTGTGTCACGTGTTGCTATGTCACGGTGGCCAACAGAATCGTTTTT…	m=378aa
BP15947-RA	BP15947	OG0005656	XP_013088276.1	G-protein coupled receptor 98-like	dom=<3-PTHR46682(6027)-6029>	PTHR46682	ADHESION G-PROTEIN COUPLED RECEPTOR V1	97.148	86.8823	MTDTAISVQEGDYFNVRITIFGSSTTPFNIIVEVENDLGGDFVGVTQVASVPAGVTGGTNVVFSAKADGIPEDDELFYMRLYALDPSILVSSPNRLAVTVKANDNAFGVFSISELSPIIAYESLYTTVTRVKVQRTVSFFRSVIVFFMLNSTSDAAVIQGDISPASGFIKFQPQQTEGNIELQIIADNIPENQESFFVIITSAYEETSRAGVLVNSSSVELIIAANDASIRFSNAEYRYEEGPGDISYNISVTRGFMADGSAIGPINNVVTVEYTFQSGTAMLGEDFTGTNGVLMFGPGETVKTFTLVIIDDTIPETQESFSIKLVITRGDAVFYPESSNTATIFIDANDNPSGTISFKPDPGGGSPTLQVNEDSFVTVQFVIQRIGGTFGNISADWYV…	ATGACAGATACAGCAATCTCAGTCCAAGAAGGAGACTATTTTAATGTTCGGATCACCATATTTGGCAGCAGTACTACACCGTTTAATATCATTGTTGAAGTTGAAAATGATTTGGGTGGAGACTTTGTTGGTGTTACACAAGTTGCCAGTGTTCCAGCAGGAGTGACAGGTGGGACAAATGTTGTATTCTCTGCCAAAGCAGATGGCATTCCTGAAGATGATGAATTGTTCTACATGCGTCTGTATGCACTTGACCCCTCCATTCTTGTTTCCTCCCCCAATAGATTGGCTGTAACTGTCAAAGCTAATGATAATGCTTTTGGAGTGTTTTCAATTTCTGAGTTATCACCAATAATAGCATATGAAAGCTTGTATACTACAGTTACAAGAGTAAAGGTC…	m=5260aa
BP17857-RA	BP17857	OG0022960	XP_005093128.1	probable G-protein coupled receptor 139	dom=<2-PTHR46641(57)-58>	PTHR46641	G_PROTEIN_RECEP_F1_2 DOMAIN-CONTAINING PROTEIN	60.7	96.8	VLSPILLTLGTVGNIMTIVVWSRRDMRSSQATVYLIALSVADILVLNAGLLRHFIREICGFDI	GTCCTGTCTCCAATACTGCTCACACTTGGCACTGTCGGCAACATCATGACCATCGTCGTCTGGAGCAGACGGGACATGCGGTCATCCCAAGCCACAGTCTACCTCATTGCTCTGTCGGTGGCGGACATCCTGGTGCTCAACGCTGGACTTCTTCGACACTTCATTCGTGAGATTTGTGGCTTTGATATCAG	m=61aa
BP22495-RA	BP22495	OG0012029	XP_013063656.1	probable G-protein coupled receptor 139, partial	dom=<2-PTHR46641(179)-180>	PTHR46641	G_PROTEIN_RECEP_F1_2 DOMAIN-CONTAINING PROTEIN	98.9	100	FLILRHRSMNKQSIYVYLSTLAIFDSFVLYFGLIRTWINEIRGSDIRDESAWLCKGLPTLGYTCSDVSVWLIVAVTLERYIVVSHPLKAHHFCQDVRAKKIIAGIVVLFFLINAHFLFSTDLAQLPPKGVRHKDVVEYQCKPVQGFDGLIYIAWPWVDALLYGFGPFVLISIFNSIIILK	TTCCTGATATTACGTCACCGGTCAATGAACAAACAATCTATCTACGTCTACCTCAGCACGCTGGCCATCTTCGACAGCTTCGTCCTGTACTTCGGCCTCATCCGGACCTGGATCAACGAGATCCGGGGCTCGGACATCCGGGACGAGAGCGCCTGGCTGTGCAAAGGCCTTCCTACCTTGGGCTACACCTGCAGCGACGTGTCGGTGTGGCTGATAGTCGCCGTCACCCTGGAGAGGTACATAGTGGTCAGTCACCCGCTCAAGGCGCACCACTTCTGCCAGGACGTCCGCGCCAAGAAGATCATCGCCGGGATAGTGGTCCTCTTCTTCCTGATCAACGCCCACTTCCTGTTCAGCACAGACCTGGCGCAGTTGCCCCCCAAAGGGGTAAGACATAAG…	m=180aa
BP27645-RA	BP27645	OG0012426	XP_013067320.1	probable G-protein coupled receptor 139	dom=<95-PTHR46641(320)-414>	PTHR46641	G_PROTEIN_RECEP_F1_2 DOMAIN-CONTAINING PROTEIN	98.7	100	MTIKRVQVGDPSTSRVNMESNSYDGYVDGHQEVSADKEQTAQNDSCTMAGELVLSFLLQLVDLNETNCSSISPVTSGQLPPHRVSILINGRLFYAYFTPVVFVIGIIGNPLSFCVFVSKNMRHLSASTYLAALSTSDIFALLFYVLIEWLIRGYPVLSPGSKLSFMLVPGLCQLIMYLHYVSRFLSSWLVVAFTMERYIGVCHPLRRRHICSLSSSRKIVFGIVIVSFLVNIFKPLLSRVQNVELWGHMCTTIPAYRDLSFILDSIYAVSITFVPFVIITILNIKIIRQLVVHNRQQRLLRVVTEESVIKLEFTSILLLVSFCFVALNLPYFVTWCKLFLTSGFLSLSSFHESRDLDYFRGVSFFTRAIFYINYCINFFLYSITGAYFRRELKCLVFMK…	ATGACCATAAAACGAGTCCAGGTGGGGGACCCCAGTACCTCCAGAGTCAACATGGAATCCAACAGTTACGATGGCTATGTCGATGGACATCAAGAAGTCTCAGCAGACAAGGAACAGACGGCCCAGAATGATTCCTGCACAATGGCTGGTGAACTTGTCTTGTCGTTTCTGCTTCAACTGGTTGACCTCAATGAAACAAACTGCAGTTCCATCTCACCCGTGACCTCCGGCCAGCTGCCCCCTCACCGGGTCTCGATTTTGATTAACGGCCGCCTGTTCTACGCTTACTTCACCCCAGTCGTCTTCGTCATTGGAATCATTGGCAACCCTCTCTCCTTCTGCGTGTTCGTCTCCAAGAACATGCGCCACCTGTCGGCCAGCACGTATCTGGCGGCGCTC…	m=448aa
BP01832-RA	BP01832	OG0000166	XP_013083737.1	adhesion G protein-coupled receptor E2-like	dom=<120-PTHR45902(307)-426>	PTHR45902	G_PROTEIN_RECEP_F2_4 DOMAIN-CONTAINING PROTEIN	93.629	84.5433	LKNDLQKISNQFKYKFGVATDTNATVTGHYLPVLWTDIYILASESLIRDDFETIAIEKFFGNESGSMFDYYNIINEDLSRDCCSDKSLIWQSVQIVSGYYEYIFDVSVAHYIPLSWTLKCSYIIFQQSNFTIEWNRTDMMRNVSVTVNFGGAKVIISNMSDLSHMEVAGNELHVCTEVLEKTIQKSERLNEKKSIFIAMSVVTYVCLCASELCLLLTLVTYLGFPELQTVPGINNMFLCVSLLLAQLVLVLASNISVPSTLCTSVGLITHFLWLWHFSWSFLSSLHMFQVFTAKIPARSFKGREKKVIVVKLTTLSLTGPAAVVFAVIIASYITSNTIGYGRRSCYLDSSYLIGFSMFAPICLVSAFNLTFLGLTVASIHKVNQLLNVASCELDQYKNC…	TTAAAAAATGACTTGCAAAAGATAAGTAATCAATTTAAGTATAAATTTGGCGTTGCTACAGACACAAACGCGACAGTCACAGGGCATTATCTCCCAGTCTTATGGACGGACATTTACATCCTAGCCTCGGAGAGTTTAATAAGAGATGACTTTGAAACAATTGCTATAGAGAAATTCTTTGGGAATGAATCAGGAAGCATGTTTGACTATTACAACATAATTAACGAGGATCTATCTCGTGACTGTTGCTCCGATAAAAGCTTGATCTGGCAGAGTGTACAAATTGTGTCCGGGTATTACGAATACATCTTTGATGTTTCGGTTGCACATTATATTCCTTTATCGTGGACATTGAAGTGTAGTTATATCATATTTCAACAATCCAATTTTACAATAGAA…	m=361aa
BP01837-RA	BP01837	OG0000360	XP_013083737.1	adhesion G protein-coupled receptor E2-like	dom=<8-PTHR45902(71)-78>	PTHR45902	G_PROTEIN_RECEP_F2_4 DOMAIN-CONTAINING PROTEIN	68.6	100	MDHPRICLLYVKLSSVTGVYWIVTIVAELINRDVLWFISNLLNGLQGVAIFVSYMCNKRVYRLYLSKFLSHQTSSLQQTTMTS	ATGGACCATCCCAGAATCTGTTTACTCTATGTGAAACTGTCTTCTGTAACTGGAGTCTACTGGATAGTGACCATTGTTGCAGAGCTAATTAACCGTGATGTTCTGTGGTTTATCTCCAATTTGTTGAATGGTCTTCAAGGTGTTGCAATATTCGTGTCATACATGTGTAACAAAAGAGTGTATCGATTGTATCTCTCCAAGTTTTTGTCTCACCAAACTTCATCACTGCAACAAACTACAATGACCAGTTAA	m=86aa
BP03545-RA	BP03545	OG0022789	XP_013078845.1	adhesion G protein-coupled receptor E3-like	dom=<107-PTHR45902(158)-264>	PTHR45902	G_PROTEIN_RECEP_F2_4 DOMAIN-CONTAINING PROTEIN	28.1	98.5	TASLISELNEGFLIDVFAIKETGLYPLDNRTESLVFLVDYKIVAKSALLRDEFETKVIGTFFNTTVHVDYSLNGSLKLQSCYRFKTWEESQVKILEKRFFYRFDNMKIYRHEDQFEDALKITHLLLCPHVRFNRSQYELIYNTSSPAYNITLKINLNTVQLYIKDYNEFSKIGIDENDVLKVCRDLLEIKLSYLYQDLSNSLAYKEIPRPQNILTIACMTASITCLSLTLLTYCMFGELRTEAGVNNMCLSSSVFMAQLSLLAAAN	ACAGCGTCCTTGATAAGTGAACTTAATGAGGGTTTTTTGATAGATGTCTTTGCAATTAAAGAAACAGGATTATATCCCTTAGATAATAGAACTGAGTCACTTGTTTTCTTGGTAGATTATAAAATTGTTGCCAAATCTGCGTTATTGAGAGATGAGTTTGAAACGAAAGTAATAGGTACATTCTTTAACACAACTGTACACGTAGACTACAGTTTAAACGGCTCCTTGAAGCTACAGTCGTGTTACAGATTTAAAACATGGGAGGAGTCACAGGTTAAAATTTTAGAAAAAAGATTTTTCTATAGATTTGACAATATGAAAATTTATAGACACGAAGATCAGTTTGAAGATGCATTAAAGATCACGCATTTATTATTATGTCCGCATGTTAGATTTAAT…	m=267aa
BP03546-RA	BP03546	OG0019296	XP_013071872.1	putative adhesion G protein-coupled receptor E4P	dom=<4-PTHR45902(211)-214>	PTHR45902	G_PROTEIN_RECEP_F2_4 DOMAIN-CONTAINING PROTEIN	51.2	97.3	PESSALCKALGMITHFLWLWMFSWSFICSYHMFKVFAAKTRPPPLTNSFPGLWKRILVSLAVPSTVISSTAAFSYLKSNGKEIGYGNFECFLNSVYLVGLTVVGPLSVVTLCNIVFFATTVYNIYVVRSLQSSLNQVRQQNDWFVYARLSSVTGAFWAVAVVSEALDNNVLSRQRLEDLDIKKMFIYIVLNGLQGVAIFLSFVCNTRVLRLYRDLCKPK	CCTGAATCCAGCGCTCTGTGTAAAGCTCTCGGCATGATCACTCATTTTCTTTGGTTGTGGATGTTTTCATGGAGCTTCATCTGTAGCTACCACATGTTTAAAGTATTCGCAGCTAAAACAAGACCTCCACCTTTAACAAATAGTTTCCCAGGACTGTGGAAGAGAATTCTCGTGTCACTGGCTGTTCCATCTACTGTCATCTCCTCAACAGCAGCGTTTAGTTACCTCAAATCCAACGGGAAAGAAATTGGTTATGGAAACTTCGAGTGTTTTTTAAACTCCGTTTACCTTGTAGGCTTGACGGTAGTCGGTCCTCTGTCAGTTGTTACTCTATGTAACATTGTGTTTTTTGCTACTACTGTCTACAACATTTATGTAGTTCGTAGTTTACAATCTTCA…	m=213aa
BP12277-RA	BP12277	OG0000186	XP_013088883.1	G-protein coupled receptor 64-like	dom=<274-PTHR45902(336)-609>	PTHR45902	G_PROTEIN_RECEP_F2_4 DOMAIN-CONTAINING PROTEIN	91.098	86.4157	MSREDPANSHQVSHDLDYRIPPIALLLAVKKSTDFEILNVCISKLGDCLAASCTSGKIPSKEGQCTTALSDIRSLAYKLTLTLMPQDKVVMTESDIADLNTAMYKKLRSVSSRMNMSYEVTIVTLVSGSDILVSNTIVAKILAGDKETRDEFETKLIQILTRISKSTSASGKMSNMTLNFMLGTEHHAPEFRNSSLLSELSSRRYIKSMPEYIRYEVSHQRSWPDCCDFIDVTYTLLCPYVAVNISSVKVNLLDIHMSFKYDGRVIDVVGGPNISVVNGELHICLETFKTLMKRLEVQSSATVALYYFQIVCISLSVVCLVMSLVTYFLFSSLRTLPGLNNMCLCLSMLSAQVSLLLTVEFGVKGQLPPELCMFHAIFLHFSWLASFAWMSGCCIHMFL…	ATGAGTAGGGAAGATCCAGCAAATAGTCACCAAGTTTCTCATGACTTAGATTATAGAATACCACCAATTGCGTTGCTTTTGGCTGTAAAGAAATCAACTGATTTTGAAATTTTAAACGTCTGCATCTCAAAACTGGGAGACTGTTTAGCTGCCAGTTGTACATCTGGAAAAATTCCATCAAAGGAAGGGCAATGTACCACCGCACTAAGCGACATCCGGAGTCTTGCCTACAAATTGACCTTGACATTAATGCCTCAAGACAAGGTCGTGATGACTGAATCAGATATTGCAGACTTGAACACTGCCATGTACAAAAAGCTCCGTTCTGTATCCAGCAGGATGAATATGTCCTATGAGGTTACCATAGTGACACTCGTCAGCGGTTCTGACATTTTGGTT…	m=528aa
BP12278-RA	BP12278	OG0000186	XP_013088881.1	G-protein coupled receptor 126-like	dom=<64-PTHR45902(849)-912>	PTHR45902	G_PROTEIN_RECEP_F2_4 DOMAIN-CONTAINING PROTEIN	91.956	59.7814	MCSIGTSQQNILDILISYCLLVTFIFPACAKLNWNSSSESWLEFHVKFCGRFCIGNTLKKSNICYYPSCFQCDCDPNCFIYDTCCPLVVNNSYIQPLRHVIDHLPRPDRFQCQTITYNAVESTYYVISDCDPNFAAQSTNAADTVDRCLNPGPKTLDDVTPYSDMYYGIVFANKFCAMCNGYVINENMTRDAMNSSVRIASPWSIQMSCIQYQNFYHFTEEVEFFLAIANSSECKINFTNPSTELSPKICKAEVENFTKGVCQEEDAKTKELCQNLNHRYLRVGEYASIFCYLCDMQDLYEMDCFEPSWIIDTDKWLPPFVLLLGSLGHLLEESITDQTCNSSLEWQDARGECHAASCTAGKIATEDGKCKTAISGIRGLAYKLALTLMLETDVEMTQS…	ATGTGTAGTATAGGTACTAGCCAACAAAACATCTTAGACATCCTGATTAGTTATTGCTTGTTAGTTACTTTTATATTTCCTGCCTGTGCAAAACTTAATTGGAATTCTTCATCTGAAAGTTGGCTGGAGTTTCATGTCAAATTCTGCGGAAGATTTTGCATTGGAAACACTTTGAAAAAAAGTAACATTTGTTACTATCCGTCATGTTTCCAGTGTGACTGTGATCCTAACTGCTTTATATACGACACCTGCTGTCCACTCGTGGTCAACAATTCTTATATTCAACCTCTTCGTCACGTAATCGATCATTTACCTAGACCTGATCGATTTCAGTGCCAAACTATCACATACAATGCGGTCGAATCTACATATTATGTAATATCTGACTGTGATCCAAAC…	m=547aa
BP12686-RA	BP12686	OG0018763	XP_013091111.1	adhesion G-protein coupled receptor D1-like	dom=<1-SignalP-noTM(26)-26><70-PTHR45902(836)-905>	PTHR45902	G_PROTEIN_RECEP_F2_4 DOMAIN-CONTAINING PROTEIN	39.5	30.9	MCRFQRLVKSVEVCLLTLYFLQIGHSAEDAERWTVDLCPKDINTIWNKTLFTPAELHSKFCPQLCLDDDQSISSNWTCFSVKCFRCDCTTPRCKVYGTCCPSVAAGPPLGENYHRFRPKELRCEWSPGELFLHVRSCPMSYRDADIQHKCEVNDYYSEYLLETNARVSDDTTGVSYYNKYCAICNNIHMFTPWAISVYCLHFLDLYKATSDHDLLKLSLEEPNCQQRDIPPHMDYWTCQKDWYGPVIDSCNVSGTWVNYDSDIEINCVTSSNDLTRRVSVGISVFKNIFCAICNLRPTAYLDCYSTDSNHEVIPLPPFSLLLKIRNNYLNNGEEVRAFHTCFDELGSSPYCPSVHCSEGKVLYSNTCITALPKIRGLAYCIVGLYEFHNVSYFNESLLS…	ATGTGTCGCTTTCAGAGATTGGTCAAGTCTGTCGAAGTTTGCTTACTGACGCTATACTTCTTACAAATTGGTCATTCAGCTGAAGATGCTGAGCGCTGGACTGTTGACCTCTGTCCTAAAGACATCAACACTATTTGGAACAAAACGTTGTTCACACCCGCAGAGCTGCACTCGAAGTTCTGTCCCCAACTATGTCTTGATGACGATCAATCCATCAGCTCTAATTGGACGTGCTTCAGCGTGAAGTGCTTTCGTTGTGACTGTACTACACCACGGTGCAAAGTCTATGGTACTTGTTGTCCGAGTGTAGCAGCGGGTCCACCTCTGGGTGAAAATTACCACAGGTTCCGCCCAAAGGAGTTGAGGTGCGAATGGTCACCCGGAGAACTTTTTCTCCAC…	m=296aa
BP12687-RA	BP12687	OG0000358	XP_013081989.1	adhesion G protein-coupled receptor E2-like	dom=<382-PTHR45902(311)-692>	PTHR45902	G_PROTEIN_RECEP_F2_4 DOMAIN-CONTAINING PROTEIN	78.3	28.2	LLHLRRSEQLVFSVINQCNVSSQWTTHEPDIEKLCTQITGQSFKVKKQNMYFANVFCALCNSEQYPSLKNNCWSVKDNSSLSNDNDSYQPILAMIPPFTILLNFHQELQLAVLFKEAVQSCLTDEWSGPGNQCFQMKCADGKLLKRGKCVTALKEIRGLGYQTRLEYTFNKTEANMQLIGLHNNMLSHLNNSLSEWLDRNLFEIFEELSFRFSMKSFGLSIDSRDSSLDVQNEKYVLYPLLLTIDVYIISPKDILRDDVERMLAEKLFENNITLLVGDTILTLEYYKNPLQEPNSLSCNETINECTNEIYIPGPFPTNEMWYSKENFIWLNKLLTCPFVQFNKSRVHVEGFGFANASLKFVIKIDLEDAVFVFTEKDELQKLSLEEDDVIICVDLLDSK…	CTACTCCACTTGCGGCGCTCTGAACAGCTGGTTTTTTCGGTTATTAATCAGTGCAATGTGAGCAGTCAGTGGACAACGCACGAGCCAGATATAGAAAAGTTATGCACCCAGATCACTGGACAAAGTTTTAAAGTTAAGAAACAAAATATGTACTTTGCTAATGTATTCTGTGCACTATGCAATTCGGAGCAATATCCTTCTCTCAAGAATAATTGCTGGTCTGTCAAGGACAATTCTTCGCTATCCAATGATAACGATTCATATCAACCTATTTTGGCTATGATCCCGCCGTTCACAATATTACTAAACTTCCATCAAGAGTTGCAGTTAGCTGTACTTTTTAAAGAAGCTGTGCAGAGTTGTTTAACGGATGAGTGGTCTGGACCGGGCAATCAATGC…	m=203aa
BP12689-RA	BP12689	OG0000358	XP_013081989.1	adhesion G protein-coupled receptor E2-like	dom=<1-PTHR45902(93)-93>	PTHR45902	G_PROTEIN_RECEP_F2_4 DOMAIN-CONTAINING PROTEIN	90.3	97.9	MGYGTRTCYLNSKELILCSVAAPLGAVLLSNVFFFVSSVMEIYKVKKLQSPDMFKKSDRSNLYIYMKLSTMIGVFWLLALLAEGLDNNVLRYISR	ATGGGCTATGGAACTAGAACTTGTTATTTAAACTCTAAGGAACTCATTCTCTGCTCTGTAGCTGCTCCACTTGGTGCTGTGCTACTCAGCAATGTTTTCTTCTTTGTTTCTTCAGTGATGGAAATTTACAAAGTCAAAAAGCTTCAAAGTCCAGACATGTTTAAAAAAAGTGACCGCAGTAACCTTTACATTTACATGAAACTTTCTACAATGATTGGAGTGTTCTGGCTACTGGCTCTCCTGGCAGAAGGATTGGACAATAATGTTTTGCGTTACATCTCTAGGTAA	m=93aa
BP12691-RA	BP12691	OG0000358	XP_013081989.1	adhesion G protein-coupled receptor E2-like	dom=<1-SignalP-noTM(26)-26><74-PTHR45902(859)-932>	PTHR45902	G_PROTEIN_RECEP_F2_4 DOMAIN-CONTAINING PROTEIN	76.2	21	MAIKISARFFRSFDVLTLFCFKFLIADEHLNYEFEWNKNISHIDYFLNLCPYVCYQEEKITLFNFERCFDIDCFPCDCQKPRCLVYGTCCPEVKSLPWNGGNSNSKTDDLSSFLLPGEGKMANKLTKLTCSGYDERMYTFLLLRSCPDDFSDLRVRQWCEEDLLGQDLEYDKNLMDVLTKVSDPVTGVTYYNRYCAECNNATNVMPWKIKIDCFHYLYSYKALSLNDLVKLSLEHASICQIKDVIQDFNSSYSTCGALNSWFYSVINQCNVTSQWTTYEPDIEKLCTQITGQSFKVKKQNMYFANVFCAICNSEQYPSLKNNCCSVTDNSYQPGFVMIPPFTILLNFHQESQLAVLFKAAVQSCLRDEWSGPGNQCFQMKCADGKLLKRGKCVTALKEI…	ATGGCAATTAAAATTTCGGCCAGATTTTTCAGAAGTTTCGACGTTTTAACATTATTTTGTTTTAAGTTTCTGATAGCGGATGAACATTTGAATTACGAGTTTGAGTGGAATAAAAACATTTCACACATCGATTACTTCCTGAATCTGTGTCCCTACGTTTGTTACCAGGAAGAGAAAATTACTCTTTTTAATTTTGAAAGATGTTTTGATATTGATTGCTTCCCTTGCGATTGCCAAAAACCAAGGTGTTTGGTTTACGGTACTTGTTGTCCAGAAGTTAAGTCTCTACCTTGGAATGGTGGCAACTCTAATTCGAAAACTGACGATCTTTCCTCGTTTTTGCTGCCAGGTGAAGGGAAGATGGCAAATAAATTGACTAAATTAACGTGCAGTGGTTAT…	m=202aa
BP12692-RA	BP12692	OG0000358	XP_013081989.1	adhesion G protein-coupled receptor E2-like	dom=<28-PTHR45902(221)-248>	PTHR45902	G_PROTEIN_RECEP_F2_4 DOMAIN-CONTAINING PROTEIN	81.287	68.9516	MSGCVNGVSPDDCSYLHQLQDTPKCGWILSATLLLAQALLLTISHVQASSIICTVLGVSTHFMWLCMFAWSLICCFHMYTIFTAKVRTTCNTIDSRKHLIVRVVCSLLLPAVIVSIAILVDYFTSDGRRMGYETRTCYLNSKELIFCSVAAPLGAVLLSNFFFFVSSVMEIYKVKKLQSPDMFKKSDRSNLYIYMKLSTMTGVFWLLALLAEGLDNNVLRYISVVMNGLQGMFIFMSYVCNKRVWTLY	ATGTCTGGGTGTGTCAATGGTGTGTCTCCTGATGACTGTAGTTACCTACATCAGCTTCAGGACACTCCGAAGTGTGGCTGGATTCTATCTGCCACACTTCTTTTAGCTCAGGCTTTGCTGCTGACAATCTCTCACGTTCAAGCTTCGAGTATCATCTGTACAGTTCTTGGCGTCAGTACTCACTTCATGTGGCTCTGTATGTTTGCCTGGAGTTTGATCTGCTGCTTTCACATGTATACAATCTTTACTGCCAAAGTTAGAACTACCTGCAACACTATTGACTCCCGAAAGCATCTAATCGTTAGGGTTGTATGTAGTCTTCTTCTACCAGCTGTAATAGTATCTATTGCAATACTTGTGGATTACTTCACTTCTGATGGCCGAAGAATGGGCTATGAA…	m=171aa
BP14276-RA	BP14276	OG0000126	XP_013060731.1	putative adhesion G protein-coupled receptor E4P	dom=<1-SignalP-noTM(24)-24><85-PTHR45902(843)-927>	PTHR45902	G_PROTEIN_RECEP_F2_4 DOMAIN-CONTAINING PROTEIN	96.3	29	MTEMEKKLVLFQALVVLYIPSSSSLGERRMCKNRQDPLKVHHSYAWNKSQVSALDYQQSYCKMRCRGNEKVMQYTPTCWDLECIPCHCERPACEYYGICCPDISVPFECQSVPHFDAPLQRKQRLPDTSEPPAVARRRSAPVLDCDTHPHMTGNNYLFIRSCKADYDVNQTVIDLCEMDRQPHEQTIETFIKAVDLERQIVYRNKFCAQCNHVTNFTSLPTMIRTDNFTTYYKAKSRDEMLQQVLLNTVEIDVVFPDNFTLLDCLILSVPKDNCRHLPTYSLADEDIFRACETNQQGNELVVYYREENTLQYPRTFTECGCQTEVFAYKPLPFSLLLDLSSRSRMPKTVHKSGSLMQASQCSFNEWSSLNGECFPLFCGPGKEFLKGKCTASISEIKGL…	ATGACAGAAATGGAGAAGAAATTGGTACTTTTTCAAGCACTTGTGGTCTTGTATATTCCTTCCTCTTCTTCCTTGGGGGAGAGAAGAATGTGTAAAAACAGACAAGATCCATTAAAAGTGCACCATTCCTATGCTTGGAATAAATCCCAAGTCTCCGCGCTTGACTACCAACAGAGCTACTGCAAAATGAGGTGTCGTGGCAATGAGAAGGTAATGCAGTACACTCCAACGTGTTGGGACCTGGAATGTATCCCGTGCCACTGTGAGAGACCCGCCTGTGAGTACTACGGTATATGCTGTCCAGATATCTCTGTGCCGTTTGAATGCCAGAGCGTGCCTCACTTTGATGCTCCGCTCCAACGTAAGCAGAGACTGCCGGATACGAGCGAACCACCTGCA…	m=271aa
BP14280-RA	BP14280	OG0018705	XP_013078845.1	adhesion G protein-coupled receptor E3-like	dom=<184-PTHR45902(816)-999>	PTHR45902	G_PROTEIN_RECEP_F2_4 DOMAIN-CONTAINING PROTEIN	36.1	52.8	MIYKSFRSMVSFITLHHVTDCTPTFVVLFIFLHITNASVSGELNSDILPLTTQLFSKVDETTSSSPMIYKSSCNGTVDASFTQETTPFRLNTTHREDSVDTHNAYSKALDASDILTLEKTDPAMYSTTTGAYPSGVIDKINFIYNSANMSVKDYLHSYCPRRCWNSEVVYISNVERVCADYFCFLCDCLAPRCELYGICCPDVTEPYYDLPGLQNNYSALSSSPSPLDIWPRDEDHDPPALRCDNESSDEVSFLYIQSCPPGYEDDEGTVRLCEKDELEVNFDLKAFVRAADVESHVVYRNFYCAKCNNIVQFNLMLDCLDYMKVYMAKSPADMIRLASDSRSGCRVEQVIPQGLKLVPCGSIFFSSNVIDNCTWSNTSTLFDEEIAHACHEVNGSVHL…	ATGATCTATAAAAGTTTCAGAAGCATGGTTTCGTTCATAACTCTGCATCACGTGACTGATTGTACGCCTACTTTTGTAGTTCTGTTTATATTTCTGCACATAACCAATGCTTCTGTTTCCGGAGAATTAAACTCTGACATACTACCATTAACGACACAACTTTTTAGCAAAGTGGACGAGACGACGTCTTCTTCACCAATGATATACAAATCCTCCTGTAATGGAACCGTTGACGCTTCTTTCACACAGGAAACCACACCATTCAGATTGAACACCACACATAGAGAGGATAGCGTCGACACTCATAATGCGTATAGTAAAGCTTTAGACGCGAGTGACATTCTGACTCTGGAGAAGACTGATCCGGCCATGTACTCAACTACAACCGGGGCATATCCT…	m=549aa
BP14336-RA	BP14336	OG0012290	XP_013078845.1	adhesion G protein-coupled receptor E3-like	dom=<29-PTHR45902(774)-802>	PTHR45902	G_PROTEIN_RECEP_F2_4 DOMAIN-CONTAINING PROTEIN	33.4	67.2	MRYIENSHGESNLEVPRLDIEPKLWCEERSNVRFASIRSCPENFAGSKDEVRLCEKDVPIDQASTKSFFTVEDVATRVVYHNMYCARCNGAINPLQEPMYFTCKDNMAIYRAKSEDEMVKAVLRAEGVCSFERMEPVYSTLFPCTVEHGKQYVSQCVTNGTSETQDHIVQACDQLNRSIYSVSEGTRIYYKNVFCALCNEKPITYGTQWGCVNPNKQKIIEYLTYSRLRSQPTTIEIPTTDGIICYDTKWTSPDGHCMELNCSPGKILTSKCVTVFSYVRGLRYSLRLWLLPKVQANTTHQTSQETETHERLFESLLEKLGAMIGQYSETFNFTLGLVYRTRTHHLDKAQNISQHMFWLESTFQGNTSSSRDELEASLVGTFIQQEVHLGDLTFMPHAL…	ATGCGTTATATCGAGAACAGCCACGGAGAGTCCAATCTCGAGGTGCCTAGACTGGACATCGAGCCGAAGCTGTGGTGCGAAGAAAGATCAAACGTCCGTTTCGCCAGCATCCGATCCTGTCCGGAGAACTTCGCTGGGAGCAAGGACGAGGTCCGGCTGTGTGAAAAAGACGTTCCTATAGATCAAGCCAGTACCAAAAGTTTCTTTACAGTGGAAGATGTTGCCACTAGAGTTGTCTACCATAACATGTATTGTGCGAGATGCAATGGGGCTATTAACCCTCTGCAAGAACCAATGTATTTTACGTGCAAAGACAACATGGCGATCTACAGGGCCAAGAGTGAGGACGAGATGGTGAAGGCTGTTCTGAGAGCGGAGGGCGTGTGCTCGTTTGAGAGA…	m=551aa
BP14378-RA	BP14378	OG0003400	XP_013064449.1	putative adhesion G protein-coupled receptor E4P, partial	dom=<132-PTHR45902(147)-278>	PTHR45902	G_PROTEIN_RECEP_F2_4 DOMAIN-CONTAINING PROTEIN	42.2	46.1	LNDYLVNIMDSSKINISLITAASDRLDDRRTLRKPVVFLLSGHIVASQDLGRDEFEGALTDALLSPWKNLSLANGVEAEFIPSLSLRSNNSLCEKYSVPSHGNISCGVSEVSPNATSDENAVLWNLRDSFLNVSYLLSCSFVAFNKSHFNKIITDATIPTTVKIIVNFGDNKITFQDPTDVNYMHIGDDGKLNVCRDLLDKNVHSSEDVEFLGLSQGNSDDENRAAQYILTMVCLGASILGLLMTLFTYLRFPVLLTTAGRNNACLSLSLLLAQASLIASTH	CTGAACGACTATCTTGTTAACATAATGGACAGCAGCAAGATCAACATCAGCCTCATCACAGCTGCCTCTGACCGCCTTGATGACCGGCGCACTCTACGTAAGCCTGTTGTCTTCTTATTATCTGGCCACATCGTTGCCAGTCAGGATCTTGGGCGGGACGAGTTCGAGGGTGCCTTGACTGACGCTCTCCTGTCGCCTTGGAAAAACCTGAGCTTAGCCAACGGAGTGGAAGCGGAGTTTATCCCTTCACTCAGTCTGAGATCAAACAACTCACTGTGTGAAAAGTATTCTGTGCCCAGCCATGGCAATATTAGCTGCGGTGTGTCTGAGGTTAGCCCGAACGCAACGAGCGATGAAAACGCTGTACTGTGGAACTTACGAGACAGCTTCCTTAATGTC…	m=135aa
BP14399-RA	BP14399	OG0024093	XP_013064449.1	putative adhesion G protein-coupled receptor E4P, partial	dom=<79-PTHR45902(695)-773><783-PTHR45902(73)-855>	PTHR45902	G_PROTEIN_RECEP_F2_4 DOMAIN-CONTAINING PROTEIN	82	21.3	MFALKNVLSALDMKRIMYFKYLLFLCILSVSEFKVKICNKWKEALTAGNKSELSPLQYQLSLCTKRCNGSIEIPGRSLNQFKCDFCQCARPACEIYDICCPDVSVPTHFTEVPTHLTEAPTHLTELPTANRDIGQYYTSTERHHDLIKDLKVNQKGNANIRVQCSVDDVSKILFVSSCVPEYNENLTVQDLCLHKRPAHLKTLETSFKVIDNITGVVYKNIYCAICNKATQIVTLKRSYIFKNIMNSYTARSVQEVIEIQIRNNDIQVYYEFDELGHQGVTCLDGETNSLLNIFFSKVEEEALIYACIQLKHRSLLVYSLENSAFYRNIFCAMVLPFYDPYLSEDPMDRERCFQLMPHVPDRSFSLLLNFRGGSKQDEESEGLMFEPKLANCSVREWSA…	ATGTTTGCATTGAAAAATGTGTTAAGCGCTTTGGATATGAAACGAATAATGTATTTTAAATATCTTTTGTTCTTATGCATTCTGTCTGTCTCCGAGTTTAAAGTAAAAATCTGTAATAAATGGAAAGAGGCGTTGACGGCTGGGAACAAGAGTGAACTTTCCCCTCTGCAATATCAGCTCAGCCTCTGTACCAAGAGATGTAATGGTTCTATTGAGATCCCAGGCCGGAGTTTAAATCAGTTCAAGTGTGACTTCTGCCAGTGTGCTAGACCGGCATGCGAAATATATGACATCTGCTGCCCAGACGTATCAGTGCCAACACATTTCACAGAAGTGCCAACACATCTAACAGAAGCGCCAACACATCTCACAGAACTGCCGACAGCTAACAGAGATATT…	m=183aa
BP14593-RA	BP14593	OG0013639	XP_013078845.1	adhesion G protein-coupled receptor E3-like	dom=<52-PTHR45902(483)-534>	PTHR45902	G_PROTEIN_RECEP_F2_4 DOMAIN-CONTAINING PROTEIN	33.7	94.2	MQFTCSFHIPLNACLICEQIRCHTALPQIRGLGYHLQVWLSHQLNSIEAKFFYSTLTLASQLSSLEQELTSIFIPVSAGYNLFISVFHDNYTNQSDMLMTYFISGDLIADINLNRDSFEEFILGNLSELNLNAVFVPEESLVDPYWSTAHLVSVLSSDDFFRENNDIIYESHHFLRLSPALTCSFVTFDKSQFDVTFVANSIPPRVKIIVDANITKVNISEGKDLNMVQITEDGNLNICHEVLDRELKNIMSKKVQVSSSETGLSTVKYLLNLVLLCVSMLALTLTIITYLKFPSLQNLAGRNNIFLCITLLLAQLFLIVGSEITTIGPVCTTIGVCIHFCWMWAFTWTFICSYSMFKVFTSKTRPSHKSNSLRLQTIKRFLISLAVPIVIIASVVIIS…	ATGCAGTTTACATGTTCCTTTCATATTCCACTCAATGCTTGTCTCATATGTGAACAGATAAGATGTCACACGGCCCTGCCACAGATTCGAGGACTTGGCTATCATCTACAAGTTTGGCTGTCTCATCAATTAAATAGCATAGAAGCAAAGTTTTTTTATTCAACATTAACACTTGCGTCACAATTAAGTTCTCTCGAACAAGAGCTCACCTCTATATTCATACCAGTCTCCGCTGGATATAATCTGTTTATCAGTGTTTTCCATGATAACTACACCAATCAGTCTGATATGTTGATGACATATTTTATATCTGGAGACTTAATAGCTGATATCAATCTGAACAGAGATAGTTTTGAGGAGTTTATTTTAGGTAATTTATCGGAGCTGAATCTTAACGCA…	m=534aa
BP14600-RA	BP14600	OG0000360	XP_013078845.1	adhesion G protein-coupled receptor E3-like	dom=<55-PTHR45902(175)-229><230-PTHR45902(104)-333>	PTHR45902	G_PROTEIN_RECEP_F2_4 DOMAIN-CONTAINING PROTEIN	40.3	51.3	MFTVKSNVNTMEVKFTVSNMSDVNTMEVKFIVSNMLDVNTMEVKFTTSNMSDVNTMEVKFTISNMSDVNTMEIKFTVSNMSDVNTMEVKFTVSNMSDVNTMEVKFTVSNMSDANTMEVKFTISNMSDVNTMEVKFTISNMSDVNTMEVKFTIFNMSDVNTMEVTTTNDLRICANILDRYLKKSKSRSIRQMEIALNILSYTCMTISELCLLFTLVTHLVFSELRTAPVLIVSVVIISCYFTSKTIGYGRNSCYLDSAFLIGISTVASVCLVSLCNFTFLARTVFSIHKVNEHKILNSIKTGEYKNLILYVKLSSVTGAFWVVTILAEALDSNATR	ATGTTCACCGTCAAGTCAAATGTCAATACCATGGAAGTCAAGTTCACCGTCTCTAACATGTCAGATGTCAATACCATGGAAGTCAAGTTCATCGTCTCGAACATGTTAGATGTCAATACCATGGAAGTCAAGTTCACCACCTCTAACATGTCAGATGTCAATACCATGGAAGTCAAGTTCACCATCTCTAACATGTCAGATGTCAATACCATGGAAATAAAGTTCACCGTCTCGAACATGTCAGATGTCAATACCATGGAAGTCAAGTTCACCGTCTCGAACATGTCAGATGTCAATACCATGGAAGTCAAGTTCACCGTCTCGAACATGTCAGATGCCAATACCATGGAAGTCAAGTTCACCATCTCTAACATGTCAGATGTCAATACCATGGAAGTC…	m=263aa
BP19195-RA	BP19195	OG0013703	XP_013086291.1	adhesion G protein-coupled receptor E3-like	dom=<1-SignalP-noTM(21)-21><102-PTHR45902(970)-1071>	PTHR45902	G_PROTEIN_RECEP_F2_4 DOMAIN-CONTAINING PROTEIN	95.69	54.0037	MPAFHNLKYILLFWTLSVTDMDMPTCLSDGFSEEELQAGFIFTSRRIPRTLTHGETTSAETVANTRLALAYQAHLCSWKCHRDNFTQSLPDTLRFPLLRISCVDCSCNKDCSKYGDCCGNFTRLQAQQHTYECVRINQDSGVYALKSCPDEIYSGRKKILKNNSKNSTFKVKDLNKTRTECLRCSNESASLISVGNKTYCNEHCLQCNERRSLLESDMIWNSTRSNASLAKNTSLGTISRDKQDTPLKERRDFIEHFRPDDAVVRECDIRSSIDAGPCDIHHVGTELTAEKKMTLEHFKTLCELYDSPVISGYFRFNNVFCFLCHINLPGQKISRLKINLSMLTDLSRAIRTVQGYSREAEKKKQEGEHGVPVDAPCNGGYMRFKNKGECREILCDSRK…	ATGCCAGCTTTCCATAATTTAAAGTACATTTTACTTTTCTGGACACTGTCGGTGACAGATATGGACATGCCAACGTGTCTATCGGATGGATTTTCGGAGGAGGAGTTACAGGCAGGTTTCATATTCACTTCCAGGCGGATACCGCGAACTTTAACACATGGAGAAACGACGTCGGCGGAGACTGTTGCTAACACACGGCTTGCTCTAGCTTACCAGGCTCATCTATGTTCCTGGAAGTGCCACAGAGACAACTTCACACAAAGTCTTCCTGACACACTTCGTTTCCCATTACTTCGTATTTCTTGTGTGGACTGCTCGTGCAACAAGGACTGCTCCAAATATGGAGACTGTTGCGGGAATTTCACTCGCTTGCAGGCGCAGCAACACACGTACGAGTGC…	m=580aa
BP21928-RA	BP21928	OG0013008	XP_013078845.1	adhesion G protein-coupled receptor E3-like	dom=<1-SignalP-noTM(21)-21><238-PTHR45902(140)-377><749-PTHR45902(241)-989>	PTHR45902	G_PROTEIN_RECEP_F2_4 DOMAIN-CONTAINING PROTEIN	31.5	54.5	MNAAKCFTLSCVYVVYACVLATNTEDFLGINIRSENVILTTEPNSKSENFDSFEAYVTNSETSLRYNVDSLKPFYSIKTFARETDHRRVESTARHTTSASSGFESLLTASTSLGPNGSALIKKSSSSDRCYENTSSSFDDDIYHKPDGTEKESYKTNMIDASLYNQLEEFIADNRIWNSVDRNLILFLAFFKTKDESFPRHENVTTTPTHKYSCPFRCLKGGFGNNFNYETGQVSHYCRYCKCEKQTCEAYDMCCPDDSEPYLNQPKNLLNLNESVSNFTSGKERFRINCEPGQTMMIRSCQPRTESNMTVVELCESDRLINVETVTAVFDNDTKVAYQNKFCAQCNNATQLIEAKLIVKCKTPMFIYMATNFNQLLHLALKANSSCNVSQAWDGNLNT…	ATGAATGCCGCTAAATGTTTTACGTTGAGCTGTGTATATGTTGTTTACGCATGCGTATTAGCCACAAATACAGAAGACTTTCTAGGAATTAATATCAGAAGTGAGAATGTCATTTTGACAACAGAACCAAACTCGAAGTCAGAAAACTTTGACAGTTTTGAAGCTTATGTAACAAACTCTGAAACTTCTTTAAGATATAATGTCGATTCTTTAAAACCATTTTATTCAATCAAAACTTTTGCTAGAGAAACAGATCATCGTAGAGTAGAGAGTACAGCGAGACACACAACTTCTGCATCTAGTGGGTTTGAGAGTTTACTTACAGCGTCAACTTCCCTTGGACCAAATGGATCTGCGCTCATTAAAAAATCTAGTAGCTCTGATAGATGCTATGAAAAT…	m=591aa
BP21934-RA	BP21934	OG0016351	XP_013072256.1	adhesion G protein-coupled receptor L2-like, partial	dom=<60-PTHR45902(65)-124>	PTHR45902	G_PROTEIN_RECEP_F2_4 DOMAIN-CONTAINING PROTEIN	67.1	99.2	MLPPNVTITIDFNDTKLQITDNEDLVMLNVNNDETLDVCIALLDKKLKELKERDPDIKRQHCKETLCLVENFLTWICFIISIVCLLLTLLTYCMFPVLRTKAGVNNMFLSFSLLLAQVSLMISAYT	ATGTTACCTCCCAATGTGACTATAACTATCGACTTCAACGACACAAAGTTGCAGATCACAGACAATGAAGATTTAGTTATGCTGAATGTTAATAACGATGAAACTCTTGATGTGTGCATTGCTCTGTTAGACAAGAAACTGAAAGAATTGAAAGAAAGAGATCCAGACATTAAGAGACAACATTGCAAGGAGACTCTGTGCTTGGTTGAAAACTTCCTGACGTGGATATGTTTCATTATTTCCATTGTATGTCTTCTACTGACCTTGTTGACATACTGCATGTTTCCTGTCTTGAGAACAAAGGCTGGCGTAAACAACATGTTTCTCAGCTTTAGTCTTCTCTTGGCACAAGTTTCTCTAATGATCAGTGCTTACACGTAA	m=143aa
BP21937-RA	BP21937	OG0000304	XP_013091111.1	adhesion G-protein coupled receptor D1-like	dom=<43-PTHR45902(347)-389>	PTHR45902	G_PROTEIN_RECEP_F2_4 DOMAIN-CONTAINING PROTEIN	72.5	77.8	MTIFNFSTFVDSENLCTENFTSVDIVTCFESNIKNIVYINELTSCSYVRLNTTQYQVVVDHKVVPPNVAITIDFKVTKIKITENRDLIMVDVDKNENLDVCVALLDRKLKQEQDTGRRADHCKDTLCMVENILTLLCFLISMVCLLLTLLTYCMFPVLRTKAGVNNMFLSLSLLLAQVSLMISAYTSALSIPCKLIGIMTHFLWLWNFSWNFICSFNMVRVFTASRGINNQRNMTHGTWKWLSCSFILPVLVVSAVIIFNHFTSQGREFGYGNEQCYLDSPLLIGLTVATPLFVITLINVSFFLVAVYKIYSVRRLQSDFLPSTAQDFSMTIYIKLSTVTGMFWIVAVLAEFSDNKIFGFIALVLNGFQGLSIFLAFVCNKRVVTLYSSLWRRLQA	ATGACCATTTTTAACTTCTCAACGTTTGTGGATTCTGAAAATCTGTGCACTGAAAACTTCACAAGCGTAGATATTGTGACTTGTTTCGAGAGTAACATCAAGAATATAGTTTACATAAACGAGCTAACGTCATGCAGTTATGTGCGTTTGAACACAACGCAATATCAGGTGGTTGTTGACCACAAAGTAGTTCCCCCTAACGTAGCGATAACAATAGACTTTAAAGTCACTAAGATAAAAATAACAGAGAATAGAGATTTGATCATGGTGGATGTGGATAAAAATGAAAATCTTGATGTGTGCGTTGCCCTGTTGGATAGGAAATTGAAACAAGAGCAAGACACTGGGAGACGTGCAGACCATTGCAAGGACACTCTTTGTATGGTTGAAAACATCTTG…	m=309aa
BP21946-RA	BP21946	OG0000304	XP_013091111.1	adhesion G-protein coupled receptor D1-like	dom=<90-PTHR45902(63)-152><185-PTHR45902(139)-323>	PTHR45902	G_PROTEIN_RECEP_F2_4 DOMAIN-CONTAINING PROTEIN	55.6	84.4	MYLNTLLLCKYIRLDKSVYQVFIDYELVPPDVTITIDFNITKINITDNEDLFMVNVDEDSYLGVCIALLDRKWKQLKENDTDIERPEADHCEETLCLIENILTFVCLIISMVCLLLTFLTYCMFPVLRTKAGVNNMFLSLSFLLAQVSLMFSTFTFCMFRVFTAGLTAHNQPNMTSDILKWISGSFVLPVSVVSAVLIYSYFTSQGREFGYGNVQCYLDLPFFIGIAVAAPLFIITLTNISLFLVVVYKIYSVRRLQSTSFMSSAPDFDMTIYMKLSTVIGMFWIVAVLAEFSENEICGLVALVLNGLQGVSIFFSFVCNKVALCSALLRQHQS	ATGTACCTAAACACATTGTTGTTATGTAAGTATATACGTTTAGACAAGTCAGTTTACCAGGTGTTTATTGATTACGAATTAGTACCCCCTGACGTAACGATAACAATAGATTTTAACATCACGAAGATTAACATCACGGACAATGAAGATTTATTCATGGTGAATGTGGATGAAGATAGCTATCTTGGTGTGTGCATTGCTTTGTTAGACAGGAAATGGAAACAGCTGAAAGAAAATGATACAGACATTGAGAGACCTGAAGCGGATCATTGCGAGGAGACCCTGTGTTTGATTGAAAACATCTTAACATTTGTCTGTTTAATCATCTCCATGGTATGCCTTCTACTGACCTTTTTGACATACTGCATGTTTCCTGTCTTGAGAACAAAGGCTGGAGTA…	m=313aa
BP21947-RA	BP21947	OG0000304	XP_013072256.1	adhesion G protein-coupled receptor L2-like, partial	dom=<243-PTHR45902(94)-336>	PTHR45902	G_PROTEIN_RECEP_F2_4 DOMAIN-CONTAINING PROTEIN	44.3	100	MERLTIFSKKLVQYFIQIDLVEFLPKSGQTLLLLLVKMSIQIKVNEPRNVLERELMSEIFKPEAIVILSDENNLKLKPFFILLPLQFEDKIDELNSSHFNDTTLHINFNKTEEDTLENPYYKYYQAARLNQLLICRHVRLDQSYFHLIIDDQALPSNVTVVIYLGVTKIQITDNKDLIMLDIDAYGNLLVCVDLIDRKLKERDPDSEKLIDRKLKELKELKERDPDSEKLIDRKLKELKELKERDPDSEKLIDRKLKELKEREPDSEEPRDNLCEETRCLIENILTWICFIISIVCLLLTLLTYCMFPVLRTKAGVNNMFLSFSLLLAQVSLMFSAYT	ATGGAAAGGTTAACTATTTTTTCTAAAAAACTAGTGCAGTACTTCATTCAAATTGATCTTGTGGAGTTCTTACCAAAGTCTGGACAAACTTTGCTTTTGTTGCTTGTAAAGATGAGTATACAAATAAAAGTCAACGAACCGAGAAACGTTTTGGAAAGAGAATTAATGTCAGAAATATTTAAACCAGAGGCAATTGTAATATTGTCAGATGAAAATAATCTTAAACTAAAGCCCTTTTTTATTTTGTTACCTTTACAATTTGAAGATAAAATTGATGAACTAAATTCTTCTCATTTCAATGATACAACACTTCATATCAACTTTAATAAAACGGAAGAGGATACCTTAGAAAACCCATATTATAAATACTATCAAGCAGCTCGACTAAACCAACTATTG…	m=341aa
BP22710-RA	BP22710	OG0019928	XP_030842078.1	adhesion G protein-coupled receptor E3-like	dom=<62-PTHR45902(475)-536>	PTHR45902	G_PROTEIN_RECEP_F2_4 DOMAIN-CONTAINING PROTEIN	22.8	28.7	MLEVTRSQINATLSNLESNVLSAKEAGFKICNLSINFMKSTGRRCGCSQSLDLDPDADGNMYSYAERCDENTNDFQHPAVCRCDRMCWLYGDCCPDFFGVGLKKDVTDSEDSLLKSELNAAITFSRFTSFYEKFNWFRLSTCEPIWPDFQHSFYLITKCSEEVEIKERFDLVFRNVKRSSSLISQIFLGLSKDEIVDRCERKNISLDDPFNYIPIAIDKLMGIYYYNIFCAVCNANDINTSKLWTMKVISDQKTKAQISKTIYTLHEFNQFMPNNSIRLIEPHFATACFPVPHKEEFPNTDLSFRHDVNSSQLAKSVNVEEGGLGLLCSRYRLLIKENGMLFNNPHCYALHSGQNATDFNISFEFVVKMASNSSVCYPKLAKEKEPMSLLFFLHNRNNN…	ATGTTGGAAGTAACCCGAAGCCAGATAAACGCAACATTATCAAATCTTGAATCAAATGTTCTTTCCGCAAAAGAGGCTGGTTTCAAAATTTGCAACCTCTCTATAAATTTTATGAAGTCTACAGGGCGAAGATGTGGATGCAGCCAGAGCCTCGATCTAGATCCAGACGCAGACGGCAATATGTACAGCTATGCTGAACGGTGCGATGAAAATACAAACGACTTTCAACATCCGGCTGTTTGCCGCTGTGACCGGATGTGTTGGCTTTATGGTGACTGCTGCCCAGATTTTTTCGGTGTGGGCTTGAAGAAAGATGTCACGGACTCAGAGGACTCTCTTCTCAAATCTGAACTCAATGCTGCGATAACGTTTAGCAGATTTACATCTTTTTATGAAAAA…	m=268aa
BP25549-RA	BP25549	OG0014211	XP_013071904.1	adhesion G-protein coupled receptor D1-like	dom=<1-SignalP-noTM(18)-18><234-PTHR45902(870)-1103>	PTHR45902	G_PROTEIN_RECEP_F2_4 DOMAIN-CONTAINING PROTEIN	98.4	11.6	MCFHLIQVILFFIGVVNYSAPYEAYHLTNARDSTKEVTQSASEHMASKEVNQSASETLASKEVTQSALETLTSKEVTQSALETLTSKEVTQSASETLVAMDVIRTDLVKQNATDSSESFPALNKPETATTLSKVSSTFSSGVKTNLSIENLTTLKVVMMSSQHTYDITTAFLMTPPAEVPPTFTMTSGKYTFTWDKTTVSPRVYQNSWCPRRCLNGKIVYINNLDKLCISPRCFPCECKRPACEIFGICCPDLTSQTYPPQHNSVKVGLYSEKEVMTSKSLKHMPEIFQFFNKNFNKTSDQVSTYIVHRPTLGCDIKSSFMKFLYIRSCPPDYLGHEKTMCEIELELENITMSWYTRVIDSATGVAYKNIYCATCNGVNKPLEMSITIQCTTYMYVYNA…	ATGTGCTTTCATTTGATTCAAGTCATTTTATTCTTCATAGGAGTTGTCAACTATTCAGCGCCCTATGAAGCGTACCACTTAACAAATGCAAGAGACAGTACCAAAGAAGTGACTCAAAGTGCTTCAGAACATATGGCGTCCAAAGAAGTGAATCAAAGTGCTTCAGAAACTTTAGCGTCCAAAGAAGTGACTCAAAGTGCTTTAGAAACTTTGACGTCCAAAGAAGTGACTCAAAGTGCTTTAGAAACTTTGACGTCCAAAGAAGTGACTCAAAGTGCTTCAGAAACATTGGTGGCCATGGACGTCATCCGAACAGATTTAGTAAAACAGAATGCTACGGACAGTAGCGAGAGTTTTCCCGCTTTGAACAAGCCAGAAACTGCCACAACCTTGTCAAAA…	m=129aa
BP26367-RA	BP26367	OG0018678	XP_013064449.1	putative adhesion G protein-coupled receptor E4P, partial	dom=<6-PTHR45902(90)-95>	PTHR45902	G_PROTEIN_RECEP_F2_4 DOMAIN-CONTAINING PROTEIN	54.7	96.9	FQRGIHCQVLGVATHFLWLWNFSWSFICSYQMLRVFTNQTRSRGFITTKHEMWKFVCGSFALPVCVVSTCVGYHYHVTKGRDIGYGKVRCYLDSALSV	TTTCAACGAGGCATTCATTGTCAAGTTCTTGGTGTGGCCACACATTTCCTGTGGCTGTGGAACTTCTCCTGGAGCTTCATTTGTAGCTACCAAATGTTGCGTGTCTTCACTAACCAAACCAGATCACGTGGTTTTATCACTACTAAACATGAGATGTGGAAGTTTGTGTGTGGGTCTTTCGCGTTGCCCGTGTGTGTTGTGTCGACATGTGTCGGATACCATTACCACGTGACTAAAGGGAGAGATATTGGATACGGAAAAGTGAGATGTTATTTAGACTCGGCCTTGTCCGTGG	m=95aa
BP26368-RA	BP26368	OG0016349	XP_013064449.1	putative adhesion G protein-coupled receptor E4P, partial	dom=<120-PTHR45902(138)-257>	PTHR45902	G_PROTEIN_RECEP_F2_4 DOMAIN-CONTAINING PROTEIN	53.8	49.6	LDVYMFIASFSYYLEVSIVDNPFLCTSCQPKAGIAVVFSVKVHFYSHIRESRTQFETRLITHLLKKDFMLTLSETVEVLLQPSVQFNQSQLFQKRGLWYVYRNFVTRHVRLLLGLSSLMLCKYVSFNKPDYQLTVNNTVTPPDVSISIDFNKTKIIIKDNKDLIMVKVNDDGRLSVCVDLLDRILYESDRNSKQPGQECIEIICLIEYILTLTCFSLSTVCLLLTMLTFLMVPELRTVVGLNNFFLSCSLLLAQLSSLASIR	CTTGACGTCTATATGTTTATAGCTTCGTTTTCTTATTATCTGGAAGTAAGCATTGTGGACAACCCATTTCTGTGTACGTCGTGTCAACCAAAAGCCGGAATTGCAGTCGTGTTTTCTGTGAAAGTTCACTTTTATTCACATATCAGAGAATCTAGGACACAGTTTGAGACTCGGTTAATAACACACTTGCTTAAAAAAGATTTTATGTTGACTTTATCCGAAACGGTGGAGGTACTTTTACAGCCAAGTGTACAATTTAATCAATCTCAGTTGTTTCAAAAAAGAGGATTGTGGTATGTGTATAGAAATTTTGTAACACGACATGTACGTCTTCTGTTAGGTCTTTCTTCGTTAATGCTATGTAAGTATGTAAGCTTCAACAAACCAGATTACCAGCTA…	m=130aa
BP26379-RA	BP26379	OG0018682	XP_013060731.1	putative adhesion G protein-coupled receptor E4P	dom=<1-SignalP-noTM(19)-19><67-PTHR45902(806)-872>	PTHR45902	G_PROTEIN_RECEP_F2_4 DOMAIN-CONTAINING PROTEIN	53.1	31	MKGKLSNLILMLFFHSASQYSIPHCSMFPIEPDHMTHIWNKTDISPMDYQRGYCSMRCIGETRVDLRRMSCWYVECATCYCQRPACEIYNICCPDISVPYIRETSTKSLFYQRKPSLRNSSNAVEKPERLIPRLGCERYTLNTDTFLSIISCLPDYRENQTVIRLCEGNFSREEETVETFVRVVDMATHVVYQNMFCAQCNGVRNFSVLSTVVKMSSYDAFFKARNKGDIVRLVSKSKIELFISFPDNITIFDCIFDKQVIDDCSSSNHTMEQDVVEACEELPHTNLYVYDVYEAKLYKNIFCAICNMNSYPEKAESCICQVRPLTPDPLPYSLLLDLRQQTQERHIQSLKREQTTPHCAGKEWLSPDRHCLPLNCAVGKELYEGQCHEAIDGTEGLSY…	ATGAAAGGAAAATTGAGCAATCTGATTCTGATGCTCTTCTTCCACTCTGCTTCACAGTATAGCATTCCACATTGTTCTATGTTTCCTATAGAACCAGATCACATGACTCACATCTGGAACAAAACTGACATCTCCCCGATGGACTACCAACGTGGCTACTGCTCGATGAGGTGTATTGGCGAGACAAGAGTCGATCTCCGAAGAATGTCATGTTGGTACGTAGAGTGCGCTACATGCTATTGTCAAAGACCTGCTTGTGAGATATACAACATCTGTTGCCCGGATATCTCTGTGCCGTATATTCGTGAAACTTCGACCAAAAGCCTTTTTTACCAACGTAAACCTTCCCTAAGGAATTCAAGCAATGCCGTGGAAAAGCCTGAAAGGCTGATTCCGAGA…	m=271aa
BP26384-RA	BP26384	OG0000297	XP_013064306.1	putative adhesion G protein-coupled receptor E4P, partial	dom=<211-PTHR45902(235)-445>	PTHR45902	G_PROTEIN_RECEP_F2_4 DOMAIN-CONTAINING PROTEIN	49.1	51.8	VKSLLHELSYSFSLHIQAFHNKNSGNGTTPPKIFSIDANIVSDKTLSRCAFEKMILDIFLNSQFVVKGGDITSQVLTFDTYPAYHTSLVAENTLVKNKYSVISRQPSEEEKDCQLNVKRYINVTLLLLCRHVHFLSGSYQMNVDYGVLPPDVQIEIDLFETTIYIRDQRDLKMVDVDEDGGLNVCVELLDKLIGQQKQSFLSLMSKWLKGTNLVEYTLSLVSFVASIICLILTLLTYVIFPVLRTEAGINNMFLSGSLLLAQVSSLASSHSKRASTLCTALSVITHFLWLWNFTWSFICSYHMYKLFDYNVPSSTTVQPRKLWMTILCSVLFPTLITVSTIVLSFVISDGQIIRYGFSMCYLNTTFLFGVTMIGSLSALTVINILFFAVTVYKLRKAEN…	GTAAAGTCTCTATTACACGAATTAAGCTATTCCTTTTCACTTCATATTCAAGCTTTTCACAACAAAAATTCTGGTAACGGGACCACACCTCCAAAAATTTTTTCCATTGACGCTAATATTGTATCTGATAAAACTTTATCAAGATGTGCATTTGAAAAAATGATTCTTGACATTTTTTTAAACAGCCAATTCGTTGTTAAAGGTGGAGATATTACGTCACAAGTTTTGACGTTTGATACTTACCCAGCTTATCATACGTCATTGGTGGCAGAGAATACATTAGTCAAAAACAAGTACTCTGTGATTTCTCGTCAGCCTAGTGAAGAGGAAAAGGACTGTCAACTAAATGTTAAGAGGTATATCAACGTAACTCTGTTATTACTGTGTCGACATGTTCAC…	m=269aa
BP29342-RA	BP29342	OG0003847	XP_013061282.1	probable G-protein coupled receptor Mth-like 1	dom=<82-PTHR45902(177)-258><599-cd15039(181)-779>	PTHR45902	G_PROTEIN_RECEP_F2_4 DOMAIN-CONTAINING PROTEIN	98.5	25.3	MSSPHLVVNISTTYRSDFVTNESLHEWSLLEHKAFNTNIIDKQNNGNQILQENEHEKSTLKVLQTSEKMEESTRQSREKIVSPSSRSRPFVESSKSNDDYSDECSAMLYQCRPDCTNRLDSPCSCKIHCQKEGNCCNDFVHKCVSAPKKTPWTQCVDNHVTVTSCDERFDQGSLEDLKRRLAKSTLTRFLDNRSFQDIQDGCSSSQDIFQSLPVTDKVRSVHYKNVFCAICHNVSEVQFWTGYLNCPNIPKTTPYQMSENMNNAALAFLATMTEKKFVHSLNEWKCLAILQPRQTDGQLCFELDNTTKVYRRSNILVLKLPDVTKHAVQFRVFRFHLSELPERAVKFSSQTSNILDLVNVEELNTTLALGDKCAQIRPYLHLCHDCDQHTLYWYCSMLK…	ATGTCTTCTCCTCACCTAGTCGTCAATATTTCAACAACCTATCGAAGTGACTTTGTAACTAATGAGTCTTTACATGAATGGTCTCTTCTGGAACACAAAGCATTTAATACCAACATCATAGACAAACAAAATAATGGGAACCAAATCCTTCAAGAAAATGAACATGAGAAATCTACTTTAAAGGTTTTACAGACCTCTGAAAAAATGGAAGAATCAACGCGGCAAAGCAGAGAGAAGATCGTGTCGCCCTCCAGTAGGTCAAGACCATTTGTTGAGTCTTCCAAAAGTAACGATGATTACAGCGATGAATGCTCCGCGATGCTGTATCAGTGCCGCCCAGACTGTACAAACAGACTTGACTCGCCTTGCAGTTGTAAGATTCACTGCCAGAAGGAGGGA…	m=197aa
BP08753-RA	BP08753	OG0018826	XP_022338547.1	probable G-protein coupled receptor CG31760	dom=<121-PTHR32546(149)-269>	PTHR32546	G_PROTEIN_RECEP_F3_4 DOMAIN-CONTAINING PROTEIN	67	60.1	MTFSSRTFDLAAGACVAASCIFTVVMAVSTSIVANQDDYYTDTNFTVFTYHLPEDEDINSTLEWFLGFTDMPPNGDAYNSYDVIGEGGGGDKSGDVTGGGGGDLGTRVKPLLPSSKNIHENDEKDIVELFLAQVESYDQNKAKCTPGTEHNLGSGVIKQYGLNRFKAQALVTVNRANLLTRIWKEADNGAVFSEYLFYTQVRSIVEGDPEIFAAGNCYDKYEFRDYFLFCPYSYRMEDGRINVKDLSLEYDYLGNTSMWFYSARMKAKHLENFNMTKGWPR	ATGACCTTCTCGAGCCGAACTTTTGACCTGGCCGCGGGAGCATGCGTGGCAGCGAGCTGTATCTTCACCGTGGTCATGGCCGTCTCCACCAGCATTGTGGCCAATCAGGACGACTACTACACCGACACCAACTTCACCGTCTTCACCTACCACCTGCCCGAGGACGAAGACATCAACAGCACGCTGGAGTGGTTCCTCGGCTTCACCGACATGCCCCCCAACGGTGACGCCTACAACTCCTACGACGTCATCGGCGAAGGTGGTGGGGGGGACAAGTCGGGGGACGTGACCGGTGGAGGAGGAGGCGACCTTGGCACCAGGGTCAAACCCCTCCTCCCCTCCTCCAAGAACATCCACGAGAACGACGAGAAGGACATTGTGGAGCTCTTCTTGGCGCAG…	m=179aa
BP08761-RA	BP08761	OG0018828	XP_022338547.1	probable G-protein coupled receptor CG31760	dom=<12-PTHR32546(50)-61>	PTHR32546	G_PROTEIN_RECEP_F3_4 DOMAIN-CONTAINING PROTEIN	79.7	96.7	AVQWRYNATNLSPPEEDSTITVTYNDGHWSDPYFDCGGGNIWMMTYTVPFFGYKNGTFKFK	GCTGTGCAGTGGCGCTATAATGCCACCAACCTGTCACCCCCAGAAGAGGACAGCACCATCACGGTCACATACAACGATGGCCACTGGAGTGATCCATATTTCGACTGCGGGGGTGGAAACATTTGGATGATGACTTATACTGTGCCCTTTTTTGGATATAAAAATGGAACTTTTAAATTTAAGTGA	m=59aa
BP08770-RA	BP08770	OG0006669	XP_025115950.1	probable G-protein coupled receptor CG31760	dom=<1-PTHR32546(132)-132>	PTHR32546	G_PROTEIN_RECEP_F3_4 DOMAIN-CONTAINING PROTEIN	78.7	100	ELLFLLWGVRLCIVVRKAPSEFNESRFISWAIYNEFLLSLFLNVSMIFLRDPFPTNPDLIYLVLFIHTQLTTTVTLAFLFGSKAYLVYKYHGKSQEQQQNSTTLSRNSKYIMGPRPASMSSNTAGKNGYSNGEEDECESFLEKDIQ	GAGTTGCTGTTCCTGCTGTGGGGTGTGCGGCTGTGTATCGTGGTGCGGAAGGCGCCGTCAGAGTTTAACGAAAGTCGATTCATAAGTTGGGCAATTTACAACGAATTTCTGCTGTCACTTTTCTTAAATGTGTCTATGATATTTTTAAGGGACCCATTTCCTACGAATCCCGATTTAATTTATTTGGTGCTTTTTATTCATACTCAGCTGACCACAACAGTAACATTAGCATTTCTGTTTGGCTCTAAAGCCTATCTTGTGTATAAGTATCACGGCAAGAGCCAAGAGCAACAACAGAATTCAACAACGCTTAGCCGTAATTCCAAGTACATTATGGGCCCGAGGCCCGCCAGCATGTCCTCCAATACTGCCGGCAAGAACGGCTACAGCAACGGGGAG…	m=150aa
BP28994-RA	BP28994	OG0010770	XP_013069876.1	probable G-protein coupled receptor 158	dom=<1-PTHR32546(467)-467>	PTHR32546	G_PROTEIN_RECEP_F3_4 DOMAIN-CONTAINING PROTEIN	100	87.6	CKYIPSSTLQWGSYLCVCKEGYSFPTPNAANKFFDGRSVERAYLEFVRNVSSDYSNELNCLPMSTTPASTTPLGGEGDPIVAFDFLVRGIPLGIQSFCMTVSLVIAIVILCFRKTKVMRTSIWALLEMLLLGAILLYATVVLQYFEPTTTTCLLLPWLREMGFAIVYGVLVLKIYRILAEFQSRKAHRVHVRDKDLLKYLAVIMIVVIAYMSAWTAVNMDHLRNNSTILERLYTKDRLAYTLCRAMWWDYVIEAGEFIFLCFGIYMCYCIRSAPTEYSEGRFITGAICYEAIVSTIFYILRHMWWYEMHPDHLFLMFFLRCQLTVTVVLLIILGPKLWYAHRPPDEDHGRSRAYSQSDVQDSSSPETMKLNVGISSNGDVEVGEISLTEMDPEDIRAEL…	TGCAAATATATTCCAAGTTCTACGCTACAGTGGGGCAGCTACCTGTGCGTCTGTAAGGAAGGCTACAGTTTCCCGACACCCAACGCCGCCAACAAGTTCTTTGACGGCCGCTCCGTGGAGAGGGCCTACCTGGAGTTTGTAAGAAACGTCAGCTCCGACTACAGCAACGAATTGAACTGCTTGCCCATGTCGACGACTCCAGCCTCTACCACGCCGCTGGGTGGGGAGGGGGACCCCATTGTTGCATTTGACTTTTTAGTGAGGGGGATACCCCTGGGGATCCAGAGTTTCTGTATGACGGTGTCTCTGGTGATTGCAATCGTCATTCTGTGCTTCAGGAAGACAAAGGTAATGAGAACAAGCATATGGGCTCTCTTAGAGATGCTACTGCTGGGAGCA…	m=436aa
BP30703-RA	BP30703	OG0003437	XP_013088635.1	probable G-protein coupled receptor CG31760	dom=<8-PTHR32546(459)-466>	PTHR32546	G_PROTEIN_RECEP_F3_4 DOMAIN-CONTAINING PROTEIN	94.4	100	MYQPLATYQDGYWTRPYFDCGGGNIWMSTYSAPILSWNNGTVHFRGVATIDIELTNIDINQCDLDKNEAAKALDIFRGTHSCQTTTVCTPLNQGFRAGSYLCKCQDGYYFPNTSAVIKAFRGVDIETYFKSSNSSIPNGQFQCLKCSRGCDTCVDSTPCLYQINYAVQAFNIFIISILIVGCIIVSAVIIKYKKELVIKTASPIFLLLTCLGATLMCSSVFVMYGEVTSFTCTLQIWPFNLGFVIMYGALLLKTWRISVIFKSGGATKRINLPDKALLQRMIPLVIVFTGYLSVWTALDPPYAYTVKTSSGLKFFTCSMTWWKYALYGGEALLLLVGVYLCFTVRKAPAHFNESKFITWATYNAIILGSFILMLTQFVGLSGGPDVVYVLLMAQQQVFV…	ATGTACCAGCCACTAGCTACGTACCAGGATGGGTATTGGACGAGGCCATATTTTGACTGTGGGGGCGGCAACATATGGATGAGTACATACTCTGCTCCAATATTATCCTGGAACAATGGAACCGTCCATTTTAGGGGCGTGGCCACCATCGACATTGAACTGACTAATATAGACATCAACCAGTGTGACCTAGATAAGAATGAAGCCGCCAAAGCGCTGGACATCTTTCGTGGTACGCACAGCTGCCAGACAACGACAGTGTGTACGCCCCTGAATCAAGGCTTCAGAGCTGGCTCTTATCTGTGTAAATGCCAAGACGGCTATTACTTTCCCAACACATCTGCTGTGATTAAAGCTTTCAGAGGCGTCGACATCGAGACGTATTTTAAGTCTTCCAAC…	m=515aa
BP06887-RA	BP06887	OG0011537	XP_025084076.1	probable G-protein coupled receptor 139	dom=<32-PTHR46273(83)-114>	PTHR46273	MYOSUPPRESSIN RECEPTOR 1, ISOFORM B-RELATED	64.1	65	MTRPTSVNETTCVCMSQQGLDSPGYNTSAMEQSTLALIGEAYGSVHGIFSLVVCTFGIPMNVLNISVLTRKHMRTPVNCILTWLAVFDLLTMVSYVPFVSHFYCFTPKCDSSASEERNSF	ATGACTCGTCCCACTTCCGTGAACGAGACGACCTGTGTTTGCATGAGTCAACAAGGACTGGACAGCCCTGGCTACAACACGTCTGCTATGGAGCAGTCCACTCTGGCTCTGATCGGGGAAGCTTATGGATCAGTGCATGGCATCTTCAGCCTCGTCGTCTGCACATTTGGGATCCCAATGAATGTGCTCAACATATCGGTGCTCACGCGCAAACACATGCGCACCCCAGTGAATTGTATCCTGACCTGGCTGGCCGTGTTCGACTTGTTGACGATGGTCTCCTATGTGCCTTTTGTCAGCCATTTCTATTGTTTTACTCCTAAATGTGACAGCAGTGCCTCGGAGGAAAGAAATTCATTCG	m=78aa
BP06890-RA	BP06890	OG0021689	XP_025084076.1	probable G-protein coupled receptor 139	dom=<2-PTHR46273(246)-247>	PTHR46273	MYOSUPPRESSIN RECEPTOR 1, ISOFORM B-RELATED	38.3	87.8	TNVTSYIYVTDFRDLGTPQVQPITHLNLWFQCALAKFLPCILMVVYGGLLVRTLRTNIRMLNKNQTTRASDSFFPPFNANHSPEHPYTGDHLLQIQSVDETGDSTKENQSDRNTGGGESEELLCSNCKNQVKHQMTIMMKEEQKPKRPSTSPLARGRRGPSRHHDNSRTTRMLLLVITLFLITELPQAILIVLSATIPPFFNEVYLPLGDIMDMVALVNNGINFLLYCVMSRDFRTTLLDMMRSSMTSARRVPGKITTTLYRPTVAIFDRSQKSQGTLIVRSKEYST	ACCAACGTGACCTCATACATCTATGTCACAGACTTCAGAGATTTGGGTACACCTCAAGTGCAGCCCATCACACACCTAAATCTATGGTTCCAGTGTGCTCTGGCCAAGTTTTTGCCCTGTATCCTTATGGTGGTTTACGGAGGACTCCTGGTTCGTACCCTCAGGACCAACATACGCATGCTGAACAAAAATCAGACCACTAGGGCGTCGGATTCTTTCTTTCCTCCTTTCAACGCTAACCACTCCCCCGAGCACCCTTACACGGGGGACCACCTGCTCCAAATCCAGTCTGTGGACGAGACGGGTGACAGCACCAAAGAGAACCAGAGTGATAGAAACACTGGCGGTGGAGAGTCGGAAGAGCTTCTATGTTCCAACTGCAAAAATCAAGTGAAGCAT…	m=256aa
BP08017-RA	BP08017	OG0001832	XP_013072946.1	probable G-protein coupled receptor B0563.6	dom=<30-PTHR46273(340)-369>	PTHR46273	MYOSUPPRESSIN RECEPTOR 1, ISOFORM B-RELATED	99	100	MDYMESFTGTNTSEGLYNDTATFVFQDNITMTTWAPNSTTAIPSTFERLSKAYQQIHGYFAVCVCVFGIISNILNIIVLTRRHMISPTNMILTALAIADILTMSTYVVMATYLYILNEPIFTKPHCHSKQWVYFLMFHTLFIITCHMMAMWLTVTLAVFRYIFVCQHQKAMTMCSMQRAKISVGIVFVVTFVSCLPYLFMYKAKLVDERPNCYVVDPSDFASSNPMYGNFVNWLYGVVIKILPCVVLAYLSTLLIIAMQKAKKRRARLLNNISRVLEHDTASEHNRTTMMLVAVVMCFIVTETPQGLLAWISAVERNFFDDVYVHLGDLMDILVLINSAVNFILYCIMSQQFRNTFKSLFVSKHLPPFFRRVKHHTNGGDYSMVHTETTLV	ATGGATTACATGGAGAGTTTCACTGGGACGAACACATCGGAGGGCCTGTACAATGACACGGCTACCTTCGTCTTCCAGGACAACATTACGATGACCACATGGGCTCCGAATTCTACCACAGCCATTCCGTCAACTTTCGAGAGACTGAGTAAAGCTTATCAGCAAATCCATGGCTACTTTGCCGTCTGCGTTTGCGTGTTCGGAATCATCTCTAACATTCTGAATATCATTGTGCTGACCAGGAGACACATGATCTCACCAACCAACATGATATTGACAGCGCTGGCCATCGCCGACATTCTGACCATGAGTACCTACGTAGTGATGGCTACCTACTTGTATATTCTAAACGAGCCTATCTTCACCAAACCACACTGTCACAGTAAACAATGGGTCTAC…	m=391aa
BP09381-RA	BP09381	OG0007564	XP_013070055.1	probable G-protein coupled receptor 139	dom=<40-PTHR46273(334)-373>	PTHR46273	MYOSUPPRESSIN RECEPTOR 1, ISOFORM B-RELATED	100	100	MAMFQNGESNYSIVGATTSISPTTFSYGNSTFDYIEEPEGALKRLFDAYHPIHGYLAPVICVLGIIANCLNIVVLTRKNMISPTNVLLTWLAISDGLTMMAYLPFVILNYHIYKGEPSPLSNARFIMFFAIFSVVVHSISIWLTVSLAVFRYVFIRYPRRGAKLCSTYRAKLTVFIVCVVVTMVCIPNSVSYEFKNSGSGNTTSWFIEIKSDTPGFQFLKNFNLWIQGILLKLLPCLLLAILSILLIKQMKDAEKRRKKLMNKNSSKLEDDSRRHRKTNRTTRMLVVVVVLFVLTETPQGILQLLGGIIESFFMKVYSPLGDILDILALFNNGINFVLYCTMSKQFRDTFIKIFLSDIVKATSIRSETQLMTARTTRVSEV	ATGGCGATGTTCCAAAATGGAGAGAGCAACTACTCCATCGTCGGGGCCACTACGTCCATCAGCCCCACTACATTTTCTTACGGCAATTCAACTTTTGATTATATAGAAGAGCCCGAGGGCGCCCTGAAGCGACTCTTTGACGCGTACCACCCTATCCACGGCTACCTTGCGCCCGTGATCTGTGTGCTGGGTATCATCGCCAACTGCCTGAATATCGTCGTCCTCACACGCAAGAACATGATATCTCCAACCAACGTCCTGCTGACTTGGTTGGCCATTTCCGACGGCCTTACAATGATGGCCTACCTTCCTTTCGTGATACTCAACTACCACATTTACAAAGGTGAACCGTCCCCTTTAAGCAATGCTCGCTTCATCATGTTTTTCGCCATCTTCAGC…	m=381aa
BP13771-RA	BP13771	OG0013536	XP_025080663.1	probable G-protein coupled receptor 139	dom=<10-PTHR46273(335)-344>	PTHR46273	MYOSUPPRESSIN RECEPTOR 1, ISOFORM B-RELATED	43.7	85.6	MELCDRDYNSSSNYSTSTLLLVSVRYRDVHCYPALVICIYGVITNVINIIVLTKPSMRNSINCILTGIAVADMITMSSSIPFTYYYYIMDEEAKLTSLPWLTFLAVHMNLTLISHTSSLWLGVIMAVMRYFFVRPTARGAKTLESRSTIIVIIATFLGTVLLIIPNCLATEVVPCHNNETGKTNWHLKVPSFGQNDGNVLHTVNFFIYAVMGKIIPCTLITFFGGLLLHTLKVANKRTRRLKGENATSNTNSQTRRTTVMLLAIIALYIISELPQSILILLCIFVDGFFREVYALLGDFIDLLALINSATNFITYIAMSTQYRNTLLDISCACVHRTTCRKCGHTSALQSTKYSKTPPAPV	ATGGAACTCTGTGATCGAGATTATAACAGCAGTTCGAACTACAGCACCTCCACATTGCTACTGGTCAGTGTACGCTACCGCGATGTGCACTGCTACCCGGCACTGGTCATCTGCATTTATGGCGTGATCACCAACGTCATTAACATCATTGTCCTGACCAAGCCAAGCATGCGGAACAGCATCAACTGTATCCTGACAGGCATCGCCGTGGCTGACATGATCACAATGTCCTCGTCTATTCCATTTACCTATTACTATTACATCATGGACGAAGAGGCCAAACTAACTAGTCTCCCTTGGTTAACGTTTCTTGCTGTCCACATGAACCTGACCTTGATATCGCATACGTCATCGCTATGGCTAGGGGTCATCATGGCCGTGATGCGCTACTTCTTCGTG…	m=327aa
BP14119-RA	BP14119	OG0004986	XP_013064308.1	putative G-protein coupled receptor F59B2.13	dom=<39-PTHR46273(337)-375>	PTHR46273	MYOSUPPRESSIN RECEPTOR 1, ISOFORM B-RELATED	99	100	MLNSTLLDMGVDEIEDSTLTPLLIHESTPKRYNFSRQNRNDDTTDESIGTLQDFHIFFLEIHGYASLVVCAFGILTNVLNITVLMAKDMRTATNHLLTFLAIADILTMLPYIPFVLHFYCPPADPYDSPEKFSYSWIVYMIIIISLLATTHTIAIWLAVTLAAFRFSQIRSPCPRGPMAKEMRVRQVKIAAAVVYITSVVVMIPNYLSHEIIKLPMPRQINVSAFGLKEMHYGTKDIDLIILTNILTYAILAKILPCILILVFSGSLLYHMGIKAARRRQRLSVSCQQVQTTRMLLVVLLMFIITELPQGVLNVLSALVPDFYLNFHYPLTDLMDFVALVNNAINFVLYCVMSQQFREKFFSIYIKPICERRRTMITSNSELLILREHPPRTMTTTTHE…	ATGCTGAATTCAACACTTCTAGACATGGGCGTGGATGAGATTGAGGACTCTACTTTAACTCCTCTGTTAATACATGAGTCGACTCCCAAAAGGTACAATTTTTCAAGGCAGAACAGGAATGATGATACCACCGACGAGAGCATTGGGACTCTGCAGGACTTTCACATCTTTTTCCTGGAAATACACGGCTATGCCAGTCTTGTCGTTTGTGCCTTTGGTATATTGACCAATGTCCTAAACATCACAGTTCTGATGGCAAAGGATATGAGAACTGCCACCAATCACCTGTTGACCTTCCTGGCCATCGCAGACATTTTGACGATGCTTCCGTATATTCCCTTTGTGCTACACTTCTACTGTCCACCTGCTGACCCTTATGATTCTCCAGAAAAGTTTTCG…	m=404aa
BP14223-RA	BP14223	OG0009585	XP_013090892.1	probable G-protein coupled receptor 139	dom=<48-PTHR46273(344)-391>	PTHR46273	MYOSUPPRESSIN RECEPTOR 1, ISOFORM B-RELATED	99.2	90.4	MHPRKYTCTHTYRHIHTHIRHKRQRYLENNVRCQAPGDLTMSDDFDANDDLNTFSNWYSHYHGYVSLCVCVGGIVTNTFNFIVLTRKHMRTPVNQILTGLAVSDIITMLSYLPFAIHFYCIHPSSSQSPERNSKGWMSFLLFHISLTTVTHTISIWLCVVLAIVRYLHIRSPTRASSIRLRRNMQARYLVIGTYIISILVMIPNYLTNELKAKTIQDRSSLNETLTNETRPNMTFYYLENIRLGSNDTNPLVLANVWMYAVLAKLIPCCLITIFGSLLLYQMRTKLRQRKDFLKVSASNNHKLNEHSRTTMMLMTVIVLFLITELPQGILIVLSACKEGFFNSVYMPLGDVMDIGALVNNAINFVLYCSMSAKFRQTFLKLFCRCERNCDLEENGYVLR…	ATGCACCCACGCAAATACACATGTACACACACATATAGACACATACACACACACATTCGCCACAAACGCCAAAGGTACCTGGAGAATAATGTGCGATGCCAGGCACCGGGAGATCTGACGATGTCCGACGATTTTGATGCCAACGATGACCTAAACACATTCTCCAACTGGTACTCTCATTACCATGGCTACGTGTCCCTCTGCGTCTGTGTAGGTGGCATCGTCACCAACACGTTCAATTTCATCGTCCTGACCCGGAAGCACATGCGCACGCCCGTCAACCAGATCCTCACCGGGCTGGCTGTATCCGACATCATCACCATGCTGAGTTACTTGCCCTTTGCTATCCATTTCTACTGCATCCATCCAAGCTCTTCTCAGTCTCCTGAGAGGAACTCT…	m=376aa
BP17832-RA	BP17832	OG0008909	XP_013083027.1	probable G-protein coupled receptor B0563.6	dom=<8-PTHR46273(329)-336>	PTHR46273	MYOSUPPRESSIN RECEPTOR 1, ISOFORM B-RELATED	82.5	100	MSLQNETEDNWFRGQTELKLFETEYRPFHAYISLVISVFGIIGNSLNVFILTRKEMISAMNILLTALAVTEGLKLTLHLTFIVLFFFVYDNALSPLVKVSYAMFYFIVAIVFHTASIWLTVSLAIFRYIAIRFPLLAATLCSRYRAKVNVVIVCFLVTVMCIPNSLSYSYVSNNSDNVTNWHITVIDGTEGNNFIRKLNLWFSTFFVRLLPCLLLLWLSFLLIQELRRAAERSSNLRSQENDDSDDTIQKRTETNRTTGMLVIVVVLFIVIELPHGILLILVATNRDYFYDVYHPLGDLIDDITLLNNGINFVIYCTMSKKFRDTFIAMFSCSKVNC	ATGTCGTTGCAAAATGAGACTGAGGATAATTGGTTTCGAGGACAGACAGAACTGAAACTCTTCGAAACAGAATACCGTCCATTCCATGCTTACATTTCATTGGTCATTAGTGTGTTTGGAATTATAGGAAACAGTTTAAACGTGTTCATTTTGACAAGGAAAGAGATGATCTCAGCAATGAATATTCTTCTGACGGCCCTGGCTGTGACTGAAGGTCTGAAATTAACCCTTCACCTTACGTTTATTGTGTTATTCTTTTTTGTATATGACAATGCGCTTAGCCCTTTAGTTAAGGTTAGTTATGCAATGTTCTATTTCATTGTGGCAATTGTGTTTCACACTGCCTCTATTTGGCTGACTGTTTCTTTAGCAATATTTAGATATATCGCCATTAGGTTT…	m=337aa
BP17833-RA	BP17833	OG0012680	XP_013086178.1	probable G-protein coupled receptor B0563.6	dom=<1-PTHR46273(294)-294>	PTHR46273	MYOSUPPRESSIN RECEPTOR 1, ISOFORM B-RELATED	92.5	98.7	MISTMNILLTALAVFDGLKSAVHLPYIIVIYYIHAVSHSPTGKARYLMFYAIVAIVFHTASIWLTVSLAIFRYIAVKFPLRGVTLCSKYRAKLTIFMVCVSVIVVGLPNSLSYSYVRHDSDVISNETSWDVSMRFEMGDYTFVQRLNMWILILTVRLLPSILLLVLSILLIQELRGAAKSRSKLTGQCNSERDDIIERRTETNRTTGMLVIVVVLFIVIELPHGILLLLLTISSEFWNFDIYISIYESLGDLIDDITLLNNGINFVIYCSMSKKFRDTFMEMFFCSNAKSKYTRRNT	ATGATCTCAACGATGAATATTTTACTGACCGCCCTGGCTGTGTTTGATGGTCTGAAATCAGCAGTTCATCTTCCGTATATCATAGTAATTTATTATATTCATGCTGTGTCACATAGTCCGACTGGTAAAGCTCGCTATTTAATGTTCTATGCAATAGTGGCAATAGTTTTTCACACTGCATCTATTTGGCTGACTGTTTCCTTAGCGATTTTTAGATATATTGCTGTAAAATTTCCATTGAGAGGGGTAACCTTGTGTAGCAAATACAGAGCAAAACTGACCATCTTCATGGTTTGTGTATCAGTTATTGTTGTTGGCCTTCCGAACTCTCTGAGTTATTCGTACGTCCGTCATGATAGCGATGTCATTAGCAATGAGACAAGCTGGGATGTGTCAATG…	m=293aa
BP18628-RA	BP18628	OG0010147	XP_013062575.1	probable G-protein coupled receptor 139, partial	dom=<33-PTHR46273(381)-413>	PTHR46273	MYOSUPPRESSIN RECEPTOR 1, ISOFORM B-RELATED	99.4	98.1	MTLEPVTTKSYPETNLHNCEHVQFIPGVVSNATSRGLLEFAISLGSIHGYVAVAVCLFGVLANSANIIVLTRKHMASSTNILLLWLAVADLLTMLEYLPFVIHFYIMAPGDPLRPPFSSQEFYWTCFLLFHASFSIVCHSVAIWLTIALAIFRYIYICKPTTGVFYCSQRRARGVVIIIIVLTIIICIPNCVINTYSVGYDVVQEVNSTSWSFTDTSTVVPSKISNPDNVYYYPTLRQSSKADEVLIQINNWIHAILIKLIPCFLLTVLTLLLIHAVHKAYRKRLKLKSQGRKAELDKTGEHNRLTAMLLAIVVLFTLTELPQGILTLINIFVDCFYHVVYSKLGDLLDLMALINNAVNFVLYCTMSTQFRATFAAIFCPRPTAQSKWMKLRLVKSRNL…	ATGACTCTGGAGCCAGTCACAACCAAGTCATATCCAGAAACTAACCTGCACAACTGCGAACACGTCCAGTTTATCCCGGGTGTGGTCAGCAACGCCACTAGCCGAGGGCTGTTAGAGTTCGCCATAAGCCTCGGATCAATTCACGGCTATGTCGCTGTGGCCGTTTGCCTGTTCGGAGTGTTGGCCAACTCGGCCAACATCATCGTCCTGACCAGGAAACACATGGCGTCCAGCACCAACATCCTTCTTCTTTGGCTGGCAGTGGCGGATCTCCTCACCATGCTGGAGTACCTGCCTTTCGTTATTCACTTCTACATCATGGCGCCCGGGGACCCTTTGCGCCCTCCGTTCAGCTCACAAGAATTTTACTGGACTTGTTTCCTGCTCTTCCACGCCAGC…	m=466aa
BP05060-RA	BP05060	OG0050079	XP_013073876.1	probable G-protein coupled receptor B0563.6	dom=<41-cd14978(42)-82>	cd14978	7tmA_FMRFamide_R-like	47.7	81.9	MNVTWEGKHTFNLPIISDDIYYVAMLALNVVLLVLNISGGITNVINMLVFIRQGLTSDSITVSLFAMSVSDLLSSIFMFPWLVCFFMGCLNPSSQRNNYCNAITS	ATGAATGTTACGTGGGAAGGGAAACACACTTTTAATCTTCCAATCATCAGCGATGACATTTATTATGTGGCCATGTTGGCACTCAATGTTGTTCTGTTGGTACTCAACATCTCCGGAGGGATAACCAACGTTATCAATATGCTGGTCTTCATAAGACAAGGCTTGACCTCAGACAGCATCACTGTGTCATTGTTTGCGATGTCCGTCTCAGATCTCCTGTCCAGTATCTTCATGTTTCCTTGGCTGGTCTGTTTCTTCATGGGTTGTTTGAACCCCAGCTCGCAGAGGAATAACTATTGCAACGCGATCACATCTTAA	m=86aa
BP14791-RA	BP14791	OG0016401	XP_013074106.1	probable G-protein coupled receptor B0563.6	dom=<53-cd14978(49)-101>	cd14978	7tmA_FMRFamide_R-like	45.6	80.4	NKSGIVMENGSELSSFVSTTDLLAPASDDSDSADELYCGQRTSLPRDYFLFRVMFVYVNPGLSIFGFVTNMMSLEILRRSGLHKPSNILLAGLVVADSMSLGNTLNFGLIIL	AATAAAAGTGGGATCGTCATGGAGAATGGCTCTGAACTCAGCTCTTTTGTCTCCACTACTGACCTTCTAGCTCCAGCCTCGGACGACTCAGACTCCGCAGACGAGCTGTACTGCGGGCAGAGAACGAGCCTTCCTCGAGACTACTTCCTGTTCCGCGTTATGTTTGTATACGTCAACCCCGGACTGTCCATCTTCGGTTTCGTCACTAACATGATGAGCCTTGAAATCCTTCGGCGTAGCGGACTCCACAAGCCTTCCAACATACTTCTCGCTGGCCTGGTTGTAGCAGACAGCATGAGTCTAGGCAATACTTTAAATTTCGGATTGATCATATTGCA	m=90aa
BP23241-RA	BP23241	OG0016323	XP_013068910.1	probable G-protein coupled receptor B0563.6	dom=<16-cd14978(55)-70>	cd14978	7tmA_FMRFamide_R-like	77.7	56	MYQDISNDVTEIEVFICYVIVSPIITIAGFVTNVINIVVYSKHGVRESINVTFLTLAITNLAGLVFSIWYGIGLNPLLSSRTDLSFDSMEVTYLTGASKRLLFPSSSQAFAVSFELPGVCCFLRAPRRLLFPCFLRTPRRLLFPCFLRAPRSLLFPCFLQAPRRLLFLAAPRRLLFPSSSQASAVSLCLSSSQASAVSFFPSSSQASAVSFFPSSF	ATGTATCAAGACATTTCAAATGACGTCACTGAGATCGAAGTCTTCATATGTTACGTCATCGTCTCTCCAATCATCACCATCGCTGGTTTTGTTACTAATGTCATCAACATTGTGGTCTACTCCAAGCATGGTGTAAGAGAATCCATAAACGTAACTTTTTTGACCTTGGCAATCACTAACCTTGCTGGACTGGTCTTTAGTATTTGGTATGGAATCGGCCTGAATCCCCTTTTGTCTTCTAGAACTGACCTATCATTTGACTCTATGGAAGTCACCTATCTCACTGGAGCTTCTAAGCGTCTGCTGTTTCCTTCGAGCTCCCAGGCGTTTGCTGTTTCCTTCGAGCTCCCAGGCGTTTGCTGTTTCCTTCGAGCTCCTAGGCGTCTGCTGTTTCCTTGT…	m=121aa
BP24802-RA	BP24802	OG0054629	XP_013074106.1	probable G-protein coupled receptor B0563.6	dom=<29-cd14978(44)-72>	cd14978	7tmA_FMRFamide_R-like	50.7	88.5	MIVLNETDWTICQYENVTPLKLLTLQTMNCYVNPIVSILGFIANMMSIEILKRSGLSKPSNILLLGLVVSDSMSQHNI	ATGATTGTCCTAAATGAAACCGACTGGACAATCTGCCAGTATGAAAACGTAACGCCGTTAAAGCTGCTTACCTTACAAACCATGAACTGTTACGTCAACCCGATAGTGTCCATCCTTGGATTCATCGCCAACATGATGAGCATTGAGATCCTTAAACGCAGTGGACTCAGCAAACCTTCCAACATACTTCTCTTGGGGCTCGTCGTCTCAGACAGCATGTCCCAACATAATATTTAA	m=69aa
BP27924-RA	BP27924	OG0012378	XP_005104454.1	galanin-like G-protein coupled receptor npr-9	dom=<45-cd14978(224)-268><309-PR00237(25)-333><354-PR00237(27)-380>	cd14978	7tmA_FMRFamide_R-like	37.1	91.7	MSVSQIDLTSTQIPMSTKTPQTTTTSSPPLMSKQVEMLFTVVNVVVLSELVSLLGIFTNAVTMAVLYRQGFKRTINISLMAMALSDFLSLVSLACLCVGNNPWLIDSNVPFDPIGVFYLTTGWPNTAFARVTGWITAFIAVERCLCVALPLKIHSLLTRGRCLFVIIAIYLGVIAGVVPIYFTAALDYSKFDAAKNRSIVGLSLIGINRDQIKAVALGINNVFSPFTSFGLIIICTALLVAKLNSKAKWRRSVTRDAKIIKKAARKEKISPSFVVDKQIVLVKEEYQTDPETVSPEKSKDASSAKDTKVIKLVVAISSIYIVSSIPAVLHYMWMILDSQYTVVGRQSSVHLAVAGVTFLFQATNSSVSLFVYLYMSTSFQEVFYTLVIFKSCQRRTP	ATGAGTGTCAGCCAGATCGACCTGACCAGCACGCAGATCCCCATGTCCACCAAGACCCCCCAGACGACGACCACGTCGTCTCCGCCGCTGATGAGCAAGCAGGTGGAGATGTTGTTTACTGTGGTGAATGTGGTGGTGCTGTCGGAGTTGGTGTCGCTGCTGGGTATTTTCACCAATGCTGTCACCATGGCGGTGCTGTACAGGCAGGGCTTTAAGCGAACCATCAACATTAGTCTCATGGCAATGGCGTTGTCAGACTTCTTGTCTCTGGTCTCTCTAGCCTGTCTGTGTGTTGGCAATAACCCTTGGTTGATTGACTCCAACGTGCCGTTTGATCCTATTGGGGTCTTTTACTTAACAACAGGTTGGCCCAATACAGCCTTTGCACGGGTCACTGGT…	m=364aa
BP30456-RA	BP30456	OG0019333	XP_013074106.1	probable G-protein coupled receptor B0563.6	dom=<40-cd14978(104)-143>	cd14978	7tmA_FMRFamide_R-like	61.8	89.6	MTNTTEYHYIPPQHYSLCSSEANSLAELLVIFSLQCFINPGLSIIGFITNMLSLAILHRSGIHKLSNILLFGLVIADSLWTTMYFAMILNFFGPNKYFKMLCGFQYEETLNLFLAYSEEVLFFLGYWGRYVNTLIPIFITLERN	ATGACGAACACGACTGAATATCATTACATTCCACCACAGCATTACTCCCTTTGTTCTTCTGAGGCCAACTCACTAGCAGAACTGCTAGTGATATTTTCTTTGCAGTGCTTCATCAACCCAGGTCTATCAATCATTGGGTTCATCACCAACATGCTAAGTCTGGCCATACTTCACCGTAGTGGCATCCATAAGCTGTCCAATATACTTCTCTTCGGCCTGGTCATAGCGGACAGTTTGTGGACAACCATGTACTTCGCTATGATTCTCAACTTCTTCGGACCAAATAAATACTTTAAAATGTTATGCGGGTTTCAGTATGAGGAGACTCTTAATCTTTTCCTTGCCTATTCAGAAGAAGTTTTATTCTTTCTTGGTTACTGGGGTCGCTATGTCAACACT…	m=131aa
BP30668-RA	BP30668	OG0004042	XP_013074106.1	probable G-protein coupled receptor B0563.6	dom=<164-cd14978(295)-458>	cd14978	7tmA_FMRFamide_R-like	33.2	64.5	MSFAFLRNLSSEIHGKFINISNDEPLFSGRTDWKSVNISNDEPLFSDRPDLLSNRSDTEDLNLVGLINFKKYINKLVELSYAHVSEVFQYFKFALNFSFLTIWFTDKMGRFIRENNGNSNSTVSQDRSRWLDEEEAICDLQFYNELATLSSRILIEVMKCFLNPALATIGFTLNIVCVVILREDGFNKPSNILLLGLVTSACFLQISVLNIPEIYVYMSGWKPYKYNKHFCFKQGSQVLLTLKQIFHFFGSWGEIVFTPMYTLITIERLLAVFMPMTFRTLVTKRNVFIAIALVYVLWLPWVVFKVYFVHFVDSIATENYHIEKNLEFLSSLLKWIYPIMNTQMANGIINKFLQLIIVFFGNVAIAVKIKLTLMKRARLTSITRNEQWSKQTTKTLLVT…	ATGTCCTTTGCATTTTTGAGAAATCTTAGCAGCGAAATTCATGGGAAATTCATTAACATTTCTAATGATGAACCACTTTTCTCAGGCAGAACTGATTGGAAATCTGTTAACATTTCTAATGATGAACCACTTTTTTCAGACAGACCTGACCTTTTGAGTAACCGTTCAGATACTGAAGATCTTAATCTTGTCGGTTTGATCAATTTTAAAAAATACATCAACAAGCTTGTGGAACTTTCGTATGCTCATGTCAGCGAAGTTTTTCAGTACTTCAAATTTGCTTTGAATTTTTCCTTTTTGACGATTTGGTTTACCGATAAGATGGGTCGATTTATACGTGAGAATAACGGGAACTCTAATTCAACTGTGTCACAAGATAGGAGTCGTTGGCTGGATGAA…	m=331aa
BP07665-RA	BP07665	OG0005067	XP_013077449.1	G-protein coupled receptor 54-like	dom=<1-cd15001(69)-69>	cd15001	GPRnna14 and related proteins, member of the class A family of seven-transmembrane G protein-coupled receptors	80.328	100	MLVFVVFLFAVCWGPIMTNNVLVSFDILHRLNHGFLKPMRQLFWLMAYVNSCLNPIVYGFMSKNFRESFRNTFRLCLLRSSARNVARHKALWRCSFQAPSALHVINRSPSVYDRGYLDPHLVAPESRPSMSSQGSTQLTHVKKVDGQGEAVDFD	ATGCTGGTTTTTGTTGTTTTCCTGTTTGCTGTCTGCTGGGGGCCCATCATGACGAACAACGTACTGGTCTCTTTTGACATCCTCCACAGACTCAATCATGGATTTCTGAAGCCCATGCGTCAATTGTTCTGGCTAATGGCATACGTCAACTCTTGCCTGAACCCGATAGTCTACGGCTTCATGTCCAAGAATTTTCGTGAGTCTTTCCGGAATACATTCAGATTGTGTTTGCTGCGCAGTTCTGCGCGTAACGTGGCTAGACACAAGGCTCTGTGGCGATGCTCGTTTCAAGCTCCATCGGCATTACATGTCATAAACAGGTCGCCCTCAGTATATGACAGAGGGTATCTAGATCCACATCTTGTAGCACCTGAGTCTCGCCCCAGTATGAGCAGCCAG…	m=183aa
BP01833-RA	BP01833	OG0022600	XP_013083737.1	adhesion G protein-coupled receptor E2-like	dom=<1-cd15039(28)-28>	cd15039	7tmB3_Methuselah-like: Methuselah-like subfamily B3, member of the class B family of seven-transmembrane G protein-coupled receptors	98	100	FISLLLNGLQGVAIFISYMCNKRVYGLIFTKTSKTLPSFNSSLPQTLTTSE	TTTATTTCACTATTGCTGAATGGTCTTCAGGGTGTTGCAATCTTTATTTCTTACATGTGCAACAAGAGAGTGTATGGATTGATTTTTACCAAAACCTCCAAGACCTTGCCAAGTTTCAATTCATCACTTCCTCAAACTTTAACTACCAGTGAATGA	m=51aa
BP01836-RA	BP01836	OG0000360	XP_013083737.1	adhesion G protein-coupled receptor E2-like	dom=<2-cd15039(65)-66>	cd15039	7tmB3_Methuselah-like: Methuselah-like subfamily B3, member of the class B family of seven-transmembrane G protein-coupled receptors	76.8	98.6	MAPICLVSSCNLAFLVVTVASIRKVQHIFSLASQELDQYKSCLLYVKLSSVTGIYWIVTIVAEAVNSDAL	ATGGCTCCAATCTGTTTAGTTTCTTCGTGTAACTTGGCATTTCTTGTGGTAACAGTCGCAAGCATTCGCAAAGTTCAACACATTTTTAGTTTGGCATCCCAAGAACTTGACCAATACAAAAGCTGTTTACTCTACGTCAAGCTGTCTTCTGTGACTGGAATTTACTGGATAGTGACCATTGTTGCCGAGGCAGTTAATAGTGATGCTCTTTG	m=69aa
BP12276-RA	BP12276	OG0000186	XP_013071202.1	G-protein coupled receptor 64-like	dom=<338-cd15039(272)-609>	cd15039	7tmB3_Methuselah-like: Methuselah-like subfamily B3, member of the class B family of seven-transmembrane G protein-coupled receptors	83.422	28.4195	MCRTLTRRKYLQAGQMANIFCFLCNGSIKQSCTVDTRRMPWSSFITYSETPPITLLMTIQKRHFKSVNTCDSPRHWQNHKGECQAANCTAGKIPSKDGQCITALNGIRGLAYKLALTLTPQDKTVMTETEIEDLNTAVYQELRSLSSRMEMSYEVTMKILVNGSKILLSNTILADILADDERYRDEFESEMIQIVTRSWEFTLASFKKPNITLNLLLGSEYHKPDLQNSSLLSDLSTRRYGMTIPEYIPYNSDFLPKTWPDCCDFIDVTYTLLCPYVAVNITNITVNMLDIHMSFNYDGRVIEVVNGPNISVVNGKLHICLETFKTLIKTNLVHSPADIALYYFQIICILFSVVCLVMSVVTYFLFSSLRSLPGLNNICLCLSMLCAQVSLLLTVEFGV…	ATGTGTCGGACTTTGACTAGACGCAAATACCTTCAGGCTGGACAAATGGCCAACATTTTTTGTTTTCTCTGCAATGGCTCAATTAAGCAATCGTGCACAGTCGATACTAGACGAATGCCTTGGAGTTCTTTCATAACTTACTCCGAGACGCCACCGATCACACTGCTTATGACTATTCAGAAACGACATTTCAAAAGTGTCAACACCTGCGACTCTCCACGACACTGGCAGAACCATAAGGGAGAATGTCAAGCGGCCAACTGCACAGCTGGGAAAATTCCATCAAAGGACGGCCAGTGTATTACGGCACTAAACGGCATCCGTGGTCTTGCCTATAAATTGGCCTTGACATTAACGCCTCAAGACAAGACCGTGATGACAGAAACAGAAATTGAAGAC…	m=187aa
BP21932-RA	BP21932	OG0024089	XP_013091111.1	adhesion G-protein coupled receptor D1-like	dom=<1-cd15039(68)-68>	cd15039	7tmB3_Methuselah-like: Methuselah-like subfamily B3, member of the class B family of seven-transmembrane G protein-coupled receptors	77	100	IAVAAPLFIITFINVTFYLVTVYKIYSVQRLRTASFSSSAPDFNTTIYIKLSAVTGMFWIVAVLAEFLANEIFG	ATCGCAGTAGCCGCTCCGCTGTTCATTATAACCTTCATCAACGTCACCTTCTATCTTGTAACTGTTTACAAAATTTACAGTGTCCAACGGCTTCGGACGGCTTCCTTTTCCAGCTCAGCACCAGACTTCAATACGACAATTTACATCAAACTATCAGCAGTGACTGGCATGTTCTGGATTGTGGCGGTCCTTGCAGAGTTCTTGGCTAACGAAATATTTGGGTAA	m=74aa
BP26366-RA	BP26366	OG0021760	XP_013091111.1	adhesion G-protein coupled receptor D1-like	dom=<1-cd15039(63)-63>	cd15039	7tmB3_Methuselah-like: Methuselah-like subfamily B3, member of the class B family of seven-transmembrane G protein-coupled receptors	59.1	90.1	IAVAAPVLAITLVNVTFFIKVVYTIYQVRTLQSLVAAGTDFEITIYAKLSTFTGMFWIVAFLSETMASDIL	ATTGCTGTAGCAGCTCCTGTTTTGGCTATCACTTTGGTCAACGTGACATTCTTCATTAAAGTTGTATACACCATCTACCAAGTCCGGACACTACAGTCATTGGTAGCTGCGGGAACTGACTTTGAAATTACAATCTACGCCAAGCTGTCGACTTTTACTGGCATGTTTTGGATTGTGGCCTTCCTGTCTGAAACAATGGCTAGTGATATTTTGAA	m=66aa
BP28931-RA	BP28931	OG0009666	XP_013090470.1	G-protein coupled receptor 126-like	dom=<34-G3DSA:2.60.220.50(186)-219><227-cd15040(254)-480>	cd15040	Conserved Protein Domain Family 7tmB2_Adhesion, The B2 subfamily of class B GPCRs consists of cell-adhesion .	98.876	32.5411	MLANLEQFGAKVDMDGQTRLRYVTPNVAMELWNLQNSNDVVIGFGATETNSWSEPLEEPRIVTIKNRTWSEQNLPGFDVAIELPESLVRKAVKLTQRDQNKALRLTMFLYRKTSAFLSLSPGETPSGDINSAIISASLGEGKIKGLDEKVRLVFKPFKETKNREQETKCVFWDTDTSESPVWSTKGCTYNGTLNGRDVCLCDHLTNFAILLDFYGDEKSQGVSAANETSLNVLTLIGVSLSIFGLAITIITFLAFKKLRQGRAQQTLFNMAIALLCFQTTFLVGVKQTSIKPVCLTVSVLLHYFILVSFAWMLIEAVLQYLTFVKVLGTYISKYTLKTVLSAWGFPLIPVVAVLATDYNLYYGRANYCWMNLYAFYYAFALPVGIIIVFNSIMFFIIII…	ATGCTAGCCAACCTGGAGCAGTTTGGAGCTAAGGTGGACATGGATGGTCAAACTCGGCTTCGCTACGTGACTCCAAATGTGGCCATGGAGCTGTGGAACCTGCAAAACTCGAACGACGTGGTCATTGGGTTCGGAGCCACAGAGACGAACAGTTGGTCCGAGCCACTGGAGGAGCCAAGAATAGTCACCATTAAGAATCGAACCTGGTCAGAACAGAACTTGCCAGGATTTGATGTGGCTATTGAGTTGCCTGAAAGTCTGGTCAGAAAGGCAGTCAAACTTACACAACGAGACCAGAACAAGGCGTTACGTCTCACCATGTTTCTCTACCGGAAGACGTCTGCCTTCCTGTCCTTAAGCCCAGGGGAGACCCCTAGCGGTGACATTAACAGCGCCATT…	m=178aa

## Sheet: S14 Table-b
S14 Table. Summary of G-protein coupled receptors (GPCRs) in the B. pfeifferi genome
Categories of GPCR domains in B. pfeifferi genome	Domain description	# of genes containing the specific domain
G3DSA:1.20.1070.10	Rhodopsin 7-helix transmembrane proteins	96
G3DSA:4.10.1240.10	GPCR, family 2, extracellular hormone receptor domain	2
PR00237	Rhodopsin-like GPCR superfamily signature	39
PR00249	Secretin-like GPCR superfamily signature	4
PR00373	Glycoprotein hormone receptor signature	6
SSF81321	G-protein coupled receptor 1	3
PTHR23112	G PROTEIN-COUPLED RECEPTOR 157-RELATED	5
PTHR46682	ADHESION G-PROTEIN COUPLED RECEPTOR V1	1
PTHR46641	G_PROTEIN_RECEP_F1_2 DOMAIN-CONTAINING PROTEIN	3
PTHR45902	G_PROTEIN_RECEP_F2_4 DOMAIN-CONTAINING PROTEIN	31
PTHR32546	G_PROTEIN_RECEP_F3_4 DOMAIN-CONTAINING PROTEIN	5
PTHR46273	MYOSUPPRESSIN RECEPTOR 1, ISOFORM B-RELATED	10
cd14978	7tmA_FMRFamide_R-like	7
cd15001	GPRnna14 and related proteins, member of the class A family of seven-transmembrane G protein-coupled receptors	1
cd15039	7tmB3_Methuselah-like: Methuselah-like subfamily B3, member of the class B family of seven-transmembrane G protein-coupled receptors	5
cd15040	Conserved Protein Domain Family 7tmB2_Adhesion, The B2 subfamily of class B GPCRs consists of cell-adhesion	1
