# Supplementary material for: A genome sequence for Biomphalaria pfeifferi, the major vector snail for the human-infecting parasite Schistosoma mansoni
Source: PLoS Negl Trop Dis. 2023 Mar 24;17(3):e0011208. doi: 10.1371/journal.pntd.0011208 (PMC10075465; doi:10.1371/journal.pntd.0011208)
Supplement: S15 Table — (XLSX) [file pntd.0011208.s015.xlsx]

## Sheet: S15 Table
S15 Table. Summary of Toll-like receptors (TLRs) in the B. pfeifferi genome
B. pfeifferi Transcript ID	B. pfeifferi Gene ID	Orthologue group	Gene structure	Signal peptide	complete or partial	Annotation in B. peifferi genome	NCBI accession#	NCBI Annotation	Identity (%)	Coverage (%)	Protein Seq	CDS Seq	Query matches length
BP21372-RA	BP21372	OG0009208	dom=<189-PTHR24365(117)-305><358-G3DSA:3.80.10.10(166)-523><620-PTHR24365(96)-715><719-PTHR24365(295)-1013>	yes	complete	toll-like receptor 4	XP_013086494.1	Biomphalaria glabrata toll-like receptor 4	95.271	100	MSDIKMNFKLGNETEKHLKHEHNSIHKTLTYEIDQATHAKVDNGSHFRINNSKETTIDQVENSNVDVSTGKTLKQQVSYSTKQATYDTFDQVTDVAVDLTTNIAADQATDVIVDQTTDVNVDQATDVDVDQATDASFLINREPLQFHFVNRNLGYPKGLGSVHNHTAADCSWVYACRSLYLQGNCSICVCETHKLLAYCFKMKLKGVPQDLPQNISYLVLQHNELNDTALYPRVFANYSDLEVLEIKHNYITALPAGVFEGLNKLVSLNLQRNRIAMDSQLNDSQVFSPLGRTLTTLILNGNNPNTTKPDLKYPDFALSYLPNLSNLALDGLRNKVFGRYFRALKKLTNLTLAGYFPGYCRMTALKNDTFRHVIHVKYLNISECGITGSFVEKDAFAPL…	ATGTCAGACATTAAGATGAATTTTAAACTAGGCAATGAAACTGAAAAACATCTGAAACATGAGCATAACTCTATACACAAAACTCTAACCTATGAAATCGACCAAGCCACGCATGCTAAAGTTGACAATGGTTCACATTTTAGAATTAACAATTCAAAAGAAACTACAATCGACCAAGTCGAAAATTCTAACGTTGATGTATCTACAGGTAAAACATTAAAACAACAAGTAAGTTATTCAACTAAACAAGCTACATATGATACATTTGACCAAGTTACAGATGTAGCAGTTGACCTAACTACAAATATTGCAGCTGACCAAGCTACAGATGTCATTGTTGACCAAACTACAGATGTAAATGTTGATCAAGCTACAGATGTCGATGTTGACCAAGCTACA…	m=1015aa
BP22296-RA	BP22296	OG0000050	dom=<20-PTHR46473(138)-157><166-PF13306(61)-226><510-PTHR46473(175)-684><704-G3DSA:3.40.50.10140(126)-829>	yes	complete	toll-like receptor 8	XP_013070687.1	toll-like receptor 8	91.6	66.2	MELNYRIKTTKKKFTVTSESPCTDYNLTVDCSGLGLNYINSTWFPNNTKKILFNDNDLNTLSNSTFSHLFHLKHLDVSDNYILTIDLLAFEGLINLKYLYLSSNKIRFDTISVDIFNPLKSLEYLDISYLQDQYCDAPSAMFRPLTQLRVLSISTVDHTLYFGPEFLNLTQLSVLKLTGSTRIITNNSFENIKHLSDIVLVDMNSINYIDANALIHFKNLTSIVLWRVFYEVKNVLPMLWPFKGKNMTEIFVRLVTTQKSIPNPWKSGFFSNKDVHYLTDICVEYVTLSYSNIYYITADAIGNNIIWNRCLRYFVLSENPLIGSYMALYSLSILQNIETVVVNKALRSCGTISEFSRLGIKDKYFFENMSQKDNEKRLTIEDPVLKFNSLSRATHMLPS…	ATGGAACTTAATTACAGAATAAAAACAACCAAAAAGAAATTCACTGTTACTTCTGAGTCTCCATGTACTGACTATAATCTCACAGTGGATTGCTCAGGACTCGGTTTGAATTATATTAACTCAACATGGTTTCCAAATAACACAAAGAAGATTCTCTTCAATGATAATGATCTTAATACATTGTCAAATTCGACATTTTCGCACTTATTTCATTTAAAACATTTAGATGTCTCTGACAATTATATTTTAACTATTGATCTACTAGCTTTTGAGGGTCTGATCAATTTGAAATATCTATATCTAAGCTCTAATAAAATACGTTTCGATACAATTTCCGTTGACATTTTCAATCCGTTAAAATCATTAGAGTATTTGGATATTAGCTATCTTCAAGATCAA…	m=562aa
BP07907-RA	BP07907	OG0005335	dom=<245-G3DSA:3.80.10.10(193)-437>	yes	complete	toll-like receptor 2	XP_025114565.1	toll-like receptor 2	30.8	91.3	MVSQSFTSAATITKNAVPPEWENICQADENSDILKSYLVEFKEQDKVVHLKCLVSSISVSWRFSVLRDHLNRTLNNVSVFLYVECSTGSKISLPWPMKAPGVVGVSINNCILTDKYADLWNPLFSHMKTGLRVLEIRNSNWLSESFSFNFVLNNLSSITKDYDCGHSNTIEYMVNSNVSDIVDPRDLKPQSSVNIFKNFNFSRILGLKEAEFNARGSNSQSHRTFIHWLSPENATSTSTSVENILSKLGEINVHKCNFSRLRVLEESYPTLMIVNYFKILVRTNFYPEIKVLNFSRSGISEMPVELVDFRKYFPKLNYMDLSRNNMTEVKLPSHFNPGSQLTLNVSYNKITRLTLDDLIAVSEVEDLFLDFRGNPIHCGCEMADLLLKMKSADFFTGKL…	ATGGTATCTCAAAGCTTTACATCTGCCGCTACAATCACGAAGAATGCTGTACCGCCAGAATGGGAAAACATCTGCCAGGCTGATGAAAATTCCGACATCCTGAAGAGTTATTTGGTGGAATTCAAAGAGCAAGACAAAGTCGTGCATCTGAAGTGTTTGGTGTCTTCAATCTCTGTCAGTTGGCGCTTCTCCGTGCTAAGGGATCATTTAAACCGAACGCTGAACAATGTTTCTGTATTTCTCTACGTGGAGTGTAGCACGGGTTCTAAAATTTCTCTCCCGTGGCCCATGAAAGCCCCGGGGGTGGTGGGAGTGTCCATAAACAACTGCATACTTACCGACAAGTACGCAGATTTATGGAATCCTTTATTTTCGCACATGAAAACCGGCCTGAGAGTT…	m=435aa
BP21063-RA	BP21063	OG0003486	dom=<26-SSF52200(26)-51>	yes	complete	toll-like receptor 13	XP_013075799.1	toll-like receptor 13	68.6	100	FRWRLRYVYYAAYLMVKGQTKNAANSEQFHYDVFISYAYKDEDFILGSLVP	TTTCGCTGGAGACTGAGATATGTATATTACGCCGCCTACTTGATGGTGAAAGGTCAAACAAAAAACGCTGCTAATTCTGAACAGTTTCACTATGACGTGTTTATCTCCTATGCTTATAAGGATGAGGACTTCATTTTGGGGAGCCTTGTACCAG	m=51aa
BP21056-RA	BP21056	OG0006380	dom=<35-PTHR24365(82)-116><163-SSF53756(429)-591><778-PTHR24365(109)-886><916-G3DSA:3.80.10.10(201)-1116><1161-PTHR24365(113)-1273><1276-PTHR24365(293)-1568>	yes	complete	toll-like receptor 13	XP_013075799.1	Biomphalaria glabrata toll-like receptor 13	96.859	24.3157	MINLSQNNMWQFNISLFNMSSLWMLNLSQAQLALDRRELRVLVHGRDFAVGEFIASNIVTAVKESRKTLVVLTRNLLNSTWRNFEMQIANMESVHTGRPVLVFLIKESIPTTELTSCVTLIKTRTWFIAHFPTQFKMRPSLSFMICSVVALFELPDLFLEAKKIVMFPSPWKSYAIYHSIIAAALTEFGHDVWLCLPRQQSLEGLVRNERVRFITYEYEFDPFYKKLFAEELLKKDHDSVYEVFQPKHRHEIFLGQILEDTQFISNVTSLKPDLFVLEMAKSSTNVVLIPYKYDIPFAFISTMRNPVKTRTPFNPILEPLIHLSVSDKMTFFQRVKLTLIYLTFLLCPSATYDKFVRQFVPEKPFLSINDIVLKAEIFLFETDHILDYHRPALPNTKFI…	ATGATTAATTTAAGTCAGAATAACATGTGGCAGTTTAATATAAGTTTGTTTAACATGTCATCCCTTTGGATGCTGAATCTAAGCCAAGCTCAGCTAGCATTAGACCGTCGTGAGCTGAGAGTCTTGGTCCATGGACGAGACTTTGCTGTGGGAGAATTCATCGCTTCCAACATTGTGACTGCCGTCAAAGAGAGCCGGAAAACTTTGGTGGTTCTCACACGAAATCTTCTCAACAGCACCTGGCGTAACTTTGAAATGCAGATAGCCAACATGGAGTCAGTCCACACAGGGCGTCCAGTACTTGTGTTTCTCATCAAAGAATCCATACCTACGACAGAGCTGACCTCTTGTGTCACCTTAATAAAAACACGTACCTGGTTTATCGCCCACTTTCCCACA…	m=382aa
BP22288-RA	BP22288	OG0000050	dom=<4-G3DSA:3.80.10.10(226)-229><282-G3DSA:3.40.50.10140(145)-426>	yes	complete	toll-like receptor 4	XP_013061949.1	toll-like receptor 4	77	99.1	MQRFINYFSLSQNTTVRGAENLHYLDISDSGFFTFVGNFQGVSSLRTAIISGNNVANLSESFLDGFFGLENLAASKSRLDRDFIALKSDRVFWNTTKLKELDISENSLNALSLGTFSRNSELIYLSLSGNQFKNIPFDLKFTPNLRILDLSNNVIFTLTTETTKALDFLNSKNKGLQLMLNGNILSCGCHDLSFLQWLNSTSVSLDNNRNYTCMNKDGERTNTLAFSDLESLWRQCWGEFFFYIATITISLYVIGIVLIFLMLKKKNFLVSYFLQIFGNFKLNTKLDYKTDIYIGYSDVDYRFPCIELRKYLEINLKLSTFIIERDLLASLDKASGIVDAINSCWRVLLVCSKSFLEDEDWSMFTMRSAMYAQSPANPSRIVVIVHQNCLTLLPTELLS…	ATGCAAAGATTTATTAATTATTTCTCTTTATCACAGAACACAACAGTACGTGGCGCCGAAAACCTTCACTACCTTGATATTTCAGATAGTGGCTTTTTCACATTCGTAGGCAATTTTCAAGGAGTGTCATCATTGCGAACTGCAATAATTTCAGGCAATAACGTAGCAAATCTGTCTGAGAGCTTCCTAGATGGCTTTTTTGGATTAGAAAACTTGGCGGCTTCTAAGAGCAGGCTTGACAGAGATTTTATCGCTCTTAAAAGTGACCGCGTGTTTTGGAATACTACAAAACTGAAAGAACTTGACATCTCTGAGAATTCTCTGAATGCTTTAAGTCTTGGGACGTTTTCTCGAAATTCAGAACTAATCTATTTAAGTTTGTCTGGCAATCAGTTCAAA…	m=427aa
BP21854-RA	BP21854	OG0000633	dom=<41-SSF52200(115)-155>	yes	complete	toll-like receptor 4, partial	XR_001219302.1	Biomphalaria glabrata toll-like receptor 4 (LOC106076150), transcript variant X1, misc_RNA	83.774	100	MISIVLLLVMSFTFLVAYLVHRFRTAIEAYLVRVFIKAFRPMKSSDYKTHVFIGYADEDIVFVRHILLRYLEETLKVTTFIHHRDLGPGYTDQQMFEAMRDSWRILLVITNSFLNNYDLSDIVMKYASHSVTPANQGRVVTLVLQTQLHNIPGYLYDVLEDRRIIVLSDLTTELDYVQRQAIKECLRDT	ATGATCTCCATCGTTTTACTGCTCGTGATGTCCTTCACCTTCCTGGTGGCCTACCTCGTGCACAGATTTAGAACCGCTATAGAAGCTTACTTGGTAAGGGTCTTCATCAAGGCTTTTCGACCAATGAAATCAAGCGACTACAAGACACACGTTTTCATTGGCTACGCTGATGAGGATATCGTATTTGTTAGACATATTTTATTGAGGTATTTGGAGGAAACACTTAAAGTGACCACGTTTATCCATCATCGTGACCTAGGTCCAGGCTACACTGACCAACAGATGTTTGAAGCCATGAGAGATAGTTGGAGGATACTGTTAGTTATAACAAACAGCTTTCTGAACAACTACGACCTCTCCGATATTGTTATGAAGTACGCCAGCCATTCAGTGACTCCA…	m=567nt
BP22994-RA	BP22994	OG0005211	dom=<43-G3DSA:3.80.10.10(233)-275>	yes	complete	toll-like receptor 7	XP_013088850.1	toll-like receptor 7	94.8	100	MKVIIYFCILIVFLTIVFIGRAFLFNDKNEGSTSDLPTRSFLCPSRCICSIGDTFTVHCSQRNLDSVSDLPAQTTEAYLQVNRIGNITCADFYSTVYLQTLDLSNNALRRIYNCSFSTLTRLVYLNLGQCSVDVIETGAFYSLNQLKCLILASNRIIATPPRLFMYLSMLDYLDLSSNLLIRIKNDTFTGLSSLTKLYLYNNSLLYNNETFELDAFCDLNNLEVLSIQMNQPNDSGVVYPDIALSKLNNLREIYIDGYPAALGLGFLFLIKLEKFVFGNMVYGNSM	ATGAAGGTAATAATTTATTTCTGCATTTTAATAGTGTTTCTGACTATCGTTTTTATTGGGAGAGCTTTTCTTTTTAATGACAAAAATGAAGGAAGTACATCGGACCTGCCGACCAGATCGTTCTTATGTCCATCTCGGTGCATATGTTCTATTGGAGATACTTTCACTGTGCATTGTTCCCAAAGGAACTTAGATTCTGTTTCCGACCTACCTGCGCAGACAACAGAAGCGTACTTGCAGGTTAACAGAATAGGTAACATCACATGCGCAGACTTTTACTCTACTGTATACTTACAGACGTTAGACTTATCAAACAATGCATTGAGGCGTATCTACAACTGTTCATTTTCTACCCTGACCCGTTTGGTCTACCTAAATCTTGGCCAATGTTCTGTTGAC…	m=286aa
BP29824-RA	BP29824	OG0019861	dom=<5-PTHR24365(141)-145><200-PTHR24365(157)-356><370-PIRSF037595(192)-561><577-PTHR24365(258)-834>	yes	complete	toll-like receptor 13	XP_013082305.1	toll-like receptor 13	52.9	99.4	MNLLTLICVLLQSFVHTQAQDEMTSLQENSRQCNLSRTTYNCCHLLLPTIPDGIPTNVTILDLSYNLIKETNPVLCQLNMLQELYLGHNKMTTLYNDSFICLKNVRVLDLQGNSLLMDAKTFPKGVFKPLTFLQVLKLNKNNRNTSNPSLFYPDGELSHLVHLSSLHIDGLANKSFGAGFGRMKDMRYLSITGYPKGYCTMESITNETFKYLSQLHVLEIKLCLITSSLVDKLAFQPLSNLQVLDISESEFFFLNHLGPALAAMRSKNFTRLSIHNILNSYFPCARISNDFARSLPRSLTHIIASYNGFALIESDVFHLLPPNLTFLDLSNNRFTFGSYLQNFSALLNLETLILNGPRQSFDLPTRYLPDVEHLCETSLRSSHSTNDTLILRLPPRLKK…	ATGAATCTTTTAACGCTTATCTGTGTCTTGCTGCAATCATTTGTACACACACAAGCACAAGACGAGATGACGTCATTGCAGGAAAATAGTCGTCAGTGTAACCTGTCTAGAACAACTTACAATTGTTGCCATTTGTTACTCCCAACTATTCCAGACGGTATTCCGACCAACGTTACGATTCTGGACTTATCCTACAATCTTATTAAAGAAACGAATCCTGTCTTGTGTCAGCTCAACATGCTTCAAGAGCTTTATTTAGGTCATAACAAGATGACGACATTGTACAATGATAGTTTTATATGTTTAAAAAATGTACGAGTTTTGGATCTGCAAGGAAACAGTCTATTAATGGATGCTAAAACATTTCCCAAAGGCGTGTTCAAGCCATTGACATTTTTA…	m=840aa
BP01440-RA	BP01440	OG0015643	dom=<53-G3DSA:3.80.10.10(422)-474><488-G3DSA:3.80.10.10(206)-693><752-G3DSA:3.40.50.10140(142)-893>	yes	complete	toll-like receptor 4	XP_013092205.1	toll-like receptor 4	92.4	91.4	MIRCMIEKLIIYFLFLQKLQTNIGEAKFFTSPQSKPLNPTGHFMEGVGLCNVNVIESQTLIDCSGRSLKYIDREWFPENTTELMLQSNLLTIVPNNTLNHLCKLERLSLQDNLLTFIQHKAFLGLKSLQYLNLEHNYLDLFRLPVDTFCNLTSLTELLLLQSEDLYSSNNQTLTLKNHFHNGSFPDQMFGHLHNLTTLSISVISHTLYFNEEFNHFQNLTNLTISGQVNNIPEDCFQHVRVVQKLTLFLCTGLNKVSDLALSAFLNLKSVIYEKSEFSLHGAFNTLRPLVGTEVTYLRFERVRVARQIYSSLSTKDGLLNDSSTQFLKQICLRELNLINNGILVIFRGALTSPTLNRCLKKLSISERDLFGTSWALADVLKLNNLKELSIEGSPSCGDD…	ATGATTCGCTGCATGATTGAAAAGTTGATTATTTACTTTCTGTTTCTTCAAAAACTACAGACCAACATTGGTGAAGCCAAGTTCTTTACTTCGCCACAATCAAAGCCATTGAACCCCACTGGACACTTCATGGAAGGTGTCGGCTTATGTAATGTCAATGTCATAGAGAGCCAAACATTGATCGACTGTTCGGGTCGTTCTTTAAAATACATAGACAGGGAATGGTTCCCAGAGAACACAACTGAGCTAATGTTACAAAGTAATCTCTTGACAATTGTACCCAATAACACACTAAATCATTTGTGTAAACTAGAAAGATTGAGTCTGCAGGATAATTTGTTGACGTTTATACAACACAAAGCTTTCTTGGGCCTTAAGAGTTTACAGTACCTTAATCTA…	m=820aa
BP14816-RA	BP14816	OG0007124	dom=<54-G3DSA:3.80.10.10(275)-328><412-G3DSA:3.80.10.10(293)-704><765-SSF52200(101)-865>	yes	complete	toll-like receptor 7	XP_013095854.1	toll-like receptor 7	87.7	100	MGHQKVNICLVVVLGCTVSALFVLLNVIIKTKKTMASIPLDESNDSPCSSKYFPSQETVVNCSSRSLSLVDNSWFPSNTTVILLNNNALTAIENDTFRNLSKLRILDLSYNKIDRIEPRAFADVTRLERLYLEFNKLNISLLYQKLFCSLVSLVELRIIQGHSSDKGNISKHLENFKYRINNFYCLFNLTILTLDTWDENLYFDQSFQNLTKLTHLGIRGDVESVNEKSFENVNNVHFFTFSHANSMKSFDELALSKFNSLGSLSLDSVNIGLRNSLKILGPLSNTNMTSVSFKNVIQYKDDESYVFKTGEETLSGEMTKYLTTICVKHVALVDNSIYVIETNALSSTIWRQCLQSLDLSGNGILGSELALFNFHMFVNLNSGVLGIHDNDVIRYTPTG…	ATGGGGCATCAAAAAGTAAACATTTGCCTGGTCGTGGTTTTAGGTTGTACCGTCTCTGCCTTGTTCGTACTCCTTAACGTGATAATCAAGACCAAAAAGACAATGGCGAGTATTCCACTAGATGAAAGCAACGACTCTCCTTGTTCTAGCAAATATTTCCCTTCGCAAGAAACTGTTGTGAATTGCAGCAGTCGATCTCTGTCCCTAGTGGATAACAGTTGGTTTCCCTCGAACACGACAGTGATACTACTGAACAACAACGCTTTAACAGCCATAGAGAATGATACATTCAGAAACTTGTCCAAGCTTAGGATATTGGATTTGTCTTACAATAAAATAGATAGAATTGAACCGAGAGCATTCGCAGATGTGACTAGATTGGAGAGGCTTTATTTAGAG…	m=903aa
BP21064-RA	BP21064	OG0016001	dom=<6-PTHR24365(109)-114>	yes	complete	toll-like receptor 13	XP_013061655.1	toll-like receptor 13	97.4	100	LTERKLSVLVHGRDFAVGEFIASNIVTAVKESRKTLVVLTRNFLNSTWCNFEMQMANMESVHTGRPVLVFLIKESIPTTELTSDLLYHLTKNTYIVYPQEEVTDVFWDKLARDLL	TTGACTGAACGGAAGTTGTCAGTCCTGGTCCATGGACGAGACTTTGCTGTGGGGGAATTTATCGCTTCCAACATTGTCACTGCCGTCAAAGAGAGCCGGAAAACTTTAGTGGTTCTCACACGAAATTTTCTCAACAGCACCTGGTGTAACTTTGAAATGCAGATGGCCAACATGGAGTCTGTCCACACAGGGCGTCCAGTACTTGTGTTTCTCATCAAAGAATCCATACCTACGACAGAGCTGACCTCTGACCTCTTGTATCACTTAACTAAAAATACGTATATTGTTTACCCACAAGAGGAGGTCACTGATGTGTTTTGGGACAAACTGGCCAGGGATCTTTTGTAA	m=115aa
BP04115-RA	BP04115	OG0001290	dom=<60-PTHR24365(111)-170><171-G3DSA:3.80.10.10(124)-294><304-G3DSA:3.80.10.10(89)-392><425-PTHR24365(103)-527><705-G3DSA:3.40.50.10140(153)-857>	yes	complete	toll-like receptor 3	XP_013076041.1	Biomphalaria glabrata toll-like receptor 3	82.409	98.3664	MFVLKRVFESQAITMLLYAFIVLSLNFTKEGNSLSEYNTEIFGRSKRYLFEGQCQCTDIACNCSGQGLSTVPKNLSASIRVLDLSNNMISNLSDGCFYRYTELQYLNLSSNNIAKLQVGSFASLNKLLELNLRENKLCYNNLTFPKGVFGDLTSLLLLKLDENSDPSTCENSTYPDNSFANFTRLKILHLDGLNNQTLGPGFRALVSLENLTLSSNFCNLTSLYNDTFLNVGRIKLLDISHCKLVGSAMENGSLVPLKNLTVLDMSYNFRIEMIAFSYVIREIRNYKLEILKVNFIRPGYAIPFTINRTFIDCLPRSLTYLEADGCNFVSVETKSLSHLPSNLRYLSLKNNRFSYGHYITKLKNLAHLEEINLRGGDLNDFPDTLFNEAELYSSQSENK…	ATGTTTGTTCTTAAAAGAGTATTTGAGAGTCAAGCCATAACAATGCTTCTTTATGCCTTTATTGTCTTGTCTTTGAACTTTACAAAGGAAGGCAACTCTTTGTCAGAATACAACACAGAAATTTTCGGCCGGAGCAAACGATACTTGTTTGAAGGTCAATGTCAGTGTACAGATATTGCCTGTAACTGTTCAGGTCAAGGGCTTTCCACAGTCCCAAAGAATCTGTCGGCCTCCATTCGAGTTCTAGACTTGTCCAACAACATGATCTCTAATCTGTCTGATGGCTGCTTCTATAGATACACTGAGCTGCAATATTTAAATCTTTCTTCAAACAATATCGCTAAACTTCAAGTGGGATCTTTTGCAAGCTTAAACAAACTTCTGGAACTTAATTTGCGA…	m=847aa
BP28199-RA	BP28199	OG0001320	dom=<74-PTHR24365(123)-196><271-PR01537(29)-299><326-G3DSA:3.40.50.10140(147)-472>	yes	complete	toll-like receptor 3	XP_013084288.1	toll-like receptor 3	94.9	100	MRDSESCLCADSEQSKFDSQGNFQKGAWPPNLRLVQGSHFYEFTALWWKSKWRFNSSLISISHTKNFLVKWGESNLPTKIQRVDLSHNYAMKLSEHFFPQNSSLISLNISNNILGEYFAALESKTIFLGLGYLRFLDISMNLIYKLPRDFLSGLKSLEVLLATKNRLQALNVSLSQMSSVWFMNFSENSITWIDKVTRDDLDILALSRQVSLDISFNPLPCTCDGIEILNWLAFTNVRLVNQMYLKCQTSTGETVSLGDLMERAQHVQRACASKAIILVISISSAVVVTLMVSLVTLYHFRWKLRYLRNIALTKYAGFSPKKGTGKKFQHDAYILYEDQTINFVFSDFIKELEVKRGHRLLLVDRDIMPGTIMTTAILSAVQNSYKTIPVVTPYFFDVW…	ATGCGTGATAGCGAGAGTTGTCTGTGTGCTGATTCAGAGCAATCGAAGTTTGATTCACAAGGGAATTTCCAAAAAGGTGCATGGCCACCCAATCTGAGACTTGTCCAAGGCTCCCACTTTTATGAATTTACTGCATTATGGTGGAAGAGTAAATGGAGATTTAATAGCTCTTTGATTTCTATATCACATACTAAAAACTTTTTAGTTAAGTGGGGGGAAAGCAACCTACCTACCAAAATACAAAGAGTGGACCTGAGCCACAATTACGCTATGAAACTCTCAGAACATTTTTTCCCCCAAAACAGTTCTTTGATCTCTCTCAACATCAGCAACAACATTCTGGGGGAATATTTCGCGGCTTTGGAAAGCAAGACAATATTTTTAGGACTGGGTTATCTG…	m=475aa
BP19788-RA	BP19788	OG0015927	dom=<77-PTHR24365(137)-213><247-PTHR24365(80)-326><335-PIRSF037595(78)-412><502-PTHR24365(113)-614><627-PTHR24365(258)-884>	yes	complete	toll-like receptor 4	XP_013089346.1	toll-like receptor 4	93.3	97.8	MYRCLTVSNLVCVHFLLNIKMNVNIFAGYVTILVLNVIGQHCKNNHSSNAISYWGVEHDNSKYDLVCDCGMWSFVNETCKIENNKAECMSRKLVQVPSITEPHSIEVFNLSCNCIGTIANKTFIGFTSLLQLDLSHNKLWKIEPLAFLGLNRLINLNLRCNHLVMKDEVFHDNVFSPLASLEILKINGNNPNLTIRHLRYPENALSKLVTLKDLSIDGLKRKDFGPSFQNLTSLTSMTAAGLNIGFCKMIAITNTTFLYLVRLKYLDICSCFIDGSYIDPNAFSMLTNLHTLNLTQNEDIDIQNLNTVFYSLRNITTLRVLSMHLIVNRYSLGICLDSSFIKYFPQHLERFEAQENNLEGVDQEVFSMLSPSLKHLDIGRNRFVFGIYLQNVSQMTNLT…	ATGTACCGATGCTTGACTGTTTCAAATTTGGTGTGTGTGCATTTTTTATTGAACATAAAAATGAATGTCAACATTTTTGCAGGCTATGTGACGATACTGGTTTTAAACGTGATTGGTCAGCACTGTAAAAACAACCATTCGTCTAACGCTATCTCCTACTGGGGAGTAGAACATGACAATAGCAAGTACGATTTGGTGTGCGACTGTGGCATGTGGTCATTTGTTAATGAGACATGCAAGATAGAGAACAATAAAGCCGAATGCATGTCAAGAAAGCTCGTGCAAGTTCCCAGCATAACTGAGCCTCACAGCATTGAAGTCTTCAACCTGAGCTGTAACTGCATTGGAACAATAGCCAATAAAACTTTTATTGGCTTCACCAGTCTGCTTCAACTTGAC…	m=869aa
BP01448-RA	BP01448	OG0013433	dom=<85-PTHR24366(288)-372><472-PTHR24366(80)-551><568-PTHR24366(145)-712><768-G3DSA:3.40.50.10140(131)-898>	yes	complete	toll-like receptor 5	XP_013077006.1	toll-like receptor 5	95.7	96.5	MQRCAYQPDTCIPAVLIVSSTDHHVLVQKKDQMNSSLIFSKLIWLHLCLTITFLHPIPGFQVPEMELAYSVENNPCSYEAILSLRLVNCSTRSLTYLLPSWFPESTTELMLQSNLLMVLHNDTLTHLHLLERLSLENNLLRYIQATAFQGLHNLNYLNLEYNRLQLFSLPANIFNDLIHLTELRLVQKDISFDEQKKNVTKIFSNKSFPENMFLRLINLTLLTITASGDYLYFNEEFKHLKELHTVVVTGTISTIDQNSFIHVQNVQHLSLVDLEEMARMSDLSLGAFLKMRSLNYDVVDLGLRNSLKTLRPLVNSTVDSIRFKNVRASSKYASLMSKDGVLDDIAMQYLLQICVRELHLIGCDIFVILPSAFNSSTFNSCLRTLSIFNNPVIGSIFGL…	ATGCAGAGATGTGCATACCAACCTGATACTTGTATTCCAGCCGTGCTAATTGTGTCAAGTACTGACCATCACGTTCTGGTACAGAAAAAAGATCAAATGAATTCTTCATTGATTTTCTCCAAGCTAATTTGGTTGCACCTCTGTTTAACCATCACGTTCTTGCACCCCATCCCTGGATTTCAAGTACCAGAAATGGAGCTAGCATACAGCGTTGAAAACAATCCTTGTTCTTATGAAGCGATCCTGAGTCTTAGGTTGGTGAACTGCTCAACACGTTCACTTACGTATCTGCTCCCTTCTTGGTTTCCCGAGAGCACAACTGAGCTAATGTTACAAAGTAATCTGTTGATGGTTTTACACAATGACACACTAACCCACTTGCATTTATTGGAAAGGTTG…	m=876aa
BP04331-RA	BP04331	OG0013296	dom=<88-PTHR45842(161)-248><510-PTHR45842(197)-706><776-SSF52200(106)-881>	yes	complete	toll-like receptor 3	XP_013095644.1	toll-like receptor 3, partial	74	94.8	MATLYYTFALATVLFNLVNYNTEALAAFYSSFIAREHSGGFQGDVLKDNSLNIDKHSREASFVSSQFNHTFEKKFESKLTTNDNSPCRIKNAFIDCSGLSLTKLNSSWFPSNSEVINLSSNELTTLENSTFNHLKNLTQLNIEYNKLTRIEPRAFDGLQSLKMLALSFNSLQFNGASIFNDSFKPLRNLEELGLMQSDNNVHDQETYDFLAPLQSLQKLSISSTTATLYLGSVFETLTNLTYLEITANSNYINENSFSNANYLEHLVWNTLDNISNISDNVFGPLQRLKSLKMRHVQYPFNDTLRLLKPLQGRNMSEIYLESVAKSLTTSNPAESGKLTYNDMKYLLTICVQSVTFIDNAIYFIEPDAFKNTQIWQQCLHSLVISANPIQGSGSALFTV…	ATGGCTACACTTTATTATACCTTTGCTTTAGCCACTGTACTGTTTAATTTAGTCAATTACAATACAGAAGCGTTAGCGGCATTTTATAGTAGCTTCATAGCACGTGAACATTCAGGTGGTTTTCAAGGTGACGTCTTAAAAGATAATTCTCTCAACATAGATAAACACAGCAGAGAGGCTTCTTTCGTTTCTTCTCAATTTAATCACACTTTTGAAAAGAAATTTGAATCTAAATTAACAACTAATGATAATTCTCCGTGTAGAATAAAAAATGCATTTATCGATTGCTCCGGACTTTCTTTGACGAAACTGAACTCATCCTGGTTCCCTAGCAACTCCGAAGTAATCAACTTATCCAGCAACGAGTTGACAACGTTGGAAAACTCAACTTTTAATCAC…	m=870aa
BP04105-RA	BP04105	OG0005509	dom=<1-SignalP-noTM(17)-17><108-PTHR24365(132)-239><250-PTHR24365(191)-440><448-PTHR24365(100)-547><556-PTHR24365(348)-903>	no	partial	toll-like receptor 13, partial	XP_013069695.1	toll-like receptor 13	92.7	100	MLIKIVCLVISSSHTAARSELTRSTSKRKIVSSLIGNQLYPKSSTSASVVDGQVTANLTSDAYVVDGQVTANLTSDAYVVDSQGRTQISKSLATMKNLVTSTACSCFSKKCKCVGLNLTSVPDYLDHSITSLDLSYNEISSLKNCSFCNYTNLSVLRLFRNSLQVLTVGSFSRLSKLRVLNLAGNKLTYNNVTFPAGVFSDLNSLTTLYLHDNTKDCVTSCSYPDSTLSEVTRLRTLSLDGISPFILGPKFKELRSLRHVNFSLGMCNIDALRDETFVNVRQITTLNLTNCNILGTTVSNNTFTPLVHLNSLDVSNNSKLRVQHLFRALSHSRKNNITKLRLNSIEPFYSTSISIDYSVLNGLPQSLICLEAKENHFETIQPGLLKNFPENLAYIDLEN…	ATGCTGATTAAAATTGTATGTTTAGTCATTTCTTCATCGCATACTGCAGCTAGATCCGAGTTAACTCGGAGTACGAGTAAGCGTAAGATTGTTTCTAGTCTAATCGGCAATCAACTCTATCCAAAATCATCTACTAGTGCTAGTGTAGTAGACGGTCAAGTGACTGCAAATTTAACTTCTGATGCTTATGTAGTAGACGGTCAAGTGACTGCAAATTTAACTTCTGATGCTTATGTAGTCGACAGTCAAGGACGTACACAAATCTCTAAGTCACTGGCAACAATGAAAAACTTAGTGACCAGTACCGCGTGTTCTTGCTTTTCAAAAAAATGTAAATGCGTGGGGCTGAACTTAACGTCAGTCCCAGATTATCTGGATCATTCTATTACGTCACTTGAC…	m=907aa
BP15641-RA	BP15641	OG0001320	dom=<1-SignalP-noTM(17)-17><163-PTHR47410(128)-290><291-G3DSA:3.80.10.10(249)-539><617-PTHR47410(394)-1010>	no	partial	toll-like receptor 3, partial	XP_013062262.1	toll-like receptor 3	77.3	100	MLRSAVVLCVFVTSLLSSFDVMDFFPPTPGTNSASEYDNVVTMFSSKYSSQSFKHYETENSVSENSEQDVHNVREIIYNFQYLDARSCPPCICYQRKDNSVDADCSNRQFLRMPTKLPVTIKTLNMSLNRMVELNTSNLTKYSQLGSLILRSNPRLIKVSGQSQENISSAMTTLDLSYNNISTIEDSSFRCFVKLQELMLSGNSLIDISSAMFEGLENLKSLSLSRNKIRFLNASTFDNLVNLEVLDISRNQLNYNNRSMPHLVFENLVHLRQLYLQGNVNNRQLYPSLSLSRLSQLTSLYIDVNVGSKLGPEVKTLKRLTTLVFGGHTGYCGLRNITKDFLENTPYLRTLIIFGCNLYHIDPAVFSSVKVLETLEISKTRATYDLYQAFDDLRGLINS…	ATGCTGAGATCTGCTGTGGTACTGTGTGTCTTTGTCACATCCTTGCTAAGCTCTTTCGACGTCATGGATTTTTTTCCTCCGACACCAGGAACCAATTCAGCTTCAGAATATGACAACGTGGTTACCATGTTCAGCAGCAAATATTCATCGCAAAGCTTCAAACATTATGAAACCGAAAATAGCGTATCTGAGAATTCAGAACAGGATGTACACAATGTAAGGGAGATCATTTATAACTTTCAATATCTAGATGCACGCAGTTGTCCCCCTTGTATCTGTTACCAAAGGAAAGACAACAGTGTCGATGCGGACTGCTCTAATAGGCAATTTCTGAGAATGCCCACTAAACTTCCGGTTACCATTAAGACACTCAATATGTCCCTGAACCGTATGGTGGAG…	m=1013aa
BP14289-RA	BP14289	OG0003674	dom=<1-SignalP-noTM(17)-17><18-PTHR24373(397)-414><467-G3DSA:3.80.10.10(214)-680><696-SSF52200(105)-800>	no	partial	toll-like receptor 4 isoform X3, partial	XP_013077469.1	toll-like receptor 4 isoform X3	78.9	100	MPSIMLTVAVFLCFLNSVWLASLVHTEDQIGVSTDNFIEYGRRQNTSFKHFILSPNGYEIQQSQSNKQAGAALSQSPCSFLNKVVDCSSLSLETIHPSWFPSDAHVILLNNNHLKSLADFSFAHVSNLTDLDLSSNEISHLEIGAFRGLTNLATLNLNDNRLCLNTKHISEQTFSDLPNLKVLNVIQDTDLRDCNVSHTYLEPLRKLQRLSISANEEVLYFGSEFRSLTNLEALEVTGSAQVIHDKTFENLGAIQELYLKNMNNLFNISSSVFVPLTHLLSLKMENVLVDVQYVLSLLEPFVGKNMTEIYLNIVSTTREKATPNKNGLLTRKDTKYLLQICVRSFTLINSYISYISMNAFGYSSVWSDCLYSLIVSDNPLQGSSSAMFPLIKYTHLETI…	ATGCCAAGTATCATGCTAACAGTGGCAGTGTTCCTATGTTTCTTAAACTCTGTATGGCTGGCGTCACTAGTGCACACTGAGGATCAGATTGGGGTCAGCACTGATAACTTCATCGAGTATGGACGCAGACAAAACACATCCTTTAAACATTTTATTTTGAGCCCAAATGGATACGAGATCCAACAATCTCAAAGTAATAAGCAGGCGGGAGCTGCCTTGAGCCAATCACCGTGTTCTTTTCTAAATAAGGTCGTCGACTGTTCCAGTCTATCTCTCGAGACTATCCATCCTTCTTGGTTCCCTAGCGACGCTCACGTTATCTTGCTAAACAACAACCACTTAAAAAGTCTGGCTGATTTTAGTTTTGCTCACGTTTCTAATCTAACAGACTTGGATCTG…	m=958aa
BP15643-RA	BP15643	OG0002360	dom=<1-SignalP-noTM(18)-18><72-G3DSA:3.80.10.10(418)-489><528-G3DSA:3.80.10.10(242)-769><777-PR01537(29)-805><833-G3DSA:3.40.50.10140(145)-977>	no	partial	toll-like receptor 3, partial	XP_013075620.1	toll-like receptor 3	89.4	100	MLLLTLILTSATLEGLTSHQVVSGISPVISDASPLEYLPQYLDLSENDTSMEDTNAEYRTGFRSGHGDRFECKPCICSHSYHQFILANCSSRRLRDVPDSLPPELWLLNMTDNGMQLFNPESVQRYKNLNTLIISYNCKITHISNETFSNLTSGLVILNLTKNSIITIDDGSFHFFANLQQLDLGENRLTNITAGMFLGLRSLRYLNLTKNSIVFIENSTFDEMQHLKLLDLSLNKHLSYSVRKFPPRLFEKLFRLQSLYIQGNTIGDHSYPNSALQKLTNLQSLSSDALLNCTFGPQLQSLKHLKELHLGTNCRLKNLTRDFFQYIPYLNTFVISGCKLFYIDPEAYSNVPNLHTLELSHTSHTYDLYEAFEHLIGLQNSSLKVLRLKFMYRTHFPCR…	ATGTTGCTACTTACTTTGATCTTAACTTCAGCCACGTTGGAAGGCCTAACTAGTCATCAAGTTGTGAGTGGTATTTCTCCTGTCATTAGCGACGCCTCACCTCTGGAATATCTTCCACAATATTTAGACCTAAGTGAGAACGACACTTCTATGGAAGATACAAACGCCGAATATCGAACTGGATTCCGCAGTGGTCACGGCGATAGATTTGAATGTAAACCGTGCATCTGTTCTCACAGTTATCATCAGTTCATTCTAGCAAACTGTTCATCCAGAAGACTGAGGGACGTTCCTGATTCTCTTCCTCCGGAACTTTGGTTGCTGAACATGACGGACAACGGAATGCAACTCTTTAATCCTGAGAGCGTTCAACGCTACAAAAACCTAAACACGCTGATC…	m=1029aa
BP15642-RA	BP15642	OG0002360	dom=<1-SignalP-noTM(18)-18><72-PTHR24365(138)-209><210-PTHR24365(104)-313><583-PTHR24365(397)-979>	no	partial	toll-like receptor 3, partial	XP_013075620.1	toll-like receptor 3	82.7	100	MLLLTLILTSVTLEGLTSHQVVSGISPVISDASPLEYLPQYLDLSENDTSMEDTNAEYQTGFRSGHGDRFECKPCICSHSYHQFILANCSSRSLKDVPDSLPPELWLLNMTDNGMQLFNPESVQRYKNLNTLIISYNRKITHISNETFSILTSGLVILNLTKNSISTIDDGSFHFFANLQQLDLGENSLTNITAGMFLGLRSLRYLNLTKNSIVFIENSTFDEMQHLKLLDLSLNKHLSYSVRKFPPRLFEKLFRLQSLYIQGNTMGDHSYPNSALQKLTNLKILSSDALLNCTFGPQLLSLKHLQELYLGTNFGFCRLRNLSRDFFQHTPYLKTFVINGCNIFHIDPEAYSNVPNLHTLELSHTSHTYDLYEAFEHLIGLQNSSLKVLRFKFMYRTHF…	ATGTTGCTACTTACTTTGATCTTAACTTCAGTCACGTTGGAAGGCCTAACTAGTCATCAAGTTGTGAGTGGTATTTCTCCTGTCATTAGCGACGCCTCACCTCTGGAATATCTTCCACAATATTTAGACCTAAGTGAGAACGACACTTCTATGGAAGATACAAACGCCGAATATCAAACTGGATTCCGCAGTGGTCACGGCGATAGATTTGAATGTAAACCATGCATCTGTTCTCACAGTTATCATCAGTTCATTCTAGCGAACTGCTCTTCCAGGAGTCTGAAGGACGTTCCTGATTCTCTTCCTCCGGAACTTTGGTTGCTGAACATGACGGACAACGGAATGCAACTCTTTAATCCTGAGAGCGTTCAACGCTACAAAAACCTAAACACGCTGATC…	m=1032aa
BP03684-RA	BP03684	OG0006784	dom=<1-SignalP-noTM(19)-19><25-PTHR46473(155)-179><540-PTHR46473(172)-711><737-SSF52200(108)-844>	no	partial	toll-like receptor 7, partial	XP_013087197.1	toll-like receptor 7	53.7	95.7	MFILYRLVLFCLFSVAIYSSCDLKSEMLVSGHYPKLDFTPCAIVNVTVDCSCLSLTNIQPSWFPSYTEVLLFNNNKLKVLPNYTFSHLQHLKILDLSNNDIQEIEIDAFHGLGKLENLQLYQNKYCFYDSVKLDRIFQPTPSLTKLNIIQNTDCLVDNVTNSFLTKLTKLRRLEISYNSERLYLGPEFTRLRDLKYLKIVGDSQIIDNLTFVYVGNLTGLELCHMNSLNSISSDAFQPLINLKVLKMIDISLNLSYVLLRLEPFQGRNMSEMTLDTISIDVHEERPKENGYLTRHNTQYLRNICVSSLTLQNCLINYITVEAVGVAQLETWNNCLVNLVISDNPLTGNRFALLKLLNLKQLKSVTMTDAFRHCVEYAPFPVHFEEHRLDSQSNWLISTT…	ATGTTTATACTCTATAGATTGGTTTTATTTTGCTTATTCAGTGTTGCCATCTACTCCAGTTGCGATTTAAAATCAGAGATGCTTGTCAGTGGTCACTATCCTAAGCTTGATTTTACACCTTGCGCTATTGTGAACGTTACTGTAGACTGTTCATGCCTGTCTCTAACTAATATACAGCCATCTTGGTTTCCCAGCTACACAGAAGTCCTTCTTTTTAATAACAATAAGCTGAAAGTGCTGCCAAACTATACGTTTTCTCATCTGCAACATTTGAAAATACTGGATCTTTCAAACAACGATATACAGGAAATAGAGATCGACGCTTTTCATGGGCTTGGAAAGCTAGAAAACTTGCAGCTGTATCAAAATAAGTACTGCTTTTATGATTCGGTCAAACTT…	m=848aa
BP07910-RA	BP07910	OG0008828	dom=<1-SignalP-noTM(19)-19><306-PTHR24365(267)-572><602-PTHR24365(122)-723>	no	partial	toll-like receptor 2, partial	XP_013081976.1	toll-like receptor 2	98.4	74.3	MVTYLLMCSTVLWMSGVWAGSRTFLPPTWKNVCNINITRLGLAPNAKLSEATTVLESNCTIRPSDAHPWRLNDLKNWTLYEKINLNTVPGKREIVYKLRVTCEGGANISLPWPMKIAGLEELVVSSCVLLDRYANFRNPVDVDQPDEMRILDLHDSQWLVGKTNDILSQSQGSMNINISDTYECGHDDTLEIFILRNISDILDTEILTVEIPVNRSTTTKKVAELVNPLPGELVDDVNVSGTVKPETRLMKDAEKVISDQINSNTDVLKAKLLQQNLQKSTPKSNTSDARVAEENFLDLLQKVFNTRAQCNYIKLRHLDESVAKLTPVTLFEFLVKDALYPVLEHMNFSTIGITTFPRELSEWRRFFPKLTYIDLSNNFISQVQFQNFPSKKDTGVVTF…	ATGGTGACGTATTTATTGATGTGTTCTACAGTGCTATGGATGAGTGGGGTTTGGGCCGGCTCTAGGACATTTTTGCCACCAACGTGGAAGAATGTCTGTAACATCAATATTACGCGCTTGGGGCTCGCTCCTAATGCGAAGCTTTCTGAGGCTACCACAGTGCTGGAGTCCAACTGCACCATCAGGCCATCTGACGCACACCCTTGGCGACTAAACGACTTGAAAAACTGGACTCTCTATGAGAAGATCAACCTCAATACAGTCCCCGGCAAGAGGGAGATCGTGTACAAGCTTAGGGTGACCTGCGAGGGCGGCGCCAACATTTCTCTCCCTTGGCCGATGAAGATCGCGGGCCTTGAAGAGCTAGTTGTCTCCTCCTGTGTCTTGCTGGATCGTTAC…	m=625aa
BP03661-RA	BP03661	OG0015136	dom=<1-SignalP-noTM(20)-20><101-PTHR24365(81)-181><188-PTHR24365(127)-314><487-SSF52058(245)-731><793-SSF52200(114)-906>	no	partial	toll-like receptor 4, partial	XP_013066915.1	toll-like receptor 4	89.9	100	MGKITGLLIFLFTSVRVTPSMKNTVNDIYRVRKDVLTKYRNTEEYDLGQRKGSLKQMDTKETRTPYEHFISDTAFISPKNIFKAPRPLVFHFGNLKNQTSPCSTWNLTVDCSYKSLDHIESSWFPSNTTVLLLNNNKLDTLHNGTFVQLTNLTRLDLSSNDLRRIDAGAFQGLQNLRELNLHMHCCNFTDHYYLESVFAPLRNLRILNAMHNSDVGVLTYSYTFLTRLPQLQRLSIDFDLDTLYCGPEFNDLKNLTFLKFSGQVMYIDDRSFQNVAQLKNLSLDHLNDINNISHNAFKPLSNLKVLTMCHVLLYAQEILSLLEPFQGRNMTEITLDTTTRTLNQVNPTRNGILTDHDTKYLMNICLESFTLIDNRIFYIKPDAVQNINTWKKCLMNLYI…	ATGGGCAAGATAACGGGACTTCTGATTTTCTTGTTCACGTCTGTACGGGTCACTCCTAGTATGAAGAATACAGTGAATGATATCTACAGAGTAAGAAAAGACGTTTTGACAAAGTATCGCAACACGGAAGAGTATGATTTAGGTCAGAGAAAAGGATCCTTGAAACAAATGGATACAAAAGAAACTCGTACTCCTTATGAACACTTCATTTCCGACACTGCTTTCATTTCACCAAAAAATATTTTTAAAGCACCAAGGCCATTGGTGTTCCATTTCGGGAACCTGAAAAATCAGACTTCTCCATGTTCCACCTGGAATCTTACAGTGGACTGTTCCTATAAATCTCTTGACCACATCGAGTCGTCCTGGTTTCCCAGCAACACCACAGTCCTCCTTCTC…	m=935aa
BP19789-RA	BP19789	OG0004780	dom=<1-SignalP-noTM(20)-20><149-PF13855(58)-206><223-PTHR24365(206)-428><438-PTHR24365(508)-945>	no	partial	toll-like receptor 2, partial	XP_013089344.1	Biomphalaria glabrata toll-like receptor 2	97.436	87.4766	MCVSCTALLVYCFLVLPTAGELQEMSDLLSTYADLKTGEDNFFEYAEGRKKQQKDFNEDLDDLPKQYEGKVQSGFKESFVNDIVRNDNRETDRYIDNSPLGKSKWITCINSSRSTAFFASAEKCRKTGDMTVNCSGLSLTAVPPDLPFNMKQLILDNNVISELPDNTFENYTHLQNLSIASNCLRLLHNDSFYGLRHLRTLVLTNNILIYEANTFPLFVFRPLKNLTKLKLNLNNPYYTRPNDNYPDAALSYLKRLTSLYIDGLRNTKFGKGFSNMTNLKDLTLAGFTTSNCHISSLYADMFIHLSHLEYLSLQDCYLQGDQIDAKAFEPLFKLKILSLTHNEDIGIENIHKIFYGLRNATFLRDLYLQLINNRYSLGQCLNHDLLTYFPPNVEHLDVQ…	ATGTGTGTGTCGTGTACGGCATTGCTCGTCTATTGTTTCCTTGTTCTGCCTACTGCTGGAGAACTTCAAGAAATGTCTGACCTGCTGTCAACGTATGCAGACCTCAAGACAGGCGAGGACAATTTTTTCGAGTATGCTGAAGGTAGAAAGAAACAACAGAAAGATTTCAACGAGGACTTGGACGACTTGCCTAAACAGTATGAAGGAAAGGTTCAGTCAGGATTCAAAGAATCATTTGTGAACGATATTGTCAGGAATGACAACAGAGAAACTGACAGATACATCGACAATTCTCCTTTGGGCAAATCCAAATGGATCACCTGTATCAACTCTTCTCGTTCAACTGCTTTCTTTGCCTCGGCGGAGAAATGCAGGAAGACTGGGGATATGACAGTTAAC…	m=936aa
BP03687-RA	BP03687	OG0002529	dom=<1-SignalP-noTM(20)-20><85-PTHR46473(163)-247><263-G3DSA:3.80.10.10(164)-426><538-PTHR46473(218)-755><775-SSF52200(118)-892>	no	partial	toll-like receptor 7, partial	XP_013087197.1	toll-like receptor 7	55.1	99.3	MSSYLSIVFILYLTLDYNLSQSQSKHFIDATLPVNQDNEKRYNPYNDATNREHRDTTQPSTGSHFNALLPTSNPNDNYFPMNNLSCSYSNHTVHCSGLLIYDIQPFWFPNVTETIFLNDNFITTLENFTFSHVYNLTFLDLSDNNIEVIEIHAFEGLHSLKTLNLNNNKLTFGDSQDFQQIFQPLISLEELNIIQNYHYKVGMYSFRFLEQLPTLQNLALGYDLDTLYFGEEFRKMSNLTIMKLSGNVKYIIDVSFANVAGLKEIQLDTMPYLSNISHNAFSHLTHLKVLKMNSLQFISQNAWSTFAPLQGRNMSEISFNSVSFSHYRSDPRMEGYITRDDTKYLLNICLETLELINCRIYYFTLEAFQNIETWDKCLINLCISNNPLLGSVVALLRLL…	ATGTCTTCCTATCTATCAATAGTGTTTATTTTATATCTGACATTGGATTACAATTTGAGCCAGTCTCAAAGCAAGCACTTCATTGATGCTACTTTACCTGTTAACCAAGACAATGAAAAACGTTATAACCCTTACAATGACGCAACGAATCGAGAACACCGGGACACAACACAGCCATCGACTGGGAGTCACTTCAACGCACTTCTTCCAACGAGCAATCCAAACGACAACTATTTCCCAATGAACAACCTATCATGCAGCTACAGTAACCACACAGTCCATTGCTCTGGTCTTTTAATTTACGACATTCAGCCATTTTGGTTTCCGAATGTAACGGAAACAATTTTCCTAAATGATAACTTTATAACTACTTTAGAAAATTTTACATTTTCCCATGTT…	m=923aa
BP04114-RA	BP04114	OG0001290	dom=<1-SignalP-noTM(21)-21><45-PTHR24365(112)-156><158-G3DSA:3.80.10.10(125)-282><291-G3DSA:3.80.10.10(90)-380><422-PTHR24365(100)-521><547-SM00369(24)-570><692-G3DSA:3.40.50.10140(153)-844>	no	partial	toll-like receptor 3, partial	XP_013076041.1	Biomphalaria glabrata toll-like receptor 3	95.277	100	MLLHFLCIVLSSNCIMGEVNSFSYYNADNIVWSRQILFKGQCQCTYIACNCSGQGLSTVPKNLSASIRVLDLSNNLISNLSDGCFYRYTELQYLNLSSNNIAKLQVGSFASLNKLLELNLRENKLCYNNLTFPKGVFGDLTSLLLLKLDENSDPSTCENSNYPDNSFTNFAHLKVLHLDGLNNQTLGPGFRALVSLENLTLSSNFCNLTSLYNDTFLNVGRIKLLDISHCKLVGSAMENGSLVPLKNLTVLDLSYNFLIEMYAFSYVIREIRNYKLEILKVNFIRPGYATPFTIGRTLIDCLPRSLTHLEADGCNFVSVATKSLSHLPSNIRYLSLKNNRLSHGYYIKELNNLAHLEEIDLRGGNLNDFPDTLFNGEFQCSQSENSISLQKDFIFKLPP…	ATGTTACTTCATTTCTTATGCATTGTCTTGTCTTCGAATTGTATTATGGGAGAAGTTAATTCATTCTCGTACTACAACGCAGACAATATCGTCTGGAGCAGACAAATCTTGTTTAAAGGTCAATGTCAGTGTACATATATTGCCTGTAACTGTTCAGGTCAAGGACTTTCCACAGTCCCAAAGAATCTGTCGGCCTCCATTCGCGTACTAGACTTGTCCAACAACCTAATCTCTAATCTGTCTGATGGCTGCTTCTATAGATACACTGAGCTGCAATATTTAAATCTTTCTTCAAACAATATTGCTAAACTTCAAGTGGGATCTTTTGCAAGCTTAAACAAACTTCTGGAACTTAATTTGCGAGAAAACAAGTTGTGTTACAACAATCTCACTTTTCCT…	m=847aa
BP13038-RA	BP13038	OG0016780	dom=<1-SignalP-noTM(21)-21><72-PTHR46473(136)-207><208-G3DSA:3.80.10.10(93)-300><515-PTHR46473(216)-730><752-G3DSA:3.40.50.10140(140)-891>	no	partial	toll-like receptor 4, partial	XP_013074023.1	toll-like receptor 4	96.2	70.8	MGVFMVTVYLALCLVPHSYVAERFENHRPLMTRSVDPKLGHDGNSQQGKDIINPSSSPRTEVNHVQHLNTSAALRMSPCAYKHVTVDCSGLGLENIEPDWFPTDSEMILLNSNHLTRLSKSIFSHLRSLKYLDLSYNYIDHIELSAFEGLFGLVKLNLSYNYVSFTGALNTTEVFKPLKALRDLNIIQNQYVSNRNASYTGLHDLKNLRLLSIGYFEENLYLGPEFRLFAKLESLKITGSVQFIQDNAFENLSGLKDLHLIQMRDIVNISQQVFEPLKSLTSLQISNLKTDLQYFLSLLKPFVGRNMSEIFLDSVSMHRKKVYQITKGFLGVKDTKYLVNICLNSFTLINSYITYIYPNAMGGSPVWRSCLRNLKISDNPLEGSSSELYRLLNYKNLET…	ATGGGAGTATTTATGGTGACGGTATATCTTGCTCTGTGTTTGGTGCCTCATTCTTACGTGGCTGAACGATTTGAGAACCACCGGCCACTGATGACTCGGTCAGTTGACCCTAAGCTTGGGCACGATGGGAATTCACAACAAGGTAAAGACATAATTAACCCTTCGTCATCACCTCGAACAGAAGTCAATCATGTTCAACATCTTAACACTTCAGCAGCTTTACGAATGTCGCCATGCGCTTACAAACACGTGACTGTAGATTGTTCCGGTCTTGGTCTTGAAAACATAGAACCTGACTGGTTCCCTACAGACTCGGAGATGATCTTATTAAACAGCAATCACTTGACACGCTTGTCCAAGTCCATTTTTAGTCATTTGAGAAGTCTTAAGTATTTGGAC…	m=635aa
BP19786-RA	BP19786	OG0009437	dom=<1-SignalP-noTM(22)-22><88-PTHR24365(138)-225><256-PF13855(53)-308><320-PTHR24365(224)-543><558-PTHR24365(336)-893>	no	partial	toll-like receptor 2 type-1, partial	XP_013089347.1	Biomphalaria glabrata toll-like receptor 2 type-1	96.44	100	MTQSTCLVLLISSYFVIHPASLFSLVFNTASSSQNRSNQGNVLALNSLFQKESHPPTVYEFSQLSENAEQNKEKIDQQVPQLSSGDICEVVNQTMLNCSSRNLTDVPGGEYSSITKLHLQNNRITNLKYKAFIHFLNLERLNLENNLLTTLSLNCFCGLTKLKMLTLRSNHLLLNNVTFHPDIFSPLIHLEKLTINKNVPQNSIDNDSFNYPDKALSKLRNLVVLEMDGLKNKSLGPGFLYMTSLTNLTLAGYLIGNCHMGTLNADTFINVPGLKYLDLSSCYITGTKIHDFAFSHLSKLEILNLTHNEDIDIENLQKVFKSLYNITSLKTLSMHLIVNRYSLGICLDADSINYFPRYLETFDAQENNLEAVDRRVIRKLSPSLRVLNLSGNKFVFGTY…	ATGACTCAAAGTACATGTCTTGTACTACTGATCAGTTCATATTTCGTCATCCATCCAGCGTCTTTATTTAGCCTTGTTTTCAATACCGCAAGCTCTTCTCAAAACAGATCCAACCAAGGGAATGTACTTGCACTCAACAGTTTATTTCAGAAAGAGTCTCATCCCCCTACAGTTTACGAATTCTCTCAGCTAAGCGAAAACGCTGAACAAAATAAGGAAAAGATCGATCAACAAGTCCCACAATTGTCTTCTGGAGATATCTGTGAAGTGGTGAACCAGACAATGCTGAACTGTTCATCTAGAAACTTAACTGACGTCCCTGGCGGAGAATACAGCTCGATCACTAAATTACACCTTCAGAACAATCGAATCACTAACCTAAAATACAAAGCTTTCATT…	m=899aa
BP03973-RA	BP03973	OG0017822	dom=<1-SignalP-noTM(22)-22><99-PTHR24365(143)-241><242-PTHR24365(182)-423><530-PTHR24365(392)-921>	no	partial	toll-like receptor 3, partial	XP_013067575.1	toll-like receptor 3	92.9	100	MAIYIVITLFIVYSAHVPDCNGYSFKKISNKNFVRKSSYYVQERHFGQALGSEKLLPDSKPTSRKTVAQKYGRQRRSFVHAMRVGMSSAGSVIDSKHLSFKSSLRAESNCSEVVPSVNCTVPNCSCDNDKCDCQHLNLTCIPTNLHTNITSLKLGNNSIKEVPGHVFCRYTELKSLSLARNKISHLYNTSFCGLGSLTHLDLRNNHLSMVEGTFPALVFQPLTNLTELRINKNNQSSLDNSNYPDVALSQLTNLEALYMDGLTNKTFGPGFKNMTSLKNVSMTGFVDGYCNMGSLNYRTFENVPTLTFLNISNCHLMSIYSDTFSNLTNLRVLDLHYNENLGIDHFEQITASLQKLPLQFLDASTIESRYATGKHVKENQIQNLPLTLRTLKVAGNSIE…	ATGGCCATTTACATTGTAATCACCCTGTTCATAGTCTACTCAGCACACGTGCCTGATTGCAATGGATATTCATTCAAAAAGATCTCTAACAAAAACTTTGTTCGTAAGTCATCATATTATGTCCAGGAGAGACACTTTGGCCAAGCGCTTGGCTCAGAAAAACTATTACCAGACTCTAAGCCCACATCAAGAAAAACAGTAGCCCAGAAATATGGACGCCAGAGGAGAAGCTTCGTGCATGCAATGCGTGTGGGCATGTCGTCAGCCGGAAGTGTTATAGACAGCAAGCACCTATCCTTTAAATCCTCGCTTCGCGCCGAAAGCAATTGCTCGGAAGTGGTTCCGAGTGTTAATTGCACTGTTCCGAATTGCAGTTGTGATAACGACAAATGTGACTGT…	m=926aa
BP29825-RA	BP29825	OG0004636	dom=<1-SignalP-noTM(25)-25><44-PTHR24365(112)-155><201-G3DSA:3.80.10.10(122)-322><362-PTHR24365(68)-429><518-PTHR24365(260)-777>	no	partial	toll-like receptor 13, partial	XP_013082305.1	toll-like receptor 13	85	100	MKIFQICFNLQLLCLNLLSPSQTSSQNLYNCVDSSWPETQYTREHCQISGTVVNCSHMSLSQVPDHIPLNVTILDLSNNRFQEINSSLSKFDKLQELYLANNLIEKLHRESFADFNGLLILDLQGNKLEMKNEAFPPKVFSALKSLQVLKINKNNKNLTIPDLSYPDKVLSDLENLVDLHMDGLPDKVFGPGFDQMISLRPALAAMDSVNLTHLNIQKLMSPYSPCNKVTNLFAKSLPRSLTHLTASSNGLAFIDPEVFDLLPDNLTFLDLSDNRFTFGYYLKNFSRLTNLETLVLDGAEQSYNLPVWFPQEEQSFAYQDVKVSYPIWERVNLTLPPKLKTVSLSSAGLTYKLSEFHVDPNNALENLKLDGNKIQSLKGPITGLHQLKSLSLVDCYIRE…	ATGAAGATCTTTCAGATATGTTTCAACCTACAGTTACTGTGTTTAAATTTACTCTCACCTTCTCAGACTAGTTCCCAGAATCTTTATAATTGCGTGGATAGTTCATGGCCAGAGACGCAATACACGAGAGAACACTGCCAGATAAGTGGCACTGTAGTCAACTGTAGTCACATGTCATTGAGTCAAGTGCCAGATCACATTCCTCTGAATGTCACAATATTGGATTTATCAAACAATCGATTTCAGGAAATAAATTCATCCCTTTCAAAATTTGATAAATTACAAGAGTTATACCTAGCGAACAATCTTATTGAGAAACTGCACAGAGAATCTTTCGCAGATTTTAATGGTCTTTTAATTCTTGATCTTCAGGGGAATAAGCTTGAAATGAAGAATGAG…	m=851aa
BP19787-RA	BP19787	OG0003982	dom=<1-SignalP-noTM(25)-25><45-PTHR24365(127)-171><173-G3DSA:3.80.10.10(128)-300><307-G3DSA:3.80.10.10(89)-395><397-G3DSA:3.80.10.10(242)-638><709-G3DSA:3.40.50.10140(152)-860>	no	partial	toll-like receptor 4, partial	XP_013065901.1	Biomphalaria glabrata toll-like receptor 4	96.503	99.6516	NFPMAAKMTSLMFSLLICFLWNAFAAQASWSFQLTDVTCYDPTSKAPSGITCNCSGGAVNCSYRGLTSVPMESFDASITSLDLHANVISDLPDSSFVRYVNLRVLDLSQNIISSLNEHSFEGLRNLTTLSLNSNMLQMFNENFPPNVFQPLISLEKLLLNNNSLNVSDPAMNYPDLALSVLTSLKTLFLDGLQNKVLGPGFLNLTSLTNLLLSGYYGLCQIKSLTSETFQNVPDLHFLDISNCSLQEKNISHEAFVVFTNLVTLNISDNEDLGIEAVGEIMRGLKEKASLRELSMRLVVNQYSMGICLSTSLVKFFPKHLQILDAQENNFIAYSSGIIETFLDLTYLDLSGNRFIFGKYLKSLKDLTNLKHLILSGSNFVYNLPSDFPQSQKLTQDSAN…	AACTTCCCAATGGCAGCTAAGATGACAAGCTTGATGTTTTCTCTCTTAATTTGTTTTTTATGGAATGCATTCGCTGCTCAAGCTAGCTGGAGCTTTCAACTAACAGATGTCACCTGTTATGACCCGACTTCCAAAGCACCTTCAGGCATCACCTGCAACTGTAGTGGCGGCGCTGTGAACTGTTCGTACAGGGGACTCACGTCGGTGCCGATGGAAAGCTTTGATGCTTCAATCACCTCATTAGACCTACATGCCAACGTCATCTCCGACTTGCCAGATTCATCATTTGTGAGATATGTCAATCTAAGAGTTCTAGACCTATCTCAGAATATCATTAGCTCACTGAATGAACATTCTTTTGAAGGACTGAGGAACTTAACAACTCTCAGTTTAAACTCC…	m=858aa
BP29976-RA	BP29976	OG0018796	dom=<1-SignalP-noTM(31)-31><91-PTHR24365(169)-259><266-PTHR24365(556)-821><832-PTHR24365(386)-1217>	no	partial	toll-like receptor, partial	AGU16473.2	Biomphalaria glabrata strain BS90 toll-like receptor	98.744	100	MAAGVSVGHVTGCQLYILAVCLTLGLQLADSLELLQNVPTTTYEPFNCPLECNCPRSNSTLSSLPQYYTICTVSLVSPNNAAVRSILQSISTPKTAVLYMTCSYSQINLYEEPPVSELWDGAFEAMTSLRQLTFTKCAFQKLTRGAFEGLTYLKKLSVQYANIKELDANLLSNMQLLETLEISHSSLRNLFSLCSYTSLKNLNLSFNHLANLEDLGINCGGKSLHNLESLDMRNNLLTEIPNWLSENLLNLHYLYLSGNLIENYDHLPLKNFSSLYLMDLSNNSLTEIKKDFLSGCDNLQYLYMSRNPIIYIQRQFLKAVSNLVELEMVESRLSDSIWLEISDISKRLRILNLSRNRLTKINENTMSDLRLEVLNVSYNRIVGLNSNAFGSQTNLITLD…	ATGGCGGCGGGAGTATCAGTTGGTCACGTGACTGGCTGCCAACTCTACATCCTTGCTGTGTGCCTCACATTAGGGTTACAGCTTGCTGACTCATTGGAGTTGTTGCAGAATGTTCCTACGACCACTTATGAACCGTTCAACTGTCCGCTAGAATGCAACTGCCCCAGGAGCAACAGCACATTGAGCTCACTGCCTCAGTATTACACGATCTGCACAGTATCGCTGGTGTCCCCCAACAACGCAGCGGTCAGGTCAATACTTCAGAGCATCTCAACACCCAAGACTGCTGTCCTGTACATGACGTGTAGTTACAGTCAAATAAATTTGTATGAAGAGCCTCCTGTGTCGGAACTGTGGGATGGAGCCTTTGAAGCTATGACAAGCCTCAGACAATTGACT…	m=1354aa
BP22297-RA	BP22297	OG0013193	dom=<1-G3DSA:3.80.10.10(122)-122><173-G3DSA:3.40.50.10140(141)-313>	no	partial	toll-like receptor 7, partial	XP_013088685.1	toll-like receptor 7	54.7	99	MAFLNNRKLAYLNLAGNRFKDIPFDLMLTPELRYLDMRQNIVTAVSKRDREMMEDNRECLGSFQLFLSDNILSCGCEHIDFLQWLQLTSVQLDNNRNFTCINSEGVFIYTLVYLQLEDLWRQCWGRWFLNFSFILLFAIVIGHLLVFLWVKNKSVIISNVFLFFTNLRLKKVTDYRYGIFIGYCNLDYQFACVTLREYIEEKLKLTTFLQDRDLLPSSAVSEGILEVMTSSYRILLAVNESFVKQNDWFLFTVRSAVYSVTPNNPFRVVIIVEESQVKQLPTELFNCIPEDNVIRINEWLLDYKLKKSLRTRLQ	ATGGCATTTTTAAATAATAGAAAACTGGCTTATTTAAACTTGGCGGGAAATCGATTTAAAGACATACCGTTTGATTTAATGCTTACACCGGAACTAAGATACTTGGACATGAGGCAGAATATTGTCACCGCTGTTTCCAAAAGAGACAGGGAAATGATGGAAGACAACAGAGAGTGTCTTGGAAGTTTTCAGCTTTTCTTATCCGACAACATTTTGTCATGCGGATGCGAACACATTGACTTTCTCCAGTGGCTGCAGTTGACCAGTGTCCAGCTTGACAATAACAGGAACTTTACGTGCATTAACAGTGAGGGTGTGTTCATTTATACGCTTGTATATTTGCAGCTAGAAGACCTCTGGAGACAATGTTGGGGCAGGTGGTTTCTTAATTTCTCGTTC…	m=311aa
BP21853-RA	BP21853	OG0000056	dom=<1-SignalP-noTM(24)-24><37-G3DSA:3.80.10.10(368)-404><526-PTHR24368(195)-720>	no	partial	toll-like receptor 8, partial	XP_013081098.1	toll-like receptor 8	95.8	98.8	MFKCLLITCQVMSIIRLLLTNISANSTVMYDNDDVSLQCCTVVNVSDVLVVNCSSLKWTFVVLRCLPVSTELLVLDNNNLTALTNGSFHTLALLRELSIKSSNVHRIEVDAFLGLSQLQNLNLENNLLRDDVTSLSPKTFRHLTNLKQLFIGYNLGLSKNLKDAFVYTRNLSTLTMDGSKKLQIGSEFSLLTNLYNFTLYCTNVTIIPNDSFVGLWNSRLKILNLIGFDNFTVDPADFDPDYTEFNDDALQNLNSLETLKIVNCRIGNKNMARKFQHFINSSLHTLYLETTHYTRDFYTPNLTLEDGVILKSTAKYLSRLTLTHFSWVDSNIFAIAPGVVSSPQWRHNIKYLDFSKNMMGWLGWRYPLLEAVLLQKLKEIVITSLNPENDDSSSYLGLH…	ATGTTTAAATGCTTGCTGATAACTTGCCAGGTAATGAGCATCATTAGACTTCTCCTCACAAACATTTCAGCTAACTCAACAGTGATGTATGACAATGATGATGTGAGTTTACAATGTTGCACAGTGGTCAATGTAAGTGATGTACTTGTAGTCAACTGTTCCAGTTTGAAATGGACGTTTGTGGTCCTTCGATGCTTGCCAGTTTCTACGGAATTACTGGTCCTGGACAATAATAACCTGACTGCACTGACTAATGGTTCTTTCCACACGTTGGCCTTGCTTCGAGAACTTAGCATCAAGTCGTCAAACGTTCATCGCATTGAGGTTGACGCATTTCTTGGTCTAAGCCAACTACAAAATTTAAACCTAGAAAATAATCTCCTCAGGGATGACGTCACT…	m=716aa
BP21873-RA	BP21873	OG0000633	dom=<1-G3DSA:3.40.50.10140(102)-102>	no	partial	toll-like receptor 4, partial	XR_001219302.1	Biomphalaria glabrata toll-like receptor 4 (LOC106076150), transcript variant X1, misc_RNA	88.283	100	YLEEDLKVSTFVHHRDLGPGYTDQQMFESMSDSWRILLVITQRFLNNYDLSDIIMKYASHSMNPANEKRVVLLVQQTQLYNIPGYLYDVLEDSRIIVISDLSAPLDYVKRQAIKQCLRDIQ	TATTTGGAAGAAGATCTCAAAGTCTCTACATTTGTCCATCATCGTGACCTGGGTCCAGGCTACACTGACCAACAAATGTTTGAGTCTATGAGCGATAGTTGGAGGATACTCTTAGTTATTACACAACGTTTTTTAAATAACTATGACCTCTCGGATATCATCATGAAGTATGCCAGTCATTCTATGAACCCAGCCAATGAGAAACGTGTCGTCCTATTGGTCCAACAAACTCAATTGTACAACATCCCAGGCTACTTGTATGATGTCCTGGAAGACTCACGAATCATTGTCATCTCTGATCTGTCTGCTCCCCTGGACTACGTGAAGAGACAAGCAATTAAACAATGTCTTAGAGATATACAATGA	m=367nt
BP03538-RA	BP03538	OG0012559	dom=<10-PTHR24373(344)-353><430-PTHR24373(236)-665><734-G3DSA:3.40.50.10140(143)-876>	no	partial	toll-like receptor 4, partial	XP_013094136.1	toll-like receptor 4	94.7	100	MEGFSLNVFLLFSLIGSVHSSLYKENIFVYTCDGSPCSKSTIDVNFEVVDCSGRSLQCVSKTWFSNSTNEIRLQNNLLTVVLEDTLNDLRGLEKLYLQDNALNDIKSNAFQRLYNLQYLNLENNNLVLFDLPVTIFSDLISLTELRLVQNYDDSQEVDNRNSSFPDQMFGCLRNLHSLRVSVITSTLYFNAEFQNLKYLSTLYVTGTFHYIEQNSFENVQYVTSLELRNCEGINRFSDLALGAFNHLSSISFSKVPIGLQKTLHVFRPLVNTNISFINLYRVQSGNRRVMSILTKDGMLTGNSTIFLQQICLNTLQLQENYIYVIFKEAFRSDKLTSCLKTLYVFETDILGNLMALYDILNLLNLQSVAFGDSQFMVWDPTASLDVFNSNTGKREISFK…	ATGGAAGGCTTTAGTTTAAATGTTTTTCTACTATTCAGTTTAATTGGTAGTGTCCATTCGTCACTGTACAAAGAAAATATATTTGTTTACACATGCGATGGAAGTCCTTGTAGTAAATCTACTATAGACGTGAACTTTGAGGTGGTTGATTGTTCCGGGCGCTCTCTTCAGTGTGTCTCCAAGACTTGGTTCTCAAACAGCACCAATGAAATAAGGCTTCAGAACAATTTGTTAACAGTTGTATTAGAAGACACATTAAATGATCTAAGAGGACTTGAAAAATTGTATCTTCAGGATAATGCACTAAACGATATTAAGTCCAACGCTTTCCAAAGACTCTACAATCTACAATATCTTAACCTCGAAAACAACAATTTGGTACTATTTGATCTGCCTGTT…	m=876aa
BP03690-RA	BP03690	OG0002529	dom=<120-G3DSA:3.80.10.10(119)-238><244-PTHR46473(88)-331><620-PTHR46473(174)-793><813-SSF52200(76)-888>	no	partial	toll-like receptor 7, partial	XP_013087197.1	toll-like receptor 7	57.3	94.8	MSKIRVTINGVSFHLTIDWLKEVKIYKTLLSPKDCVYCTSLDLDSGSLSIVMLTIDYNTFQSKHFIDATLPVNQDNEKRYNPYNDATNQEHRDTTQPSTGSHFNALLPTSSPDDNFFPMNNLSCSYSNHTVHCSGLSIYDIQPFWFPNVTETIFLNDNFITTLHNFTFSHVYNLTFLDLSDNSIEVIEIHAFEGLHSLKTLNLYNNKLTFGDSQDFQQIFKPLTSLEELNIIQDYQYKVGMYSFRFLEQLPTLQNLALGYDLETLYFGEEFRKMSNLTILKLSGNVNYIIDVSFANVAGLRELQLDTMPYLSNISHNAFSHLTHLKVLKMNLLQFSSQYAWSTLSPLQGRNMSEISFNTVSSIHTRSDPRIEGYITRDDTKYLLNICLETLELINCKIY…	ATGTCTAAAATCCGGGTGACTATAAATGGCGTGTCATTCCATCTCACTATAGACTGGCTGAAGGAAGTAAAGATATATAAAACCTTGCTAAGTCCAAAAGATTGTGTGTACTGTACATCGCTAGACCTTGATAGTGGTTCATTGAGCATTGTAATGTTAACCATCGACTACAATACATTTCAAAGCAAGCACTTCATTGATGCTACTTTACCTGTTAACCAAGACAATGAAAAACGTTATAACCCTTACAATGACGCAACGAATCAAGAACACCGGGACACAACACAGCCATCGACTGGGAGTCACTTCAACGCACTTCTTCCAACGAGCTCTCCAGACGACAACTTTTTCCCAATGAACAACCTATCATGCAGCTACAGTAACCACACAGTCCATTGC…	m=855aa
BP17974-RA	BP17974	OG0009687	dom=<123-PTHR24365(426)-548><655-G3DSA:3.80.10.10(220)-874><927-PR01537(29)-955><968-G3DSA:3.40.50.10140(147)-1114>	no	partial	toll-like receptor 13, partial	XP_013092995.1	toll-like receptor 13	95.3	99.9	MTLKSIPEDVPALAIVCDNYARTSIMSPGVLSRFTSLKSLTIEVCNISLVTSSSFQGLSGLQELLIFNSIVPELANNTFEHLVSLEVLVIIETKTPRLPDISHMTSLRHLNISHNDLREVASTVTNLSSSDSRSRLTLIDLSYNNFTSLPWEIIRGGSSLESIYFKGLPSVTEITFPKDVNLKNMLVLHADNTHLKSVEMSSLESATQLQELHLFGCNQPLNLSGFDVFTRLIELSLNEFGITDSIWSELNSTELARLDLTNNNLTTVHIWQLPSLRVMRLGENNIAEIAEGTFDRQLGLLLLNMSFNDVSVLPKKIFQGNPNLQALMLDHNKIKRLDRETFSFVTQLFYLDLSYNEISIIDRDVFRDLVSMRFMYLQGNKMLSLPTINHMLELNTLNV…	ATGACCTTGAAATCTATACCGGAAGACGTTCCTGCCTTGGCTATTGTATGCGACAACTACGCCAGAACCAGCATCATGTCCCCAGGTGTACTCAGTCGGTTCACTTCGCTGAAGTCCCTGACGATTGAGGTGTGCAACATCTCATTGGTGACTTCCTCTTCCTTTCAGGGACTTTCAGGTCTGCAGGAGTTGTTAATCTTCAACAGCATCGTCCCCGAGCTCGCCAACAACACGTTCGAACATCTTGTGTCTCTAGAGGTTCTCGTTATCATAGAGACCAAGACGCCGAGACTGCCAGACATTTCCCATATGACATCGTTAAGGCATCTGAACATTTCCCACAATGATCTCCGTGAGGTGGCATCCACTGTCACCAATCTGAGCTCCTCGGATTCCCGC…	m=1155aa
BP03688-RA	BP03688	OG0002529	dom=<132-G3DSA:3.80.10.10(118)-249><254-PTHR46473(89)-342><631-PTHR46473(174)-804><824-SSF52200(118)-941>	no	partial	toll-like receptor 7, partial	XP_013087197.1	toll-like receptor 7	56.1	94.3	MCLVRLGVITTVLRMNLNEDIRSRYRRKTLRSSEWFIEYCNVNHRLQYSMSSYLSIVFILYLTLGYNLSQSQSKHFIDGTLPVNQDNEKRYNPYNDATNGEHRDTTQPSTGSHFNALLPTSSPDDNYFPINNLSCSYSNHTVHCSGLSIYDIQPFWFPNVTETIFLNDNFITTLENFTFSHVYNLTFLDLSDNSIEVIEIHAFEGLHSLKTLNLYNNKLTFGDSQDFQQIFKPLTSLEELNIIQDYQYKVGMYSFRFLEQLPTLQNLALGYDLETLYFGEEFRKMSNLTILKLSGNVNYIIDVSFANVAGLRELQLDTMPYLSNISHNAFSHLTHLKVLKMNLLQFSSQYAWSTLSPLQGRNMSEISFNTVSSIHTRSDPRIEGYITRDDTKYLLNICL…	ATGTGTCTGGTGCGTTTAGGTGTGATCACCACTGTGCTAAGGATGAACCTTAATGAAGACATCAGGAGCCGTTACCGTAGAAAGACCCTTAGATCTAGCGAGTGGTTCATTGAGTATTGTAATGTTAACCATCGACTACAATACAGTATGTCTTCCTATCTATCAATAGTGTTTATTTTATATCTAACATTGGGTTACAATTTAAGCCAGTCTCAAAGCAAGCACTTCATTGATGGTACTTTACCTGTTAACCAAGACAATGAAAAACGTTATAACCCTTACAATGACGCAACGAACGGAGAACACCGGGACACAACACAGCCATCGACTGGGAGTCACTTCAACGCACTTCTTCCAACGAGCTCTCCAGACGACAACTATTTCCCAATAAACAACCTA…	m=924aa
BP01361-RA	BP01361	OG0010567	dom=<144-PTHR24369(339)-482><518-G3DSA:3.80.10.10(276)-793><851-G3DSA:3.40.50.10140(140)-990>	no	partial	toll-like receptor 7, partial	XP_013088685.1	toll-like receptor 7	94.8	62	MFSECSVSSECSVTSVSSEFIVSSECSVSSEYSVSSECGVSSECCVSSVSSECIVFCECIVSSECSVSSVSSECSVSVSAVCPVSTVCPVSTVCPVSAVCPVSTVCPVSAVCQFFSTTMTLLKIFIMLLSFTLTCCFLRHCTVLAQGQKNKSHTANNPCDVMDYSDVTGIETIVNCSMRSLQFISKSWFLENSSEIMLQNNLLTVVPNSTLNSLSKLKQLSLQDNLLSYIQPKAFEGLVSLQYLNLENNRLNLFGLPVDVFSDLINLTELRIIQPSENVQTAYNVSNPSRQTTAASFPDGMFTALNNLTNLSASVSGQVLYFNKDFIQLKKLTGLEITGNVKIINESSFENIKTIQNLSLFQLNDIANMSDFVLGSFSNLGYLRYNLIYTGLHAALDTL…	ATGTTCAGTGAGTGCAGTGTGTCCAGTGAGTGCAGTGTGACCAGTGTGTCCAGTGAGTTCATTGTGTCTAGTGAGTGCAGTGTGTCCAGTGAGTACAGTGTGTCCAGTGAGTGCGGTGTGTCAAGTGAGTGCTGTGTGTCTAGTGTGTCTAGTGAGTGCATTGTGTTCTGTGAGTGCATTGTGTCCAGTGAGTGCAGTGTGTCCAGTGTGTCCAGTGAGTGCAGTGTGTCTGTGAGTGCAGTGTGTCCAGTGAGTACAGTTTGTCCAGTGAGTACAGTGTGTCCAGTGAGTGCAGTGTGTCCAGTGAGTACAGTGTGTCCAGTGAGTGCAGTGTGTCAATTTTTTTCCACAACAATGACTTTATTAAAAATATTCATTATGTTATTGAGTTTCACTTTG…	m=617aa
BP22270-RA	BP22270	OG0000050	dom=<97-G3DSA:3.80.10.10(628)-724><771-G3DSA:3.40.50.10140(144)-914>	yes	partial	toll-like receptor 13, partial	XP_013061947.1	toll-like receptor 13, partial	70.7	90.4	MRTAILLNFKMATFFIAKILVIIVCNILGLQCSYIASDSKDEYLDAIQNVGDLYSREFNRYRRKGTSELKKQFYKHKSLENTKNVILRDINISINVGSECHVYNLTVDCSKLNLKEIDSSWFSNNTEMILLNDNLLIKLVNSTFVHLSHLTHLDLSNNEISLIDLLAFDGLTSLKYLSLRYNSISFNAVSTNILEPLNNLQLLDLIQKPIAGITDVPVSLLQSLTKLRTLAINTFNSTLYFGHEFLNLTHLEVLEITGSTRNVTESSFKNVNGLKQLIVRDMQLLKRMDDKVFVHLDKLTSLTMAYVSIDLQRVLALLWPFKGRSMSEIYFEGVTTTFYMPNLMKNGYMTKKDLMYATDICLDTFTVIDCNIYYITANAVSNRTTWDRCLRNIYFSRNS…	ATGCGCACTGCGATTCTTCTGAATTTTAAAATGGCCACTTTTTTCATTGCGAAAATACTTGTTATTATTGTGTGTAATATACTTGGCCTTCAATGTTCTTACATAGCAAGTGATTCAAAGGACGAGTATCTCGATGCTATTCAGAACGTGGGAGATCTTTACAGCAGAGAATTTAACCGGTATAGAAGAAAAGGTACATCGGAGCTGAAAAAACAGTTTTACAAACACAAATCATTAGAAAATACGAAGAATGTAATTCTAAGAGACATCAACATCTCTATCAACGTTGGCTCTGAGTGTCATGTATATAATCTCACTGTTGACTGTTCAAAGCTAAATTTAAAGGAAATAGATTCTTCCTGGTTTTCAAATAACACGGAGATGATTTTACTGAATGAC…	m=828aa
