# Supplementary material for: A genome sequence for Biomphalaria pfeifferi, the major vector snail for the human-infecting parasite Schistosoma mansoni
Source: PLoS Negl Trop Dis. 2023 Mar 24;17(3):e0011208. doi: 10.1371/journal.pntd.0011208 (PMC10075465; doi:10.1371/journal.pntd.0011208)
Supplement: S16 Table — Note: Predicted genes were run in BLAST and then searched for signal peptides and the conserved Ca2+ predictive binding site, DSDXD. Only one of the temptin-like genes contained a signal peptide. (XLSX) [file pntd.0011208.s016.xlsx]

## Sheet: S16 Table
S16 Table. Summary of temptin-like genes in the B. pfeifferi genome
B. pfeifferi Transcript ID	B. pfeifferi Gene ID	Orthologue group	Gene structure	Annotation in B. pfeifferi genome	Corresponding Vectorbase ID	NCBI Annotation	NCBI accession#	Identity (%)	Coverage (%)	Naming System	Protein Seq	CDS Seq	Query matches length
BP30714-RA	BP30714	OG0009227	dom=<7-PTHR34737(111)-117>	Temptin-like, partial	BGLB009298	Temptin-Like, partial	XP_013086707	97.7	100	Temptin-like, partial	MLLTVGYFLTCALLLASVQCYHEFISHIPSGDSVTHPCEPSQPWHGVGHYNPQGGGHLNPFGHDFQAVGRQWTQELCWHDSDGDGLTNGFELGDPYCQWHQGLQPTWTGNVTHPGIHNVEGCFPRARQVVH	ATGTTGCTTACTGTTGGATATTTCTTGACCTGCGCCCTGTTACTAGCCAGTGTCCAGTGCTACCATGAATTCATCAGCCATATCCCAAGTGGAGATAGTGTGACCCACCCATGTGAGCCAAGTCAACCGTGGCACGGAGTAGGTCACTACAACCCCCAGGGAGGAGGACATCTTAATCCATTCGGCCACGACTTTCAAGCCGTAGGGCGACAGTGGACCCAAGAGCTTTGCTGGCATGACTCTGACGGAGATGGTCTAACAAACGGATTCGAACTTGGCGATCCTTACTGTCAATGGCACCAAGGCTTACAGCCAACATGGACAGGAAACGTCACACACCCAGGTATTCACAATGTTGAAGGATGTTTTCCAAGAGCTCGCCAGGTTGTTCATTAG	m=131aa
BP30710-RA	BP30710	OG0016181	dom=<4-PTHR34737(109)-112>	Temptin-like, partial	BGLB039942	Temptin-Like, partial	FC857191	95.013	100	Temptin-like, partial	MKFVCLVVLLLACVYGHPWYANLIPNGDNLPNPCKPGERWQGVGHNNPSGGLVRNNFGLDFKAANFTWTKELCEKDSDGDGRSNGEELGDPNCTWKQGKEPYRTTDITHPGINPKDPTFDCDKVKP	ATGAAATTTGTTTGCCTTGTTGTGCTGCTTCTGGCCTGCGTGTACGGTCACCCGTGGTATGCTAATCTAATTCCTAACGGAGACAATCTACCCAATCCTTGCAAACCTGGGGAAAGATGGCAAGGAGTGGGTCACAATAACCCTTCGGGAGGACTTGTACGCAACAATTTTGGATTGGATTTCAAGGCAGCAAACTTCACTTGGACAAAAGAGCTGTGTGAAAAAGACTCTGATGGAGATGGCAGGTCCAATGGTGAAGAGTTAGGTGATCCTAATTGCACATGGAAGCAAGGGAAGGAACCTTACAGGACAACAGACATTACTCATCCAGGTATTAATCCCAAAGATCCCACCTTTGATTGCGACAAGGTAAAGCCGTAA	m=381nt
BP18028-RA	BP18028	OG0021998	dom=<8-PTHR34737(106)-113>	Temptin-like, partial	BGLB034286	Temptin-Like, partial	XP_013095488	59.8	94.1	Temptin-like, partial	MTALQLSLICCLLLAVAYGYPNYSSFIPNGNRVFYHGALWPGVGHTLRNGGGPLNSFGIDFRNNNYVWNVTLCAKDSDGDRRTNGEELGDPNCTWSIGQPDPSGTTTHPGFRTSGASRQ	ATGACAGCCTTACAATTATCTCTGATCTGTTGTTTGCTCCTGGCAGTGGCGTACGGATATCCCAATTACTCATCGTTTATACCCAATGGAAACAGAGTCTTTTATCACGGTGCTCTATGGCCTGGCGTGGGGCACACTCTTAGAAATGGAGGTGGACCACTGAATTCGTTTGGAATTGATTTCAGAAATAACAATTATGTGTGGAATGTAACACTGTGTGCTAAAGATTCTGATGGTGATCGACGAACAAACGGAGAGGAGCTCGGTGACCCTAACTGCACTTGGAGCATAGGTCAACCAGATCCAAGCGGTACAACAACACATCCAGGTTTTAGAACTTCTGGAGCTAGTCGCCAATAG	m=112aa
BP18027-RA	BP18027	OG0005848	dom=<8-PTHR34737(103)-110>	Temptin-like, partial	BGLB026839	Temptin-Like, partial	XP_013095488	94.7	100	Temptin-like, partial	MGALKLTLLSLMLMTVVSGHPRFRNLIPNGDQVIYLNRPWPGVGHTNRGGGGELNLFGVDFRNNNFQWTRELCLRDSDGDGRSNGRELGDPNCVWRVGQPNPPGPVTHPGFRD	ATGGGAGCTTTGAAGTTAACACTGCTTTCTTTGATGTTAATGACTGTTGTCAGTGGGCATCCCAGATTCCGAAACCTTATTCCTAATGGCGATCAAGTTATCTATTTGAATCGACCTTGGCCTGGAGTTGGACACACCAATCGGGGCGGAGGTGGAGAGCTGAATTTATTTGGTGTTGATTTCAGAAACAACAATTTCCAATGGACTCGGGAGTTATGTCTCAGAGATTCGGACGGCGACGGTCGTTCCAATGGAAGAGAACTAGGAGACCCCAACTGTGTCTGGAGAGTAGGTCAACCTAACCCACCTGGACCAGTTACTCACCCTGGGTTTAGAGATTAG	m=113aa
BP17688-RA	BP17688	OG0009153	dom=<24-PTHR34737(124)-147>	Temptin-like, partial	BGLB009016	Temptin-Like, partial	XP_013085980	96.774	100	Temptin-like, partial	MSYINGASWDSQLSLSLLSLLTVIMFKLIVFAVLLAVCSAFPSFRGRIPNGFNVTNPCPSGGVWQAVGHFNSTAGGETNPFGDDFASTGYTWTESLCKTDSDLDGLTNGEELGDPQCTWRVGSNVALNDLKGHPGLCEPFSAPACKNQKDVCKDN	ATGTCATATATAAATGGTGCATCATGGGACAGTCAGCTTTCTCTTTCATTGCTATCACTTCTCACAGTCATCATGTTTAAGCTCATAGTCTTTGCTGTCCTCCTTGCGGTGTGTTCTGCGTTCCCGTCCTTCAGAGGGCGTATCCCTAATGGATTCAATGTCACCAATCCTTGCCCCAGTGGCGGCGTCTGGCAAGCTGTTGGCCATTTTAATTCCACAGCTGGAGGCGAGACGAATCCATTTGGTGATGACTTCGCGTCTACTGGCTATACATGGACCGAATCTCTGTGTAAAACAGATTCGGACTTGGATGGGTTGACCAACGGTGAAGAGCTCGGTGACCCCCAGTGTACATGGCGTGTGGGCAGCAACGTTGCTCTAAATGATCTTAAAGGACAT…	m=155aa
BP17683-RA	BP17683	OG0020340	dom=<7-PTHR34737(115)-121>	Temptin-like, partial	BGLB009017	Temptin-Like, partial	XP_013085977	93.1	100	Temptin-like, partial	MFTKLVIIALAGLTAVLGFSTFRSRIPNGDRVPSPCPAGGIWGGVGHFNSSGGGPKNPFGEDFEAALFQWTVTLCKLDSDKDGKTNGDPNCIFTATGTTALGNPTGQPGICEPLNSAACKDQTVVCV	ATGTTCACCAAGCTGGTCATCATAGCTCTTGCTGGGCTTACGGCGGTTCTAGGATTCTCGACATTCAGATCCCGTATTCCTAATGGTGATCGCGTGCCCAGCCCATGCCCGGCAGGAGGTATTTGGGGTGGTGTTGGGCATTTCAATTCTTCTGGAGGTGGACCCAAGAACCCATTTGGTGAAGATTTCGAAGCAGCTTTGTTTCAATGGACAGTTACCCTCTGCAAGCTGGACTCAGATAAAGATGGTAAGACCAACGGTGATCCCAACTGCATTTTTACTGCTACCGGCACAACCGCTCTTGGAAATCCAACGGGACAACCAGGTATCTGCGAGCCCTTGAACTCAGCTGCCTGCAAAGATCAAACAGTGGTCTGCGTTTAA	m=131aa
BP17682-RA	BP17682	OG0009154	dom=<1-SignalP-noTM(15)-15><16-PTHR34737(105)-120>	Temptin-like	BGLB009018	Temptin-Like	XP_013085985	95.3	100	Temptin-like	MLFGLCLCVFGTLASGFQVYQTYIPNGNIVPNPCLIGQTWAGAGHFSAIGAGPLNPFGQDFAAAGHVWNDVLCNKDSDNDGLTNGEELGDPHCHFTPTKPGHLVSTRGNPGICEPVGSAACAWQGFTC	ATGTTGTTTGGCTTGTGTCTGTGCGTGTTCGGGACGTTGGCGTCAGGCTTTCAGGTCTATCAGACGTACATTCCTAATGGCAACATTGTCCCAAACCCCTGTCTGATTGGTCAAACATGGGCTGGAGCTGGTCATTTCAGCGCTATAGGAGCCGGTCCGTTGAATCCTTTCGGTCAGGATTTCGCTGCAGCCGGCCATGTCTGGAATGATGTCTTGTGCAACAAAGACTCGGACAACGATGGTCTGACTAACGGAGAAGAACTGGGAGACCCTCATTGTCACTTTACTCCAACCAAACCTGGACATTTGGTCAGCACCAGAGGCAATCCAGGTATTTGTGAGCCAGTAGGTTCTGCTGCTTGTGCATGGCAAGGCTTTACCTGTTAG	m=128aa
BP17681-RA	BP17681	OG0009155	dom=<5-PTHR34737(123)-127>	Temptin-like, partial	BGLB009019	Temptin-Like, partial	XP_013085986	97.6	100	Temptin-like, partial	MLRLFCLATLVAVSLAHSSYQKYIPNGQRVISPCGQGVWHGVGHYKPKGSGSLNPFGKDFAAAGHAWTEALCRLDSDRDGRTNGEELGDPDCQWTSKQRHELPEPTGHPGICEPVGSAKCTWQKFKC	ATGCTCAGACTTTTTTGTCTGGCCACACTGGTGGCTGTGAGCCTGGCTCATTCGTCTTATCAAAAGTATATTCCTAACGGTCAGCGTGTCATTAGTCCGTGTGGTCAAGGAGTCTGGCATGGCGTGGGTCATTACAAACCTAAAGGATCAGGATCTTTGAATCCTTTCGGAAAGGACTTTGCTGCTGCTGGACACGCATGGACTGAAGCTTTATGTAGACTTGACTCGGACAGAGATGGTCGAACAAACGGTGAAGAACTAGGTGACCCTGATTGTCAGTGGACATCAAAGCAACGTCATGAGTTGCCAGAGCCCACTGGTCATCCAGGTATCTGTGAACCTGTAGGAAGTGCTAAATGCACCTGGCAGAAATTCAAGTGCTAA	m=127aa
BP17680-RA	BP17680	OG0002913	dom=<7-PTHR34737(121)-127>	Temptin-like, partial	BGLB009020	Temptin-Like, partial	XP_013085978	100	100	Temptin-like, partial	MFLLLCLATLVTVGLTHPTYQNAIPNGHHTHNPCGGQAWHGVGHLLSAGSGPLNPFGVDFAAAGHTWTAALCRLDSDRDGRTNGAELGDPQCTWTPAHHGHMPASTGHPGICEPIGSTACAWQNVVC	ATGTTTCTGCTTCTCTGCCTCGCTACACTGGTCACTGTAGGACTGACACATCCTACCTATCAGAACGCCATTCCGAATGGTCACCACACACATAATCCATGCGGCGGTCAAGCATGGCACGGAGTCGGTCATTTACTATCAGCGGGGTCAGGACCTTTGAATCCTTTTGGAGTGGACTTTGCCGCTGCTGGACACACGTGGACAGCGGCCTTATGTCGTCTTGACTCCGACAGAGATGGCCGTACAAATGGGGCTGAACTAGGTGACCCTCAATGCACGTGGACACCTGCTCACCATGGTCATATGCCAGCGTCTACTGGTCATCCAGGTATCTGTGAGCCCATAGGAAGTACTGCATGCGCCTGGCAAAATGTCGTCTGTTAA	m=127aa
BP17679-RA	BP17679	OG0002913	dom=<7-PTHR34737(121)-127>	Temptin-like, partial	BGLB009020	Temptin-Like, partial	XP_013085978	93.7	100	Temptin-like, partial	MFLLLCLATLVTVGLTHPSYQNAIPNGHHTHNPCGGQVWHGVGHLLAAGSGPLNPFGEDFSAAGHTWTAALCHLDSDRDGRSNGAELGDPQCTWTPAHHGHMPASTGHPGICEPIGSTACAWQNFVC	ATGTTTCTGCTACTCTGTCTCGCAACACTGGTCACTGTAGGACTGACACATCCCTCCTATCAAAACGCCATTCCAAATGGTCATCACACACATAATCCTTGCGGTGGCCAAGTATGGCACGGAGTCGGTCATTTATTAGCTGCGGGGTCAGGACCTTTGAATCCTTTCGGCGAGGACTTTTCTGCTGCTGGTCACACATGGACAGCAGCTTTATGTCATCTTGACTCCGACAGAGATGGACGTTCAAATGGTGCTGAACTAGGTGACCCTCAATGCACGTGGACACCTGCTCACCATGGTCATATGCCAGCATCTACAGGTCATCCAGGTATCTGTGAGCCCATTGGAAGTACTGCCTGCGCCTGGCAAAACTTCGTCTGTTGA	m=127aa
BP17678-RA	BP17678	OG0024176	dom=<26-PTHR34737(129)-154>	Temptin-like, partial	BGLB031451	Temptin-Like, partial	XP_013085985	63.2	73.4	Temptin-like, partial	MRGSSLLPFTSPSLTEIYLIVFQFSEMYFTILSFVSFLAAASCYPRYTTLIPNGDIVPNPCLIGLWQGVGHYNSSGSGANNEFGLDFAAAGHVWSQELCLKDSDRDGLTNGQELGDPGCRFATSNPGHLVAPQSHPGICEPIGSNKCAWQTFRC	ATGAGAGGTTCCAGTTTGTTACCCTTCACCTCACCATCTCTTACTGAAATATATTTGATTGTGTTTCAGTTTTCAGAGATGTACTTTACAATCTTAAGTTTTGTAAGCTTCCTGGCTGCAGCCTCTTGTTACCCTCGTTACACCACTCTGATTCCCAATGGAGACATTGTTCCAAACCCGTGTTTGATTGGTTTATGGCAGGGCGTGGGTCACTACAATTCATCTGGAAGTGGAGCTAATAATGAGTTTGGATTGGACTTTGCTGCTGCCGGACATGTGTGGTCACAAGAACTATGCCTGAAGGACTCTGACCGAGACGGTTTGACCAATGGACAAGAGCTTGGTGATCCGGGATGTCGGTTTGCAACGTCCAATCCTGGCCATTTGGTGGCGCCTCAA…	m=114aa
BP17677-RA	BP17677	OG0011173	dom=<5-PTHR34737(125)-129>	Temptin-like, partial	BGLB019836	Temptin-Like, partial	XP_013062304	97.2	100	Temptin-like, partial	MTMLAFTFLACLLMTVSAFITYQDLIPNGSIVPNPCRIGLWPAVGHLTAEGGTLRNTFGADFAAAGHTWTVALCQRDSDRDGVSNGAELGDPNCRFVPNFGGSLTAPQRHPGICEPIGSAACAWQNFSCPPIVPSPPFKQL	ATGACCATGTTGGCGTTCACATTCCTTGCTTGTCTCCTGATGACTGTCTCTGCCTTCATAACCTATCAAGATTTGATTCCCAACGGAAGTATTGTACCAAATCCATGTCGTATTGGCCTCTGGCCAGCTGTTGGCCATTTGACTGCTGAAGGAGGAACACTTAGGAACACTTTTGGCGCGGACTTTGCTGCTGCTGGACACACCTGGACTGTGGCGTTGTGCCAGCGAGACAGTGACAGAGACGGTGTGTCTAATGGTGCAGAGCTAGGTGACCCTAACTGCCGTTTTGTACCTAATTTCGGTGGAAGTTTGACTGCTCCCCAGAGGCATCCCGGTATCTGTGAGCCCATTGGCAGTGCAGCCTGTGCTTGGCAGAACTTCTCCTGTCCACCAATTGTA…	m=141aa
BP06423-RA	BP06423	OG0008753	dom=<7-PTHR34737(118)-124>	Temptin-like, partial	BGLB007447	Temptin-Like, partial	XP_013081047	97.6	100	Temptin-like, partial	MSSAVLAVNCFPSLRARIPNGNHVRNPCPSGGVWEAVGHFDPIGWGELNPFGYDFQSAGFQWTESLCRLDSDSDGMTNGFELGDPTCTWTPNSGVHWILNATGHPGVCEPLQSHLCTEQIDVCSTLD	ATGTCCTCCGCTGTTCTTGCTGTGAACTGCTTCCCATCTCTCAGAGCTCGCATACCAAATGGAAACCATGTACGTAACCCGTGTCCTTCCGGTGGCGTGTGGGAGGCTGTTGGTCACTTTGACCCGATCGGATGGGGAGAATTAAATCCATTTGGCTACGACTTCCAATCAGCTGGCTTTCAGTGGACTGAATCTCTCTGTAGATTGGACTCGGACAGTGATGGGATGACTAATGGATTTGAGCTGGGAGATCCTACTTGTACCTGGACACCAAACAGCGGCGTTCACTGGATTCTGAACGCAACGGGACACCCAGGTGTGTGTGAACCGCTCCAGTCTCACCTGTGCACAGAGCAAATAGATGTGTGCTCAACTTTGGATTAA	m=127aa
Note: Predicted genes were run in BLAST and then searched for signal peptides and the conserved Ca2+ predictive binding site, DSDXD. Only one temptin-like gene contained a signal peptide.
